# Supplementary material for: Genome-wide meta-QTL analyses provide novel insight into disease resistance repertoires in common bean
Source: BMC Genomics. 2022 Oct 3;23:680. doi: 10.1186/s12864-022-08914-w (PMC9531352; doi:10.1186/s12864-022-08914-w)
Supplement: Supplementary file 2 — Additional file 2: Table S1: The list of projected QTLs to the reference maps. QTLs related to the MQTLs were highlighted. [file 12864_2022_8914_MOESM2_ESM.xlsx]

## Sheet: Projected QTLs with Galeano 
Table S1: The list of projected QTLs to the reference maps. QTLs related to the MQTLs were highlighted.
QTL name	Pathogen strain/race	Trait	Chromosome	Position of QTL in the reference map	Confidence Interval	QTL effect
Gonzalez_2016_HB_1	Pseudomonas savastanoi pv. phaseolicola strain 1281A	HB	1	54.777	6.90295	Minor
Perez-Vega_2012_WM_2	Sclerotinia sclerotiorum	WM	1	100.011	7.4	Major
Oblessuc_2014_ANT_1	Colletotrichum lindemuthianum race 04	ANT	2	64.9	46.4886	Minor
Garzon_2014_ANT_1	Colletotrichum lindemuthianum	ANT	2	80.9225	6.75894	Major
Mkwaila_2013A_WM_1	Sclerotinia sclerotiorum	WM	2	110.846	51.1317	Major
Mkwaila_2013A_WM_2	Sclerotinia sclerotiorum	WM	3	61.0033	55.9408	Major
Oblessuc_2014_ANT_2	Colletotrichum lindemuthianum race 04	ANT	4	9.24337	20.2967	Minor
Mkwaila_2013B_WM_1	Sclerotinia sclerotiorum	WM	4	35.8523	22.2668	Major
Trabanco_2014_HB_1	Pseudomonas savastanoi pv. phaseolicola strain ITA-812	HB	4	46.9443	14.2951	Major
Garzon_2014_ANT_2	Colletotrichum lindemuthianum	ANT	4	207.474	0	Major
Gonzalez_2016_HB_2	Pseudomonas savastanoi pv. phaseolicola strain 1281A	HB	5	4.14776	4.28817	Minor
Gonzalez_2015_ANT_1	Colletotrichum lindemuthianum race 23	ANT	5	4.14776	4.28817	Major
Gonzalez_2015_ANT_2	Colletotrichum lindemuthianum race 1545	ANT	5	48.6386	2.65432	Major
Trabanco_2014_HB_2	Pseudomonas savastanoi pv. phaseolicola strain ITA-684	HB	6	54.9047	9.6226	Major
Trabanco_2014_HB_3	Pseudomonas savastanoi pv. phaseolicola strain ITA-812	HB	6	73.74	13.0995	Major
Gonzalez_2016_HB_3	Pseudomonas savastanoi pv. phaseolicola strain 1281A	HB	7	29.7212	5.70393	Minor
Oblessuc_2014_ANT_6	Colletotrichum lindemuthianum race 38	ANT	7	87.5422	25.6267	Minor
Oblessuc_2014_ANT_5	Colletotrichum lindemuthianum race 04	ANT	7	92.2288	7.24978	Minor
Oblessuc_2014_ANT_4	Colletotrichum lindemuthianum race 55	ANT	7	116.809	12.738	Minor
Oblessuc_2014_ANT_3	Colletotrichum lindemuthianum race 38	ANT	7	117.123	42.5983	Minor
Garzon_2014_ANT_3	Colletotrichum lindemuthianum	ANT	8	28.17	8.63729	Major
Gonzalez_2016_HB_4	Pseudomonas savastanoi pv. phaseolicola strain 1281A	HB	8	28.2898	0.250313	Minor
Oblessuc_2014_ANT_7	Colletotrichum lindemuthianum race 04	ANT	8	36.0643	19.6307	Minor
Gonzalez_2015_ANT_3	Colletotrichum lindemuthianum	ANT	8	42.1029	16.0519	Minor
Maxwell_2007_WM_1	Sclerotinia sclerotiorum strain S20	WM	8	49.6695	24.6	Minor
Oblessuc_2014_ANT_8	Colletotrichum lindemuthianum race 04	ANT	8	121.133	10.4992	Minor
Oblessuc_2014_ANT_9	Colletotrichum lindemuthianum race 04	ANT	9	0	5.24958	Minor
Oblessuc_2014_ANT_10	Colletotrichum lindemuthianum race 04	ANT	9	9.33585	19.5669	Minor
Maxwell_2007_WM_2	Sclerotinia sclerotiorum strain S20	WM	9	11.63	23.26	Major
Mkwaila_2013A_WM_3	Sclerotinia sclerotiorum	WM	9	30.2435	47.2441	Major
Oblessuc_2014_ANT_11	Colletotrichum lindemuthianum race 55	ANT	9	47.9985	59.1671	Minor
Gonzalez_2015_ANT_4	Colletotrichum lindemuthianum	ANT	9	76.1564	7.45898	Major
Gonzalez_2017A_HB_1	Pseudomonas savastanoi pv. phaseolicola race 1	HB	10	15.4107	23.5757	Minor
Gonzalez_2016_HB_5	Pseudomonas savastanoi pv. phaseolicola strain 1281A	HB	10	15.7697	22.6949	Minor
Oblessuc_2013_ALS_1	Phaeoisariopsis griseola race 0–39	ALS	10	73.0601	16.8119	Minor
QTLs related to the MQTLs are highlighted in yellow.
QTLs that were retrieved with PVE of more 10% was considered as major QTL.
Abbreviation of diseases: HB (halo blight), WM (white mold), ANT (anthracnose), and ALS (angular lead spot)

## Sheet: Projected QTLs with Song
QTL name	Pathogen strain/race	Trait	Chromosome	Position of QTL in the reference map	Confidence Interval	QTL effect
Vasconcellos_2017A_WM_1	Sclerotinia sclerotiorum strain T001.01	WM	1	25.1911	1.5	Major
Vasconcellos_2017D_WM_1	Sclerotinia sclerotiorum strain T001.02	WM	1	25.5152	3.7	Minor
Vasconcellos_2017E_WM_2	Sclerotinia sclerotiorum strain T001.01	WM	1	43.0015	9.7	Major
Vasconcellos_2017A_WM_2	Sclerotinia sclerotiorum strain T001.01	WM	2	14.7249	1.3	Major
Wang_2016_FRR_1	Fusarium brasilense strain F 14-42	FRR	2	60.3919	12.9424	Major
Vasconcellos_2017E_WM_3	Sclerotinia sclerotiorum strain T001.01	WM	3	15.4983	1.4	Major
Hoyos_Villegas_2015_WM_1	Sclerotinia sclerotiorum	WM	3	53.7	9	Major
Hoyos_Villegas_2015_WM_2	Sclerotinia sclerotiorum	WM	3	61.313	6.8	Major
Vasconcellos_2017C_WM_1	Sclerotinia sclerotiorum strain T001.01	WM	5	10.8728	8.2	Major
Vasconcellos_2017B_WM_1	Sclerotinia sclerotiorum strain T001.01	WM	5	38.257	1.2	Major
Nakedde_2016_FRR_1	Fusarium cuneirostrum strain FSP3	FRR	5	78.5428	14.2951	Minor
Vasconcellos_2017E_WM_4	Sclerotinia sclerotiorum strain T001.01	WM	5	81.9627	1.3	Major
Vasconcellos_2017C_WM_2	Sclerotinia sclerotiorum strain T001.01	WM	6	16.732	1.7	Major
Vasconcellos_2017D_WM_2	Sclerotinia sclerotiorum strain T001.01	WM	7	14.451	0.8	Major
Vasconcellos_2017B_WM_2	Sclerotinia sclerotiorum strain T001.02	WM	7	22.45	5.8	Minor
Vasconcellos_2017B_WM_3	Sclerotinia sclerotiorum strain T001.03	WM	7	39.407	14	Major
Vasconcellos_2017A_WM_3	Sclerotinia sclerotiorum strain T001.04	WM	7	44.9931	1.5	Major
Vasconcellos_2017E_WM_5	Sclerotinia sclerotiorum strain T001.05	WM	7	73.4588	2.7	Major
Vasconcellos_2017F_WM_1	Sclerotinia sclerotiorum strain T001.01	WM	8	13.3454	3.1	Major
Vasconcellos_2017D_WM_3	Sclerotinia sclerotiorum strain T001.01	WM	9	4.3263	0.7	Minor
Vasconcellos_2017E_WM_6	Sclerotinia sclerotiorum strain T001.01	WM	9	5.08309	3.6	Major
Wang_2016_FRR_2	Fusarium brasilense strain F 14-42	FRR	11	75.5209	10.9738	Minor
QTLs related to the MQTLs are highlighted in yellow
QTLs that were retrieved with PVE of more 10% was considered as major QTL.
Abbreviation of diseases: WM (white mold), FRR (Fusarium root rot)
