# Supplementary material for: Genome-wide meta-QTL analyses provide novel insight into disease resistance repertoires in common bean
Source: BMC Genomics. 2022 Oct 3;23:680. doi: 10.1186/s12864-022-08914-w (PMC9531352; doi:10.1186/s12864-022-08914-w)
Supplement: Supplementary file 3 — Additional file 3: Table S2. The list of CGs and all annotated genes located at each MQTL interval in this study. [file 12864_2022_8914_MOESM3_ESM.xlsx]

## Sheet: 1p
			Table S2: The list of CGs and all annotated genes located at each MQTL interval in this study.
MQTL	Chr No	Accession Name	Gene description	Gene start (bp)	Gene end (bp)
MQTL1P.1	1	PHAVU_001G034500g	Histone deacetylase 2 [Source:Projected from Arabidopsis thaliana (AT5G26040) UniProtKB/Swiss-Prot;Acc:Q944K3]	3347504	3353693
MQTL1P.1	1	PHAVU_001G034600g	hypothetical protein	3357230	3362370
MQTL1P.1	1	PHAVU_001G034700g	hypothetical protein	3364354	3367362
MQTL1P.1	1	PHAVU_001G034800g	hypothetical protein	3369028	3373010
MQTL1P.1	1	PHAVU_001G034900g	hypothetical protein	3377055	3382411
MQTL1P.1	1	PHAVU_001G035000g	hypothetical protein	3378226	3382605
MQTL1P.1	1	PHAVU_001G035100g	hypothetical protein	3383162	3394247
MQTL1P.1	1	PHAVU_001G035200g	hypothetical protein	3395091	3399530
MQTL1P.1	1	PHAVU_001G035300g	hypothetical protein	3403943	3406690
MQTL1P.1	1	PHAVU_001G035400g	hypothetical protein	3408157	3409328
MQTL1P.1	1	PHAVU_001G035500g	hypothetical protein	3411245	3418347

## Sheet: P2
MQTL	Chr No	Accession Name	Gene description	Gene start (bp)	Gene end (bp)
MQTL2P.1	2	PHAVU_002G088500g	hypothetical protein	14436533	14441267
MQTL2P.1	2	PHAVU_002G088600g	hypothetical protein	14549268	14551620
MQTL2P.1	2	PHAVU_002G088700g	hypothetical protein	14567479	14568297
MQTL2P.1	2	PHAVU_002G088800g	hypothetical protein	14584502	14586788
MQTL2P.1	2	PHAVU_002G088900g	hypothetical protein	14657972	14664897
MQTL2P.1	2	PHAVU_002G089000g	hypothetical protein	14666091	14669690
MQTL2P.1	2	PHAVU_002G089100g	hypothetical protein	14730389	14733770
MQTL2P.1	2	PHAVU_002G089200g	hypothetical protein	14854424	14859816
MQTL2P.1	2	PHAVU_002G089300g	hypothetical protein	14866745	14870027
MQTL2P.1	2	PHAVU_002G089400g	hypothetical protein	14881989	14885132
MQTL2P.1	2	PHAVU_002G089500g	Pentatricopeptide repeat-containing protein At2g02750 [Source:Projected from Arabidopsis thaliana (AT2G02750) UniProtKB/Swiss-Prot;Acc:Q1PFA6]	14889371	14891257
MQTL2P.1	2	PHAVU_002G089600g	hypothetical protein	14891307	14893841
MQTL2P.1	2	PHAVU_002G089700g	hypothetical protein	14907240	14909229
MQTL2P.1	2	PHAVU_002G089800g	hypothetical protein	14943827	14948711
MQTL2P.1	2	PHAVU_002G089900g	hypothetical protein	15223287	15223742
MQTL2P.1	2	PHAVU_002G090000g	Chorismate mutase 3, chloroplastic [Source:Projected from Arabidopsis thaliana (AT1G69370) UniProtKB/Swiss-Prot;Acc:Q9C544]	15238577	15242087
MQTL2P.1	2	PHAVU_002G090100g	hypothetical protein	15249724	15252013
MQTL2P.1	2	PHAVU_002G090200g	hypothetical protein	15252925	15256098
MQTL2P.1	2	PHAVU_002G090300g	hypothetical protein	15291656	15291799
MQTL2P.1	2	PHAVU_002G090400g	ribosomal protein S12A [Source:Projected from Arabidopsis thaliana (ATCG00065) TAIR;Acc:ATCG00065]	15292018	15292158
MQTL2P.1	2	PHAVU_002G090500g	50S ribosomal protein L20, chloroplastic [Source:Projected from Arabidopsis thaliana (ATCG00660) UniProtKB/Swiss-Prot;Acc:P56794]	15292773	15293330
MQTL2P.1	2	PHAVU_002G090600g	hypothetical protein	15302194	15302307
MQTL2P.1	2	PHAVU_002G090700g	hypothetical protein	15313603	15314480
MQTL2P.1	2	PHAVU_002G090800g	Cell division topological specificity factor homolog, chloroplastic [Source:Projected from Arabidopsis thaliana (AT1G69390) UniProtKB/Swiss-Prot;Acc:Q9C4Z7]	15331184	15334331
MQTL2P.1	2	PHAVU_002G090900g	hypothetical protein	15370102	15371825
MQTL2P.1	2	PHAVU_002G091000g	Isopentenyl phosphate kinase [Source:Projected from Arabidopsis thaliana (AT1G26640) UniProtKB/Swiss-Prot;Acc:Q8H1F7]	15375096	15380822
MQTL2P.1	2	PHAVU_002G091100g	hypothetical protein	15467166	15471721
MQTL2P.1	2	PHAVU_002G091200g	hypothetical protein	15473541	15480725
MQTL2P.1	2	PHAVU_002G091300g	hypothetical protein	15506992	15511856
MQTL2P.1	2	PHAVU_002G091400g	hypothetical protein	15654050	15660787
MQTL2P.1	2	PHAVU_002G091500g	Phosphate transporter PHO1 homolog 10 [Source:Projected from Arabidopsis thaliana (AT1G69480) UniProtKB/Swiss-Prot;Acc:Q6R8G0]	15707010	15711919
MQTL2P.1	2	PHAVU_002G091600g	hypothetical protein	15713716	15718255
MQTL2P.1	2	PHAVU_002G091700g	hypothetical protein	15750127	15755997
MQTL2P.1	2	PHAVU_002G091800g	hypothetical protein	15760611	15762230
MQTL2P.1	2	PHAVU_002G091900g	hypothetical protein	15776547	15782624
MQTL2P.1	2	PHAVU_002G092000g	hypothetical protein	15800025	15801030
MQTL2P.1	2	PHAVU_002G092100g	hypothetical protein	15805048	15806659
MQTL2P.1	2	PHAVU_002G092200g	hypothetical protein	16046657	16048624
MQTL2P.1	2	PHAVU_002G092300g	hypothetical protein	16278903	16280216
MQTL2P.1	2	PHAVU_002G092400g	hypothetical protein	16295147	16296112
MQTL2P.1	2	PHAVU_002G092500g	hypothetical protein	16328817	16337859
MQTL2P.1	2	PHAVU_002G092600g	hypothetical protein	16556078	16559423
MQTL2P.1	2	PHAVU_002G092700g	hypothetical protein	16600956	16603641
MQTL2P.1	2	PHAVU_002G092800g	hypothetical protein	16605926	16608010
MQTL2P.1	2	PHAVU_002G092900g	hypothetical protein	16623066	16630933
MQTL2P.1	2	PHAVU_002G093000g	hypothetical protein	16761443	16762906
MQTL2P.1	2	PHAVU_002G093100g	hypothetical protein	16793225	16794071
MQTL2P.1	2	PHAVU_002G093200g	hypothetical protein	16817113	16817796
MQTL2P.1	2	PHAVU_002G093300g	hypothetical protein	16830611	16832236
MQTL2P.1	2	PHAVU_002G093400g	hypothetical protein	16832475	16832711
MQTL2P.1	2	PHAVU_002G093500g	hypothetical protein	16836568	16842564
MQTL2P.1	2	PHAVU_002G093600g	hypothetical protein	16858407	16860082
MQTL2P.1	2	PHAVU_002G093700g	hypothetical protein	16870832	16872159
MQTL2P.1	2	PHAVU_002G093800g	hypothetical protein	16886043	16887416
MQTL2P.1	2	PHAVU_002G093900g	hypothetical protein	16914044	16914739
MQTL2P.1	2	PHAVU_002G094000g	hypothetical protein	16930983	16935514
MQTL2P.1	2	PHAVU_002G094100g	hypothetical protein	17014117	17017506
MQTL2P.1	2	PHAVU_002G094200g	Histone-lysine N-methyltransferase, H3 lysine-9 specific SUVH4 [Source:Projected from Arabidopsis thaliana (AT5G13960) UniProtKB/Swiss-Prot;Acc:Q8GZB6]	17021041	17024221
MQTL2P.1	2	PHAVU_002G094300g	hypothetical protein	17055526	17060217
MQTL2P.1	2	PHAVU_002G094400g	hypothetical protein	17061318	17063516
MQTL2P.1	2	PHAVU_002G094500g	hypothetical protein	17085298	17086401
MQTL2P.1	2	PHAVU_002G0946000g	hypothetical protein	17104494	17104874
MQTL2P.1	2	PHAVU_002G0946001g	hypothetical protein	17103478	17104338
MQTL2P.1	2	PHAVU_002G094700g	hypothetical protein	17114820	17116280
MQTL2P.1	2	PHAVU_002G094800g	hypothetical protein	17134773	17136639
MQTL2P.1	2	PHAVU_002G094900g	hypothetical protein	17138533	17142151
MQTL2P.1	2	PHAVU_002G095000g	hypothetical protein	17163692	17193014
MQTL2P.1	2	PHAVU_002G095100g	hypothetical protein	17194049	17200761
MQTL2P.1	2	PHAVU_002G095200g	hypothetical protein	17249674	17255246
MQTL2P.1	2	PHAVU_002G095300g	hypothetical protein	17291736	17298687
MQTL2P.1	2	PHAVU_002G095400g	hypothetical protein	17351848	17352611
MQTL2P.1	2	PHAVU_002G095500g	hypothetical protein	17352835	17354354
MQTL2P.1	2	PHAVU_002G095600g	hypothetical protein	17366512	17373433
MQTL2P.1	2	PHAVU_002G095700g	Phytanoyl-CoA dioxygenase [Source:Projected from Arabidopsis thaliana (AT2G01490) UniProtKB/Swiss-Prot;Acc:Q9ZVF6]	17386170	17395150
MQTL2P.1	2	PHAVU_002G095800g	hypothetical protein	17408377	17410875
MQTL2P.1	2	PHAVU_002G095900g	hypothetical protein	17549689	17550064
MQTL2P.1	2	PHAVU_002G096000g	hypothetical protein	17623496	17626857
MQTL2P.1	2	PHAVU_002G096100g	hypothetical protein	17628034	17629841
MQTL2P.1	2	PHAVU_002G096200g	hypothetical protein	17721423	17723653
MQTL2P.1	2	PHAVU_002G096300g	hypothetical protein	17736589	17737485
MQTL2P.1	2	PHAVU_002G096400g	hypothetical protein	17921506	17924314
MQTL2P.1	2	PHAVU_002G096500g	hypothetical protein	18030456	18032191
MQTL2P.1	2	PHAVU_002G096600g	hypothetical protein	18546973	18549360
MQTL2P.1	2	PHAVU_002G096700g	Succinate dehydrogenase subunit 6, mitochondrial [Source:Projected from Arabidopsis thaliana (AT1G08480) UniProtKB/Swiss-Prot;Acc:Q941A6]	18551773	18555514
MQTL2P.1	2	PHAVU_002G096800g	hypothetical protein	18565755	18567003
MQTL2P.1	2	PHAVU_002G096900g	hypothetical protein	18578649	18581882
MQTL2P.1	2	PHAVU_002G097000g	hypothetical protein	18596892	18598687
MQTL2P.1	2	PHAVU_002G097100g	hypothetical protein	18664675	18666441
MQTL2P.1	2	PHAVU_002G097200g	hypothetical protein	18680036	18683804
MQTL2P.1	2	PHAVU_002G097300g	Sulfiredoxin [Source:Projected from Arabidopsis thaliana (AT1G31170) UniProtKB/TrEMBL;Acc:F4I7W2]	18705742	18708598
MQTL2P.1	2	PHAVU_002G097400g	hypothetical protein	18782250	18786419
MQTL2P.1	2	PHAVU_002G097500g	hypothetical protein	18820293	18851637
MQTL2P.1	2	PHAVU_002G097600g	hypothetical protein	18860652	18862900
MQTL2P.1	2	PHAVU_002G097700g	hypothetical protein	18868980	18875479
MQTL2P.1	2	PHAVU_002G097800g	hypothetical protein	18898347	18901254
MQTL2P.1	2	PHAVU_002G097900g	hypothetical protein	18943568	18947419
MQTL2P.1	2	PHAVU_002G098000g	hypothetical protein	18967749	18972186
MQTL2P.1	2	PHAVU_002G098100g	hypothetical protein	18975877	18979811
MQTL2P.1	2	PHAVU_002G098200g	hypothetical protein	18980233	18985595
MQTL2P.1	2	PHAVU_002G098300g	hypothetical protein	19006939	19014292
MQTL2P.1	2	PHAVU_002G098400g	hypothetical protein	19011008	19013108
MQTL2P.1	2	PHAVU_002G098500g	hypothetical protein	19066224	19071180
MQTL2P.1	2	PHAVU_002G098600g	hypothetical protein	19073334	19081125
MQTL2P.1	2	PHAVU_002G098700g	hypothetical protein	19221783	19227464
MQTL2P.1	2	PHAVU_002G098800g	Lecithin-cholesterol acyltransferase-like 4 [Source:Projected from Arabidopsis thaliana (AT4G19860) UniProtKB/Swiss-Prot;Acc:Q71N54]	19228413	19234342
MQTL2P.1	2	PHAVU_002G098900g	hypothetical protein	19236679	19238178
MQTL2P.1	2	PHAVU_002G099000g	hypothetical protein	19281751	19286728
MQTL2P.1	2	PHAVU_002G099100g	hypothetical protein	19299773	19312702
MQTL2P.1	2	PHAVU_002G099200g	hypothetical protein	19372308	19373171
MQTL2P.1	2	PHAVU_002G0993000g	hypothetical protein	19430418	19433331
MQTL2P.1	2	PHAVU_002G0993001g	hypothetical protein	19419804	19420635
MQTL2P.1	2	PHAVU_002G0993002g	hypothetical protein	19422206	19429049
MQTL2P.1	2	PHAVU_002G0993003g	hypothetical protein	19429464	19429715
MQTL2P.1	2	PHAVU_002G099400g	hypothetical protein	19490310	19495223
MQTL2P.1	2	PHAVU_002G099500g	hypothetical protein	19502724	19505270
MQTL2P.1	2	PHAVU_002G099600g	hypothetical protein	19541332	19542956
MQTL2P.1	2	PHAVU_002G099700g	hypothetical protein	19642779	19645344
MQTL2P.1	2	PHAVU_002G099800g	hypothetical protein	19647013	19648362
MQTL2P.1	2	PHAVU_002G099900g	hypothetical protein	19649408	19650148
MQTL2P.1	2	PHAVU_002G100000g	hypothetical protein	19661987	19664295
MQTL2P.1	2	PHAVU_002G100100g	hypothetical protein	19665509	19669530
MQTL2P.1	2	PHAVU_002G100200g	hypothetical protein	19720656	19724879
MQTL2P.1	2	PHAVU_002G100300g	hypothetical protein	19825222	19829134
MQTL2P.1	2	PHAVU_002G100400g	hypothetical protein	19879804	19882283
MQTL2P.1	2	PHAVU_002G100500g	LOB domain-containing protein 3 [Source:Projected from Arabidopsis thaliana (AT1G16530) UniProtKB/Swiss-Prot;Acc:Q9SA51]	20009896	20010263
MQTL2P.1	2	PHAVU_002G100600g	Peroxisome biogenesis protein 1 [Source:Projected from Arabidopsis thaliana (AT5G08470) UniProtKB/Swiss-Prot;Acc:Q9FNP1]	20018156	20035388
MQTL2P.1	2	PHAVU_002G100700g	hypothetical protein	20047218	20049187
MQTL2P.1	2	PHAVU_002G100800g	hypothetical protein	20058417	20061124
MQTL2P.1	2	PHAVU_002G100900g	DNA-damage-repair/toleration protein DRT111, chloroplastic [Source:Projected from Arabidopsis thaliana (AT1G30480) UniProtKB/Swiss-Prot;Acc:P42698]	20061503	20066915
MQTL2P.1	2	PHAVU_002G101000g	hypothetical protein	20092896	20101113
MQTL2P.1	2	PHAVU_002G101100g	Glucosidase 2 subunit beta [Source:Projected from Arabidopsis thaliana (AT5G56360) UniProtKB/Swiss-Prot;Acc:Q9FM96]	20109153	20119851
MQTL2P.1	2	PHAVU_002G101200g	hypothetical protein	20134182	20139180
MQTL2P.1	2	PHAVU_002G101300g	hypothetical protein	20148407	20152117
MQTL2P.1	2	PHAVU_002G101400g	hypothetical protein	20153710	20159028
MQTL2P.1	2	PHAVU_002G101500g	RGS1-HXK1-interacting protein 1 [Source:Projected from Arabidopsis thaliana (AT4G26410) UniProtKB/Swiss-Prot;Acc:Q84K90]	20174772	20180254
MQTL2P.1	2	PHAVU_002G101600g	hypothetical protein	20196410	20201896
MQTL2P.1	2	PHAVU_002G101700g	hypothetical protein	20229020	20230952
MQTL2P.1	2	PHAVU_002G101800g	hypothetical protein	20274989	20277075
MQTL2P.1	2	PHAVU_002G101900g	hypothetical protein	20323175	20336086
MQTL2P.1	2	PHAVU_002G102000g	hypothetical protein	20342460	20346814
MQTL2P.1	2	PHAVU_002G102100g	hypothetical protein	20391242	20394675
MQTL2P.1	2	PHAVU_002G102200g	hypothetical protein	20427858	20431508
MQTL2P.1	2	PHAVU_002G102300g	hypothetical protein	20432797	20434066
MQTL2P.1	2	PHAVU_002G102400g	hypothetical protein	20458510	20460638
MQTL2P.1	2	PHAVU_002G102500g	hypothetical protein	20470454	20474678
MQTL2P.1	2	PHAVU_002G102600g	hypothetical protein	20481510	20486990
MQTL2P.1	2	PHAVU_002G1027000g	hypothetical protein	20559872	20560410
MQTL2P.1	2	PHAVU_002G1027001g	hypothetical protein	20558034	20558319
MQTL2P.1	2	PHAVU_002G102800g	hypothetical protein	20660686	20671147
MQTL2P.1	2	PHAVU_002G102900g	hypothetical protein	20705149	20707329
MQTL2P.1	2	PHAVU_002G103000g	hypothetical protein	20771539	20775488
MQTL2P.1	2	PHAVU_002G103100g	VTI1B [Source:Projected from Arabidopsis thaliana (AT1G26670) UniProtKB/TrEMBL;Acc:A0A178W140]	20824494	20828203
MQTL2P.1	2	PHAVU_002G103200g	hypothetical protein	20829340	20831644
MQTL2P.1	2	PHAVU_002G103300g	hypothetical protein	20851205	20852796
MQTL2P.1	2	PHAVU_002G103400g	hypothetical protein	20868782	20871665
MQTL2P.1	2	PHAVU_002G103500g	hypothetical protein	20891758	20896694
MQTL2P.1	2	PHAVU_002G103600g	hypothetical protein	20908247	20914461
MQTL2P.1	2	PHAVU_002G103700g	hypothetical protein	20916057	20917241
MQTL2P.1	2	PHAVU_002G103800g	hypothetical protein	20985782	20988550
MQTL2P.1	2	PHAVU_002G103900g	hypothetical protein	20989665	20994573
MQTL2P.1	2	PHAVU_002G104000g	hypothetical protein	20995208	20998614
MQTL2P.1	2	PHAVU_002G104100g	hypothetical protein	21000211	21003055
MQTL2P.1	2	PHAVU_002G104200g	Phospholipase D delta [Source:Projected from Arabidopsis thaliana (AT4G35790) UniProtKB/Swiss-Prot;Acc:Q9C5Y0]	21023739	21031626
MQTL2P.1	2	PHAVU_002G104300g	hypothetical protein	21059113	21059559
MQTL2P.1	2	PHAVU_002G104400g	hypothetical protein	21060725	21061731
MQTL2P.1	2	PHAVU_002G104500g	hypothetical protein	21060748	21069252
MQTL2P.1	2	PHAVU_002G104600g	hypothetical protein	21071912	21072644
MQTL2P.1	2	PHAVU_002G104700g	L-ascorbate peroxidase 5, peroxisomal [Source:Projected from Arabidopsis thaliana (AT4G35970) UniProtKB/Swiss-Prot;Acc:Q7XZP5]	21073548	21077072
MQTL2P.1	2	PHAVU_002G1048000g	hypothetical protein	21086963	21087460
MQTL2P.1	2	PHAVU_002G1048001g	hypothetical protein	21085123	21086025
MQTL2P.1	2	PHAVU_002G104900g	hypothetical protein	21090091	21093401
MQTL2P.1	2	PHAVU_002G105000g	hypothetical protein	21123799	21132143
MQTL2P.1	2	PHAVU_002G105100g	hypothetical protein	21186189	21189007
MQTL2P.1	2	PHAVU_002G105200g	hypothetical protein	21194887	21198559
MQTL2P.1	2	PHAVU_002G105300g	hypothetical protein	21202737	21208315
MQTL2P.1	2	PHAVU_002G105400g	hypothetical protein	21203670	21205633
MQTL2P.1	2	PHAVU_002G105500g	hypothetical protein	21244748	21249771
MQTL2P.1	2	PHAVU_002G105600g	hypothetical protein	21252815	21253819
MQTL2P.1	2	PHAVU_002G105700g	hypothetical protein	21293330	21294875
MQTL2P.1	2	PHAVU_002G105800g	hypothetical protein	21312952	21315712
MQTL2P.1	2	PHAVU_002G105900g	hypothetical protein	21317735	21322244
MQTL2P.1	2	PHAVU_002G106000g	hypothetical protein	21325486	21327702
MQTL2P.1	2	PHAVU_002G106100g	hypothetical protein	21329162	21331939
MQTL2P.1	2	PHAVU_002G106200g	hypothetical protein	21369070	21375104
MQTL2P.1	2	PHAVU_002G106300g	hypothetical protein	21416262	21419096
MQTL2P.1	2	PHAVU_002G106400g	hypothetical protein	21430512	21431509
MQTL2P.1	2	PHAVU_002G106500g	hypothetical protein	21498604	21509530
MQTL2P.1	2	PHAVU_002G106600g	hypothetical protein	21510899	21513855
MQTL2P.1	2	PHAVU_002G106700g	3-dehydroquinate synthase, chloroplastic [Source:Projected from Arabidopsis thaliana (AT5G66120) UniProtKB/Swiss-Prot;Acc:Q8VYV7]	21516894	21520358
MQTL2P.1	2	PHAVU_002G106800g	hypothetical protein	21521806	21525244
MQTL2P.1	2	PHAVU_002G106900g	hypothetical protein	21526081	21530585
MQTL2P.1	2	PHAVU_002G107000g	hypothetical protein	21531223	21533198
MQTL2P.1	2	PHAVU_002G107100g	hypothetical protein	21585247	21592897

## Sheet: P5
MQTL	Chr No	Accession Name	Gene description	Gene start (bp)	Gene end (bp)
MQTL5P.1	5	PHAVU_005G033200g	Polyadenylate-binding protein-interacting protein 2 [Source:Projected from Arabidopsis thaliana (AT4G14270) UniProtKB/Swiss-Prot;Acc:Q94AR4]	3056614	3059236
MQTL5P.1	5	PHAVU_005G033300g	KOB1 [Source:Projected from Arabidopsis thaliana (AT3G08550) UniProtKB/TrEMBL;Acc:A0A178V9W7]	3065950	3071736
MQTL5P.1	5	PHAVU_005G033400g	AT4g31560/F3L17_130 [Source:Projected from Arabidopsis thaliana (AT4G31560) UniProtKB/TrEMBL;Acc:Q9SV14]	3072809	3075919
MQTL5P.1	5	PHAVU_005G033500g	hypothetical protein	3077877	3081011
MQTL5P.1	5	PHAVU_005G033600g	hypothetical protein	3082298	3089155
MQTL5P.1	5	PHAVU_005G033700g	hypothetical protein	3085625	3086062
MQTL5P.1	5	PHAVU_005G033800g	hypothetical protein	3106917	3109736
MQTL5P.1	5	PHAVU_005G033900g	hypothetical protein	3124411	3124913
MQTL5P.1	5	PHAVU_005G034000g	hypothetical protein	3178703	3181535
MQTL5P.1	5	PHAVU_005G034100g	hypothetical protein	3184514	3192136
MQTL5P.1	5	PHAVU_005G034200g	hypothetical protein	3194206	3198373
MQTL5P.1	5	PHAVU_005G034300g	hypothetical protein	3199934	3207298
MQTL5P.1	5	PHAVU_005G034400g	hypothetical protein	3212439	3214320
MQTL5P.1	5	PHAVU_005G034500g	hypothetical protein	3215332	3220859
MQTL5P.1	5	PHAVU_005G034600g	hypothetical protein	3229460	3231996
MQTL5P.1	5	PHAVU_005G034700g	hypothetical protein	3248164	3251238
MQTL5P.1	5	PHAVU_005G034800g	hypothetical protein	3256933	3259134
MQTL5P.1	5	PHAVU_005G034900g	hypothetical protein	3262678	3264319
MQTL5P.1	5	PHAVU_005G035000g	hypothetical protein	3267092	3272418
MQTL5P.1	5	PHAVU_005G035100g	hypothetical protein	3280177	3289675
MQTL5P.1	5	PHAVU_005G035200g	hypothetical protein	3291064	3292080
MQTL5P.1	5	PHAVU_005G035300g	hypothetical protein	3296988	3305615
MQTL5P.1	5	PHAVU_005G035400g	hypothetical protein	3312763	3313998
MQTL5P.1	5	PHAVU_005G035500g	hypothetical protein	3315612	3316699
MQTL5P.1	5	PHAVU_005G035600g	hypothetical protein	3322108	3325327
MQTL5P.1	5	PHAVU_005G035700g	hypothetical protein	3334399	3338934
MQTL5P.1	5	PHAVU_005G035800g	hypothetical protein	3342816	3344120
MQTL5P.1	5	PHAVU_005G035900g	hypothetical protein	3356378	3362759
MQTL5P.1	5	PHAVU_005G036000g	hypothetical protein	3364572	3365606
MQTL5P.1	5	PHAVU_005G036100g	hypothetical protein	3406875	3408291
MQTL5P.1	5	PHAVU_005G036200g	hypothetical protein	3424293	3424737
MQTL5P.1	5	PHAVU_005G036300g	hypothetical protein	3452375	3459013
MQTL5P.1	5	PHAVU_005G036400g	hypothetical protein	3477914	3480613
MQTL5P.1	5	PHAVU_005G036500g	Pentatricopeptide repeat-containing protein At5g40410, mitochondrial [Source:Projected from Arabidopsis thaliana (AT5G40410) UniProtKB/Swiss-Prot;Acc:Q9FND6]	3500540	3504523
MQTL5P.1	5	PHAVU_005G036600g	hypothetical protein	3515708	3517725
MQTL5P.1	5	PHAVU_005G036700g	AGL26 [Source:Projected from Arabidopsis thaliana (AT5G26880) UniProtKB/TrEMBL;Acc:A0A178UI04]	3524477	3529636
MQTL5P.1	5	PHAVU_005G036800g	hypothetical protein	3534083	3539751
MQTL5P.1	5	PHAVU_005G036900g	hypothetical protein	3552495	3555501
MQTL5P.1	5	PHAVU_005G037000g	hypothetical protein	3559093	3573737
MQTL5P.1	5	PHAVU_005G037100g	hypothetical protein	3607864	3608968
MQTL5P.1	5	PHAVU_005G037200g	hypothetical protein	3614884	3616175
MQTL5P.1	5	PHAVU_005G037300g	hypothetical protein	3623855	3624172
MQTL5P.1	5	PHAVU_005G037400g	hypothetical protein	3626876	3636662
MQTL5P.1	5	PHAVU_005G037500g	hypothetical protein	3644024	3646915
MQTL5P.1	5	PHAVU_005G037600g	hypothetical protein	3650564	3651131
MQTL5P.1	5	PHAVU_005G037700g	hypothetical protein	3652248	3655982
MQTL5P.1	5	PHAVU_005G037800g	hypothetical protein	3661194	3664338
MQTL5P.1	5	PHAVU_005G037900g	hypothetical protein	3687682	3689229
MQTL5P.1	5	PHAVU_005G038000g	hypothetical protein	3697476	3699434
MQTL5P.1	5	PHAVU_005G038100g	hypothetical protein	3718697	3721997
MQTL5P.1	5	PHAVU_005G038200g	AT5g40850/MHK7_8 [Source:Projected from Arabidopsis thaliana (AT5G40850) UniProtKB/TrEMBL;Acc:Q42606]	3730744	3734523
MQTL5P.1	5	PHAVU_005G038300g	hypothetical protein	3738438	3738715
MQTL5P.1	5	PHAVU_005G038400g	hypothetical protein	3741671	3742244
MQTL5P.1	5	PHAVU_005G038500g	hypothetical protein	3743449	3743640
MQTL5P.1	5	PHAVU_005G038600g	hypothetical protein	3745119	3746060
MQTL5P.1	5	PHAVU_005G038700g	hypothetical protein	3757049	3758183
MQTL5P.1	5	PHAVU_005G038800g	Sister chromatid cohesion 1 protein 3 [Source:Projected from Arabidopsis thaliana (AT3G59550) UniProtKB/Swiss-Prot;Acc:Q9FQ19]	3758235	3763948
MQTL5P.1	5	PHAVU_005G038900g	hypothetical protein	3763958	3765727
MQTL5P.1	5	PHAVU_005G039000g	PSRP2 [Source:Projected from Arabidopsis thaliana (AT3G52150) UniProtKB/TrEMBL;Acc:A0A178VFQ5]	3766136	3769277
MQTL5P.1	5	PHAVU_005G039100g	hypothetical protein	3774604	3782376
MQTL5P.1	5	PHAVU_005G039200g	hypothetical protein	3787179	3792989
MQTL5P.1	5	PHAVU_005G039300g	hypothetical protein	3819790	3822155
MQTL5P.1	5	PHAVU_005G039400g	hypothetical protein	3827887	3833019
MQTL5P.1	5	PHAVU_005G039500g	hypothetical protein	3847072	3852091
MQTL5P.1	5	PHAVU_005G039600g	hypothetical protein	3867599	3873049
MQTL5P.1	5	PHAVU_005G039700g	hypothetical protein	3892323	3894354
MQTL5P.1	5	PHAVU_005G039800g	Protein FLX-like 1 [Source:Projected from Arabidopsis thaliana (AT3G14750) UniProtKB/Swiss-Prot;Acc:Q93V84]	3898313	3903807
MQTL5P.1	5	PHAVU_005G039900g	hypothetical protein	3906646	3914554
MQTL5P.1	5	PHAVU_005G040000g	hypothetical protein	3938569	3940856
MQTL5P.1	5	PHAVU_005G040100g	hypothetical protein	3978279	3978848
MQTL5P.1	5	PHAVU_005G040200g	hypothetical protein	3981698	3984463
MQTL5P.1	5	PHAVU_005G040300g	hypothetical protein	3986834	3989395
MQTL5P.1	5	PHAVU_005G040400g	hypothetical protein	3993546	3994037
MQTL5P.1	5	PHAVU_005G040500g	hypothetical protein	3997424	3998598
MQTL5P.1	5	PHAVU_005G040600g	hypothetical protein	4015131	4022530
MQTL5P.1	5	PHAVU_005G040700g	hypothetical protein	4029002	4033332
MQTL5P.1	5	PHAVU_005G040800g	hypothetical protein	4069680	4072907
MQTL5P.1	5	PHAVU_005G040900g	hypothetical protein	4077248	4100027
MQTL5P.1	5	PHAVU_005G041000g	hypothetical protein	4109636	4110707
MQTL5P.1	5	PHAVU_005G041100g	hypothetical protein	4117335	4120721
MQTL5P.1	5	PHAVU_005G041200g	hypothetical protein	4126072	4128058
MQTL5P.1	5	PHAVU_005G041300g	Putative pentatricopeptide repeat-containing protein At1g03510 [Source:Projected from Arabidopsis thaliana (AT1G03510) UniProtKB/Swiss-Prot;Acc:Q9LR72]	4128426	4130449
MQTL5P.1	5	PHAVU_005G041400g	hypothetical protein	4138713	4142646
MQTL5P.1	5	PHAVU_005G041500g	hypothetical protein	4145033	4147186
MQTL5P.1	5	PHAVU_005G041600g	hypothetical protein	4149223	4158038
MQTL5P.1	5	PHAVU_005G041700g	hypothetical protein	4168292	4169782
MQTL5P.1	5	PHAVU_005G041800g	hypothetical protein	4176386	4178643
MQTL5P.1	5	PHAVU_005G0419000g	hypothetical protein	4181539	4182100
MQTL5P.1	5	PHAVU_005G0419001g	hypothetical protein	4178784	4180759
MQTL5P.1	5	PHAVU_005G0419002g	hypothetical protein	4181187	4181393
MQTL5P.1	5	PHAVU_005G0420000g	hypothetical protein	4187496	4190154
MQTL5P.1	5	PHAVU_005G0420001g	hypothetical protein	4185712	4187216
MQTL5P.1	5	PHAVU_005G042100g	hypothetical protein	4194277	4194893
MQTL5P.1	5	PHAVU_005G042200g	hypothetical protein	4206438	4207137
MQTL5P.1	5	PHAVU_005G042300g	hypothetical protein	4209317	4212072
MQTL5P.1	5	PHAVU_005G042400g	hypothetical protein	4267264	4268820
MQTL5P.1	5	PHAVU_005G042500g	hypothetical protein	4298280	4298907
MQTL5P.1	5	PHAVU_005G042600g	hypothetical protein	4325215	4330625
MQTL5P.1	5	PHAVU_005G042700g	hypothetical protein	4335250	4336180
MQTL5P.1	5	PHAVU_005G042800g	hypothetical protein	4341462	4344811
MQTL5P.1	5	PHAVU_005G042900g	hypothetical protein	4345399	4347981
MQTL5P.1	5	PHAVU_005G043000g	hypothetical protein	4369254	4371116
MQTL5P.1	5	PHAVU_005G043100g	hypothetical protein	4372541	4377178
MQTL5P.1	5	PHAVU_005G043200g	hypothetical protein	4384001	4387511
MQTL5P.1	5	PHAVU_005G043300g	Mannosyltransferase family protein [Source:Projected from Arabidopsis thaliana (AT5G22130) UniProtKB/TrEMBL;Acc:F4K8F7]	4391859	4395992
MQTL5P.1	5	PHAVU_005G043400g	hypothetical protein	4404433	4407204
MQTL5P.1	5	PHAVU_005G043500g	hypothetical protein	4411476	4415677
MQTL5P.1	5	PHAVU_005G043600g	hypothetical protein	4416792	4419652
MQTL5P.1	5	PHAVU_005G043700g	hypothetical protein	4421906	4424636
MQTL5P.1	5	PHAVU_005G043800g	hypothetical protein	4427848	4430607
MQTL5P.1	5	PHAVU_005G043900g	hypothetical protein	4431023	4435991
MQTL5P.1	5	PHAVU_005G044000g	hypothetical protein	4441499	4446849
MQTL5P.1	5	PHAVU_005G044100g	hypothetical protein	4450569	4456502
MQTL5P.1	5	PHAVU_005G044200g	hypothetical protein	4458053	4458490
MQTL5P.1	5	PHAVU_005G044300g	hypothetical protein	4473030	4478249
MQTL5P.1	5	PHAVU_005G044400g	hypothetical protein	4483871	4495445
MQTL5P.1	5	PHAVU_005G044500g	hypothetical protein	4499033	4505633
MQTL5P.1	5	PHAVU_005G044600g	hypothetical protein	4613761	4616889
MQTL5P.1	5	PHAVU_005G044700g	hypothetical protein	4630306	4636020
MQTL5P.1	5	PHAVU_005G044800g	hypothetical protein	4638067	4639025
MQTL5P.1	5	PHAVU_005G044900g	myosin-like protein XIF [Source:Projected from Arabidopsis thaliana (AT2G31900) TAIR;Acc:AT2G31900]	4652835	4665374
MQTL5P.1	5	PHAVU_005G045000g	hypothetical protein	4721149	4724628
MQTL5P.1	5	PHAVU_005G045100g	Non-specific lipid-transfer protein [Source:Projected from Arabidopsis thaliana (AT2G18370) UniProtKB/TrEMBL;Acc:A0A178VTK3]	4729257	4730210
MQTL5P.1	5	PHAVU_005G045200g	hypothetical protein	4747390	4748035
MQTL5P.1	5	PHAVU_005G045300g	hypothetical protein	4761707	4764631
MQTL5P.1	5	PHAVU_005G045400g	hypothetical protein	4775130	4777363
MQTL5P.1	5	PHAVU_005G045500g	Aspartic proteinase NANA, chloroplast [Source:Projected from Arabidopsis thaliana (AT3G12700) UniProtKB/Swiss-Prot;Acc:Q9LTW4]	4806160	4809637
MQTL5P.1	5	PHAVU_005G045600g	hypothetical protein	4866485	4871433
MQTL5P.1	5	PHAVU_005G045700g	hypothetical protein	4876014	4906900
MQTL5P.1	5	PHAVU_005G045800g	hypothetical protein	4910378	4911926
MQTL5P.1	5	PHAVU_005G045900g	hypothetical protein	4932895	4935784
MQTL5P.1	5	PHAVU_005G046000g	hypothetical protein	4978692	4980972
MQTL5P.1	5	PHAVU_005G046100g	hypothetical protein	4989199	4991987
MQTL5P.1	5	PHAVU_005G046200g	hypothetical protein	5001671	5002177
MQTL5P.1	5	PHAVU_005G046300g	hypothetical protein	5035798	5039765
MQTL5P.1	5	PHAVU_005G046400g	hypothetical protein	5066711	5068918
MQTL5P.1	5	PHAVU_005G046500g	hypothetical protein	5085415	5096362
MQTL5P.1	5	PHAVU_005G046600g	hypothetical protein	5113119	5119908
MQTL5P.1	5	PHAVU_005G046700g	hypothetical protein	5144137	5152980
MQTL5P.1	5	PHAVU_005G046800g	hypothetical protein	5151610	5152089
MQTL5P.1	5	PHAVU_005G046900g	hypothetical protein	5206762	5211245
MQTL5P.1	5	PHAVU_005G047000g	hypothetical protein	5234126	5235641
MQTL5P.1	5	PHAVU_005G047100g	hypothetical protein	5264482	5267821
MQTL5P.1	5	PHAVU_005G047200g	hypothetical protein	5275768	5279594
MQTL5P.1	5	PHAVU_005G047300g	NAC domain containing protein 20 [Source:Projected from Arabidopsis thaliana (AT1G54330) UniProtKB/TrEMBL;Acc:Q67Z40]	5316261	5320980
MQTL5P.1	5	PHAVU_005G047400g	hypothetical protein	5333946	5335592
MQTL5P.1	5	PHAVU_005G047500g	hypothetical protein	5389344	5392551
MQTL5P.1	5	PHAVU_005G047600g	hypothetical protein	5428850	5431298
MQTL5P.1	5	PHAVU_005G047700g	hypothetical protein	5453249	5455309
MQTL5P.1	5	PHAVU_005G047800g	hypothetical protein	5458299	5459515
MQTL5P.1	5	PHAVU_005G047900g	hypothetical protein	5491834	5493904
MQTL5P.1	5	PHAVU_005G048000g	Succinate-semialdehyde dehydrogenase, mitochondrial [Source:Projected from Arabidopsis thaliana (AT1G79440) UniProtKB/Swiss-Prot;Acc:Q9SAK4]	5501199	5515494
MQTL5P.1	5	PHAVU_005G048100g	hypothetical protein	5519298	5519752
MQTL5P.1	5	PHAVU_005G048200g	hypothetical protein	5529630	5532926
MQTL5P.1	5	PHAVU_005G048300g	hypothetical protein	5550470	5554824
MQTL5P.1	5	PHAVU_005G048400g	hypothetical protein	5575654	5585042
MQTL5P.1	5	PHAVU_005G048500g	KS1 [Source:Projected from Arabidopsis thaliana (AT1G79460) UniProtKB/TrEMBL;Acc:A0A178WDK0]	5604867	5610467
MQTL5P.1	5	PHAVU_005G048600g	hypothetical protein	5611862	5612122
MQTL5P.1	5	PHAVU_005G048700g	hypothetical protein	5612676	5616606
MQTL5P.1	5	PHAVU_005G048800g	hypothetical protein	5628184	5630342
MQTL5P.1	5	PHAVU_005G048900g	hypothetical protein	5642977	5645134
MQTL5P.1	5	PHAVU_005G049000g	hypothetical protein	5668885	5670180
MQTL5P.1	5	PHAVU_005G049100g	hypothetical protein	5690449	5692504
MQTL5P.1	5	PHAVU_005G049200g	hypothetical protein	5694309	5695004
MQTL5P.1	5	PHAVU_005G049300g	hypothetical protein	5702444	5706126
MQTL5P.1	5	PHAVU_005G049400g	hypothetical protein	5746561	5746830
MQTL5P.1	5	PHAVU_005G049500g	hypothetical protein	5748380	5749045
MQTL5P.1	5	PHAVU_005G049600g	hypothetical protein	5749223	5757201
MQTL5P.1	5	PHAVU_005G049700g	hypothetical protein	5784393	5788747
MQTL5P.1	5	PHAVU_005G0498000g	hypothetical protein	5839843	5840267
MQTL5P.1	5	PHAVU_005G0498001g	hypothetical protein	5839512	5839595
MQTL5P.1	5	PHAVU_005G049900g	hypothetical protein	5889644	5895920
MQTL5P.1	5	PHAVU_005G050000g	Nuclear transcription factor Y subunit C-2 [Source:Projected from Arabidopsis thaliana (AT1G56170) UniProtKB/Swiss-Prot;Acc:Q8LCG7]	5922000	5924714
MQTL5P.1	5	PHAVU_005G050100g	hypothetical protein	5932187	5936118
MQTL5P.1	5	PHAVU_005G050200g	hypothetical protein	5944325	5952834
MQTL5P.1	5	PHAVU_005G050300g	hypothetical protein	5954337	5962895
MQTL5P.1	5	PHAVU_005G050400g	hypothetical protein	6010602	6018003
MQTL5P.1	5	PHAVU_005G050500g	hypothetical protein	6051028	6052587
MQTL5P.1	5	PHAVU_005G050600g	hypothetical protein	6056682	6059648
MQTL5P.1	5	PHAVU_005G050700g	hypothetical protein	6076203	6080368
MQTL5P.1	5	PHAVU_005G050800g	Phosphoglycerate kinase [Source:Projected from Arabidopsis thaliana (AT1G79550) UniProtKB/TrEMBL;Acc:A0A178WHC3]	6090451	6093999
MQTL5P.1	5	PHAVU_005G050900g	hypothetical protein	6113339	6121736
MQTL5P.1	5	PHAVU_005G051000g	hypothetical protein	6122654	6125913
MQTL5P.1	5	PHAVU_005G051100g	hypothetical protein	6131883	6133848
MQTL5P.1	5	PHAVU_005G051200g	hypothetical protein	6253597	6253968
MQTL5P.1	5	PHAVU_005G051300g	hypothetical protein	6303117	6303439
MQTL5P.1	5	PHAVU_005G051400g	hypothetical protein	6328865	6329848
MQTL5P.1	5	PHAVU_005G051500g	hypothetical protein	6353121	6359730
MQTL5P.1	5	PHAVU_005G051600g	hypothetical protein	6575773	6578140
MQTL5P.1	5	PHAVU_005G051700g	Chaperonin 60 subunit beta 3, chloroplastic [Source:Projected from Arabidopsis thaliana (AT5G56500) UniProtKB/Swiss-Prot;Acc:C0Z361]	6632634	6637073
MQTL5P.1	5	PHAVU_005G051800g	hypothetical protein	6647720	6652553

## Sheet: 7P
MQTL	Chr No	Accession Name	Gene description	Gene start (bp)	Gene end (bp)
MQTL7P.1	7	PHAVU_007G024900g	hypothetical protein	1809819	1811609
MQTL7P.1	7	PHAVU_007G025000g	hypothetical protein	1828859	1829168
MQTL7P.1	7	PHAVU_007G025100g	hypothetical protein	1829877	1834223
MQTL7P.1	7	PHAVU_007G025200g	hypothetical protein	1835187	1839245
MQTL7P.1	7	PHAVU_007G025300g	hypothetical protein	1840202	1845139
MQTL7P.1	7	PHAVU_007G025400g	hypothetical protein	1849505	1853317
MQTL7P.1	7	PHAVU_007G025500g	hypothetical protein	1859896	1863283
MQTL7P.1	7	PHAVU_007G025600g	hypothetical protein	1863404	1864337
MQTL7P.1	7	PHAVU_007G025700g	hypothetical protein	1870202	1871692
MQTL7P.1	7	PHAVU_007G0258000g	hypothetical protein	1881648	1881783
MQTL7P.1	7	PHAVU_007G0258001g	hypothetical protein	1873310	1880537
MQTL7P.1	7	PHAVU_007G025900g	hypothetical protein	1883764	1888358
MQTL7P.1	7	PHAVU_007G026000g	hypothetical protein	1889412	1891698
MQTL7P.1	7	PHAVU_007G026100g	hypothetical protein	1895217	1902511
MQTL7P.1	7	PHAVU_007G026200g	hypothetical protein	1906923	1909231
MQTL7P.1	7	PHAVU_007G026300g	hypothetical protein	1912289	1916874
MQTL7P.1	7	PHAVU_007G026400g	hypothetical protein	1918305	1922127
MQTL7P.1	7	PHAVU_007G026500g	hypothetical protein	1927621	1930110
MQTL7P.1	7	PHAVU_007G026600g	hypothetical protein	1931720	1935524
MQTL7P.1	7	PHAVU_007G026700g	hypothetical protein	1947560	1948436
MQTL7P.1	7	PHAVU_007G026800g	hypothetical protein	1970221	1970738
MQTL7P.1	7	PHAVU_007G026900g	hypothetical protein	1972079	1976296
MQTL7P.1	7	PHAVU_007G027000g	hypothetical protein	1987568	1990173
MQTL7P.1	7	PHAVU_007G027100g	hypothetical protein	2029209	2031979
MQTL7P.1	7	PHAVU_007G027200g	hypothetical protein	2043979	2045720
MQTL7P.1	7	PHAVU_007G027300g	hypothetical protein	2049797	2054614
MQTL7P.1	7	PHAVU_007G027400g	hypothetical protein	2072175	2072825
MQTL7P.1	7	PHAVU_007G027500g	hypothetical protein	2080804	2082476
MQTL7P.1	7	PHAVU_007G027600g	50S ribosomal protein L15, chloroplastic [Source:Projected from Arabidopsis thaliana (AT3G25920) UniProtKB/Swiss-Prot;Acc:P25873]	2087191	2090581
MQTL7P.1	7	PHAVU_007G027700g	hypothetical protein	2105082	2107328
MQTL7P.1	7	PHAVU_007G027800g	hypothetical protein	2125304	2125789
MQTL7P.1	7	PHAVU_007G027900g	hypothetical protein	2132042	2137501
MQTL7P.1	7	PHAVU_007G028000g	hypothetical protein	2139203	2142860
MQTL7P.1	7	PHAVU_007G028100g	hypothetical protein	2165646	2167688
MQTL7P.1	7	PHAVU_007G028200g	hypothetical protein	2180278	2181139
MQTL7P.1	7	PHAVU_007G028300g	hypothetical protein	2185332	2186033
MQTL7P.1	7	PHAVU_007G028400g	hypothetical protein	2189601	2191708
MQTL7P.1	7	PHAVU_007G028500g	hypothetical protein	2193442	2201637
MQTL7P.1	7	PHAVU_007G028600g	hypothetical protein	2195956	2197095
MQTL7P.1	7	PHAVU_007G028700g	hypothetical protein	2210695	2212366
MQTL7P.1	7	PHAVU_007G028800g	hypothetical protein	2223116	2232955
MQTL7P.1	7	PHAVU_007G028900g	hypothetical protein	2233858	2235086
MQTL7P.1	7	PHAVU_007G029000g	hypothetical protein	2239089	2240492
MQTL7P.1	7	PHAVU_007G029100g	Protein LIFEGUARD 1 [Source:Projected from Arabidopsis thaliana (AT4G14730) UniProtKB/Swiss-Prot;Acc:F4JIE8]	2243775	2245244
MQTL7P.1	7	PHAVU_007G029200g	hypothetical protein	2251014	2252742
MQTL7P.1	7	PHAVU_007G029300g	hypothetical protein	2265032	2265662
MQTL7P.1	7	PHAVU_007G029400g	hypothetical protein	2277262	2283891
MQTL7P.1	7	PHAVU_007G029500g	hypothetical protein	2301229	2302023
MQTL7P.1	7	PHAVU_007G029600g	hypothetical protein	2315947	2322622
MQTL7P.1	7	PHAVU_007G029700g	hypothetical protein	2323485	2334474
MQTL7P.1	7	PHAVU_007G029800g	hypothetical protein	2337517	2340032
MQTL7P.1	7	PHAVU_007G029900g	hypothetical protein	2340395	2343500
MQTL7P.1	7	PHAVU_007G030000g	hypothetical protein	2346238	2349448
MQTL7P.1	7	PHAVU_007G030100g	hypothetical protein	2349620	2352067
MQTL7P.1	7	PHAVU_007G030200g	hypothetical protein	2355138	2355593
MQTL7P.1	7	PHAVU_007G030300g	hypothetical protein	2357846	2361224
MQTL7P.1	7	PHAVU_007G030400g	hypothetical protein	2364136	2368904
MQTL7P.1	7	PHAVU_007G030500g	hypothetical protein	2374059	2374522
MQTL7P.1	7	PHAVU_007G030600g	hypothetical protein	2380359	2381132
MQTL7P.1	7	PHAVU_007G0307000g	hypothetical protein	2385965	2386662
MQTL7P.1	7	PHAVU_007G0307001g	hypothetical protein	2381596	2382841
MQTL7P.1	7	PHAVU_007G030800g	hypothetical protein	2388761	2390979
MQTL7P.1	7	PHAVU_007G030900g	hypothetical protein	2391702	2395379
MQTL7P.1	7	PHAVU_007G031000g	hypothetical protein	2399016	2401540
MQTL7P.1	7	PHAVU_007G031100g	hypothetical protein	2405094	2409239
MQTL7P.1	7	PHAVU_007G031200g	hypothetical protein	2414854	2415698
MQTL7P.1	7	PHAVU_007G0313000g	hypothetical protein	2430190	2430955
MQTL7P.1	7	PHAVU_007G0313001g	hypothetical protein	2422539	2423923
MQTL7P.1	7	PHAVU_007G031400g	hypothetical protein	2450950	2454549
MQTL7P.1	7	PHAVU_007G031500g	hypothetical protein	2464392	2465801
MQTL7P.1	7	PHAVU_007G031600g	hypothetical protein	2466881	2468034
MQTL7P.1	7	PHAVU_007G031700g	Reticulon-like protein [Source:Projected from Arabidopsis thaliana (AT1G68230) UniProtKB/TrEMBL;Acc:A0A178WQE6]	2471766	2473410
MQTL7P.1	7	PHAVU_007G031800g	Alpha,alpha-trehalose-phosphate synthase [UDP-forming] 5 [Source:Projected from Arabidopsis thaliana (AT4G17770) UniProtKB/Swiss-Prot;Acc:O23617]	2483866	2488280
MQTL7P.1	7	PHAVU_007G031900g	hypothetical protein	2491113	2491331
MQTL7P.1	7	PHAVU_007G032000g	hypothetical protein	2493255	2498688
MQTL7P.1	7	PHAVU_007G032100g	hypothetical protein	2505655	2508361
MQTL7P.1	7	PHAVU_007G032200g	hypothetical protein	2512708	2514196
MQTL7P.1	7	PHAVU_007G032300g	hypothetical protein	2516938	2522385
MQTL7P.1	7	PHAVU_007G032400g	Elongator protein 2 [Source:Projected from Arabidopsis thaliana (AT1G49540) UniProtKB/TrEMBL;Acc:F4I1S8]	2525285	2531271
MQTL7P.1	7	PHAVU_007G032500g	hypothetical protein	2533458	2536212
MQTL7P.1	7	PHAVU_007G032600g	phosphatidic acid phosphatase 1 [Source:Projected from Arabidopsis thaliana (AT2G01180) TAIR;Acc:AT2G01180]	2553971	2559977
MQTL7P.1	7	PHAVU_007G0327000g	hypothetical protein	2567969	2570900
MQTL7P.1	7	PHAVU_007G032800g	hypothetical protein	2579163	2583996
MQTL7P.1	7	PHAVU_007G032900g	hypothetical protein	2585738	2591133
MQTL7P.1	7	PHAVU_007G033000g	hypothetical protein	2600398	2603058
MQTL7P.1	7	PHAVU_007G033100g	hypothetical protein	2610316	2616266
MQTL7P.1	7	PHAVU_007G033200g	hypothetical protein	2618882	2622003
MQTL7P.1	7	PHAVU_007G0333001g	hypothetical protein	2627501	2627841
MQTL7P.1	7	PHAVU_007G0333002g	hypothetical protein	2629483	2629886
MQTL7P.1	7	PHAVU_007G033400g	hypothetical protein	2650286	2650465
MQTL7P.1	7	PHAVU_007G033500g	hypothetical protein	2660576	2661519
MQTL7P.1	7	PHAVU_007G033600g	hypothetical protein	2677579	2683249
MQTL7P.1	7	PHAVU_007G033700g	hypothetical protein	2684538	2689304
MQTL7P.1	7	PHAVU_007G033800g	hypothetical protein	2694746	2697611
MQTL7P.1	7	PHAVU_007G033900g	hypothetical protein	2698230	2710226
MQTL7P.1	7	PHAVU_007G034000g	hypothetical protein	2735485	2742077
MQTL7P.1	7	PHAVU_007G034100g	hypothetical protein	2742682	2745244
MQTL7P.1	7	PHAVU_007G034200g	Origin of replication complex subunit 4 [Source:Projected from Arabidopsis thaliana (AT2G01120) UniProtKB/TrEMBL;Acc:F4IM82]	2752262	2757439
MQTL7P.1	7	PHAVU_007G034300g	hypothetical protein	2760631	2764312
MQTL7P.1	7	PHAVU_007G034400g	hypothetical protein	2764459	2767217
MQTL7P.1	7	PHAVU_007G034500g	hypothetical protein	2771864	2774445
MQTL7P.1	7	PHAVU_007G034600g	hypothetical protein	2777627	2780568
MQTL7P.1	7	PHAVU_007G034700g	hypothetical protein	2782867	2786710
MQTL7P.1	7	PHAVU_007G034800g	hypothetical protein	2798270	2802240
MQTL7P.1	7	PHAVU_007G034900g	hypothetical protein	2811276	2815116
MQTL7P.1	7	PHAVU_007G035000g	hypothetical protein	2816879	2821171
MQTL7P.1	7	PHAVU_007G035100g	hypothetical protein	2821708	2825011
MQTL7P.1	7	PHAVU_007G035200g	hypothetical protein	2826997	2829272
MQTL7P.1	7	PHAVU_007G035300g	Vacuolar-sorting protein BRO1 [Source:Projected from Arabidopsis thaliana (AT1G15130) UniProtKB/Swiss-Prot;Acc:F4HXZ1]	2832561	2840785
MQTL7P.1	7	PHAVU_007G035400g	hypothetical protein	2842345	2852105
MQTL7P.1	7	PHAVU_007G035500g	hypothetical protein	2857989	2859221
MQTL7P.1	7	PHAVU_007G035600g	hypothetical protein	2864481	2865283
MQTL7P.1	7	PHAVU_007G035700g	hypothetical protein	2871064	2877017
MQTL7P.1	7	PHAVU_007G035800g	hypothetical protein	2873633	2874166
MQTL7P.1	7	PHAVU_007G035900g	hypothetical protein	2882776	2888825
MQTL7P.1	7	PHAVU_007G036000g	hypothetical protein	2889542	2892948
MQTL7P.1	7	PHAVU_007G036100g	hypothetical protein	2907758	2909072
MQTL7P.1	7	PHAVU_007G036200g	hypothetical protein	2910046	2914126
MQTL7P.1	7	PHAVU_007G036300g	hypothetical protein	2917020	2918443
MQTL7P.1	7	PHAVU_007G036400g	hypothetical protein	2919484	2919804
MQTL7P.1	7	PHAVU_007G036500g	hypothetical protein	2923559	2925067
MQTL7P.1	7	PHAVU_007G036600g	hypothetical protein	2938807	2939563
MQTL7P.1	7	PHAVU_007G036700g	hypothetical protein	2941909	2942346
MQTL7P.1	7	PHAVU_007G0368000g	hypothetical protein	2956004	2960892
MQTL7P.1	7	PHAVU_007G0368001g	hypothetical protein	2947733	2948534
MQTL7P.1	7	PHAVU_007G036900g	hypothetical protein	2951094	2951670
MQTL7P.1	7	PHAVU_007G037000g	1-acyl-sn-glycerol-3-phosphate acyltransferase 1, chloroplastic [Source:Projected from Arabidopsis thaliana (AT4G30580) UniProtKB/Swiss-Prot;Acc:Q8GXU8]	2961576	2965786
MQTL7P.1	7	PHAVU_007G037100g	hypothetical protein	2968236	2972437
MQTL7P.1	7	PHAVU_007G037200g	hypothetical protein	2973468	2974842
MQTL7P.1	7	PHAVU_007G037300g	hypothetical protein	2986423	2987403
MQTL7P.1	7	PHAVU_007G037400g	hypothetical protein	2990888	2995876
MQTL7P.1	7	PHAVU_007G037500g	hypothetical protein	2996282	2998408
MQTL7P.1	7	PHAVU_007G037600g	hypothetical protein	3000699	3005253
MQTL7P.1	7	PHAVU_007G037700g	hypothetical protein	3008672	3012623
MQTL7P.1	7	PHAVU_007G037800g	hypothetical protein	3013268	3018314
MQTL7P.1	7	PHAVU_007G037900g	hypothetical protein	3022615	3023810
MQTL7P.1	7	PHAVU_007G038000g	hypothetical protein	3034341	3036896
MQTL7P.1	7	PHAVU_007G038100g	Actin-interacting protein 1-1 [Source:Projected from Arabidopsis thaliana (AT2G01330) UniProtKB/Swiss-Prot;Acc:Q9ZU34]	3038091	3046587
MQTL7P.1	7	PHAVU_007G038200g	hypothetical protein	3054095	3058509
MQTL7P.1	7	PHAVU_007G038300g	PTEN2A [Source:Projected from Arabidopsis thaliana (AT3G19420) UniProtKB/TrEMBL;Acc:A0A178V9M6]	3059897	3067899
MQTL7P.1	7	PHAVU_007G038400g	hypothetical protein	3071377	3073726
MQTL7P.1	7	PHAVU_007G038500g	hypothetical protein	3082713	3087354
MQTL7P.1	7	PHAVU_007G038600g	hypothetical protein	3088067	3093245
MQTL7P.1	7	PHAVU_007G038700g	hypothetical protein	3115242	3116441
MQTL7P.1	7	PHAVU_007G038800g	hypothetical protein	3129564	3131649
MQTL7P.1	7	PHAVU_007G038900g	Stress enhanced protein 1, chloroplastic [Source:Projected from Arabidopsis thaliana (AT4G34190) UniProtKB/Swiss-Prot;Acc:Q9M7I9]	3132891	3135259
MQTL7P.1	7	PHAVU_007G039000g	Sodium/proton antiporter 2 [Source:Projected from Arabidopsis thaliana (AT1G49810) UniProtKB/Swiss-Prot;Acc:Q9C6D3]	3138060	3143702
MQTL7P.1	7	PHAVU_007G039100g	Triacylglycerol lipase 1 [Source:Projected from Arabidopsis thaliana (AT2G15230) UniProtKB/Swiss-Prot;Acc:Q71DJ5]	3146015	3151375
MQTL7P.1	7	PHAVU_007G039200g	hypothetical protein	3152513	3153955
MQTL7P.1	7	PHAVU_007G039300g	hypothetical protein	3161491	3163161
MQTL7P.1	7	PHAVU_007G039400g	hypothetical protein	3169829	3171253
MQTL7P.1	7	PHAVU_007G039500g	hypothetical protein	3183384	3184820
MQTL7P.1	7	PHAVU_007G039600g	hypothetical protein	3190106	3191716
MQTL7P.1	7	PHAVU_007G039700g	hypothetical protein	3202665	3202925
MQTL7P.1	7	PHAVU_007G039800g	hypothetical protein	3217682	3219711
MQTL7P.1	7	PHAVU_007G039900g	hypothetical protein	3226064	3232735
MQTL7P.1	7	PHAVU_007G040000g	hypothetical protein	3234033	3236723
MQTL7P.1	7	PHAVU_007G040100g	Reticulon-like protein B10 [Source:Projected from Arabidopsis thaliana (AT2G15280) UniProtKB/Swiss-Prot;Acc:Q6NPD8]	3237475	3240363
MQTL7P.1	7	PHAVU_007G040200g	hypothetical protein	3243401	3245279
MQTL7P.1	7	PHAVU_007G040300g	hypothetical protein	3246866	3249486
MQTL7P.1	7	PHAVU_007G040400g	hypothetical protein	3256570	3259748
MQTL7P.1	7	PHAVU_007G040500g	hypothetical protein	3264416	3265673
MQTL7P.1	7	PHAVU_007G040600g	hypothetical protein	3270690	3273727
MQTL7P.1	7	PHAVU_007G040700g	hypothetical protein	3278175	3281881
MQTL7P.1	7	PHAVU_007G040800g	hypothetical protein	3284001	3287856
MQTL7P.1	7	PHAVU_007G040900g	hypothetical protein	3292652	3293735
MQTL7P.1	7	PHAVU_007G041000g	hypothetical protein	3296565	3297257
MQTL7P.1	7	PHAVU_007G041100g	hypothetical protein	3303227	3303403
MQTL7P.1	7	PHAVU_007G041200g	hypothetical protein	3310574	3312871
MQTL7P.1	7	PHAVU_007G041300g	hypothetical protein	3317365	3319334
MQTL7P.1	7	PHAVU_007G041400g	hypothetical protein	3323890	3330388
MQTL7P.1	7	PHAVU_007G041500g	hypothetical protein	3332120	3334500
MQTL7P.1	7	PHAVU_007G041600g	hypothetical protein	3338047	3340034
MQTL7P.1	7	PHAVU_007G041700g	hypothetical protein	3340038	3344256
MQTL7P.1	7	PHAVU_007G041800g	hypothetical protein	3345492	3354004
MQTL7P.1	7	PHAVU_007G0419000g	hypothetical protein	3362165	3363297
MQTL7P.1	7	PHAVU_007G0419001g	hypothetical protein	3357791	3358801
MQTL7P.1	7	PHAVU_007G042000g	hypothetical protein	3364751	3368673
MQTL7P.1	7	PHAVU_007G042100g	hypothetical protein	3369449	3371620
MQTL7P.1	7	PHAVU_007G042200g	hypothetical protein	3375691	3377138
MQTL7P.1	7	PHAVU_007G042300g	hypothetical protein	3379426	3381245
MQTL7P.2	7	PHAVU_007G152000g	hypothetical protein	37392191	37407770
MQTL7P.2	7	PHAVU_007G152100g	hypothetical protein	37423042	37431689
MQTL7P.2	7	PHAVU_007G152200g	hypothetical protein	37426616	37427911
MQTL7P.2	7	PHAVU_007G152300g	hypothetical protein	37432466	37437256
MQTL7P.2	7	PHAVU_007G152400g	hypothetical protein	37445898	37451253
MQTL7P.2	7	PHAVU_007G152500g	hypothetical protein	37453073	37463275
MQTL7P.2	7	PHAVU_007G152600g	Alpha carbonic anhydrase 1, chloroplastic [Source:Projected from Arabidopsis thaliana (AT3G52720) UniProtKB/Swiss-Prot;Acc:O04846]	37487580	37491669
MQTL7P.2	7	PHAVU_007G152700g	hypothetical protein	37506659	37507490
MQTL7P.2	7	PHAVU_007G152800g	hypothetical protein	37522293	37524226
MQTL7P.2	7	PHAVU_007G152900g	hypothetical protein	37570496	37571762
MQTL7P.2	7	PHAVU_007G153000g	hypothetical protein	37576577	37577848
MQTL7P.2	7	PHAVU_007G153100g	hypothetical protein	37579293	37611303
MQTL7P.2	7	PHAVU_007G153200g	hypothetical protein	37621129	37627121
MQTL7P.2	7	PHAVU_007G153300g	hypothetical protein	37626268	37626594
MQTL7P.2	7	PHAVU_007G153400g	hypothetical protein	37635561	37639469
MQTL7P.2	7	PHAVU_007G153500g	hypothetical protein	37644643	37646399
MQTL7P.2	7	PHAVU_007G153600g	hypothetical protein	37648732	37651275
MQTL7P.2	7	PHAVU_007G153700g	hypothetical protein	37652902	37660761
MQTL7P.2	7	PHAVU_007G153800g	hypothetical protein	37676371	37684835
MQTL7P.2	7	PHAVU_007G153900g	hypothetical protein	37715360	37719505
MQTL7P.2	7	PHAVU_007G154000g	Hydroxyproline-rich glycoprotein family protein [Source:Projected from Arabidopsis thaliana (AT1G73840) UniProtKB/TrEMBL;Acc:Q8VYM7]	37723839	37727868
MQTL7P.2	7	PHAVU_007G154100g	Tetratricopeptide repeat (TPR)-like superfamily protein [Source:Projected from Arabidopsis thaliana (AT1G04130) UniProtKB/TrEMBL;Acc:F4I456]	37736590	37739946
MQTL7P.2	7	PHAVU_007G1542000g	hypothetical protein	37753182	37753353
MQTL7P.2	7	PHAVU_007G1542001g	hypothetical protein	37746322	37752248
MQTL7P.2	7	PHAVU_007G154300g	hypothetical protein	37772432	37776661
MQTL7P.2	7	PHAVU_007G154400g	hypothetical protein	37777126	37778063
MQTL7P.2	7	PHAVU_007G154500g	hypothetical protein	37787897	37795102
MQTL7P.2	7	PHAVU_007G154600g	hypothetical protein	37796231	37797328
MQTL7P.2	7	PHAVU_007G154700g	hypothetical protein	37801593	37806723
MQTL7P.2	7	PHAVU_007G154800g	hypothetical protein	37811164	37816901
MQTL7P.2	7	PHAVU_007G154900g	hypothetical protein	37818708	37821777
MQTL7P.2	7	PHAVU_007G155000g	hypothetical protein	37839362	37857332
MQTL7P.2	7	PHAVU_007G155100g	hypothetical protein	37899404	37901381
MQTL7P.2	7	PHAVU_007G155200g	hypothetical protein	37912849	37914838
MQTL7P.2	7	PHAVU_007G155300g	hypothetical protein	37935326	37939064
MQTL7P.2	7	PHAVU_007G155400g	hypothetical protein	37943280	37943621
MQTL7P.2	7	PHAVU_007G155500g	hypothetical protein	37947212	37948819
MQTL7P.2	7	PHAVU_007G155600g	hypothetical protein	37952052	37953547
MQTL7P.2	7	PHAVU_007G155700g	hypothetical protein	37967458	37970270
MQTL7P.2	7	PHAVU_007G155800g	hypothetical protein	37971514	37975894
MQTL7P.2	7	PHAVU_007G155900g	hypothetical protein	37976801	37982354
MQTL7P.2	7	PHAVU_007G156000g	hypothetical protein	37996563	38000426
MQTL7P.2	7	PHAVU_007G156100g	hypothetical protein	38009322	38026350
MQTL7P.2	7	PHAVU_007G156200g	hypothetical protein	38056417	38060898
MQTL7P.2	7	PHAVU_007G156300g	hypothetical protein	38070610	38073154
MQTL7P.2	7	PHAVU_007G156400g	hypothetical protein	38078297	38080138
MQTL7P.2	7	PHAVU_007G156500g	hypothetical protein	38081889	38087820
MQTL7P.2	7	PHAVU_007G156600g	hypothetical protein	38093508	38096150
MQTL7P.2	7	PHAVU_007G156700g	hypothetical protein	38102266	38102562
MQTL7P.2	7	PHAVU_007G156800g	hypothetical protein	38159752	38161632
MQTL7P.2	7	PHAVU_007G156900g	hypothetical protein	38184374	38186958
MQTL7P.2	7	PHAVU_007G157000g	hypothetical protein	38193916	38196404
MQTL7P.2	7	PHAVU_007G157100g	hypothetical protein	38230662	38233114
MQTL7P.2	7	PHAVU_007G157200g	hypothetical protein	38234985	38238072
MQTL7P.2	7	PHAVU_007G157300g	hypothetical protein	38247049	38255364
MQTL7P.2	7	PHAVU_007G157400g	hypothetical protein	38261335	38265910
MQTL7P.2	7	PHAVU_007G157500g	hypothetical protein	38309137	38312531
MQTL7P.2	7	PHAVU_007G157600g	hypothetical protein	38313015	38313365
MQTL7P.2	7	PHAVU_007G157700g	Pentatricopeptide repeat-containing protein At3g53700, chloroplastic [Source:Projected from Arabidopsis thaliana (AT3G53700) UniProtKB/Swiss-Prot;Acc:Q9LFF1]	38346099	38348846
MQTL7P.2	7	PHAVU_007G157800g	hypothetical protein	38352069	38354191
MQTL7P.2	7	PHAVU_007G157900g	hypothetical protein	38399070	38409934
MQTL7P.2	7	PHAVU_007G158000g	hypothetical protein	38411928	38418290
MQTL7P.2	7	PHAVU_007G158100g	hypothetical protein	38418307	38421225
MQTL7P.2	7	PHAVU_007G158200g	hypothetical protein	38432067	38432769
MQTL7P.2	7	PHAVU_007G158300g	hypothetical protein	38434007	38435783
MQTL7P.2	7	PHAVU_007G158400g	PPa4 [Source:Projected from Arabidopsis thaliana (AT3G53620) UniProtKB/TrEMBL;Acc:A0A178VKC0]	38438477	38442429
MQTL7P.2	7	PHAVU_007G158500g	Ras-related protein RABE1a [Source:Projected from Arabidopsis thaliana (AT3G53610) UniProtKB/Swiss-Prot;Acc:O24466]	38461797	38464797
MQTL7P.2	7	PHAVU_007G158600g	hypothetical protein	38500837	38504526
MQTL7P.2	7	PHAVU_007G158700g	hypothetical protein	38504639	38508100
MQTL7P.2	7	PHAVU_007G158800g	hypothetical protein	38513629	38518349
MQTL7P.2	7	PHAVU_007G158900g	hypothetical protein	38538562	38539126
MQTL7P.2	7	PHAVU_007G159000g	hypothetical protein	38551904	38552756
MQTL7P.2	7	PHAVU_007G159100g	Kinesin-like protein KIN-5B [Source:Projected from Arabidopsis thaliana (AT2G37420) UniProtKB/Swiss-Prot;Acc:Q0WQJ7]	38553961	38560420
MQTL7P.2	7	PHAVU_007G159200g	hypothetical protein	38567818	38569261
MQTL7P.2	7	PHAVU_007G159300g	hypothetical protein	38585020	38585426
MQTL7P.2	7	PHAVU_007G159400g	hypothetical protein	38590931	38593397
MQTL7P.2	7	PHAVU_007G159500g	hypothetical protein	38616516	38621915
MQTL7P.2	7	PHAVU_007G159600g	hypothetical protein	38643380	38645054
MQTL7P.2	7	PHAVU_007G159700g	UDP-glucuronic acid decarboxylase 1 [Source:Projected from Arabidopsis thaliana (AT3G53520) UniProtKB/TrEMBL;Acc:F4JAG3]	38658503	38663830
MQTL7P.2	7	PHAVU_007G159800g	hypothetical protein	38670318	38671679
MQTL7P.2	7	PHAVU_007G159900g	hypothetical protein	38676546	38676955
MQTL7P.2	7	PHAVU_007G160000g	hypothetical protein	38703385	38705670
MQTL7P.2	7	PHAVU_007G160100g	hypothetical protein	38715140	38717984
MQTL7P.2	7	PHAVU_007G160200g	hypothetical protein	38775969	38777009
MQTL7P.2	7	PHAVU_007G160300g	hypothetical protein	38780627	38781980
MQTL7P.2	7	PHAVU_007G160400g	hypothetical protein	38789596	38802200
MQTL7P.2	7	PHAVU_007G160500g	hypothetical protein	38803426	38805214
MQTL7P.2	7	PHAVU_007G160600g	hypothetical protein	38821129	38830079
MQTL7P.2	7	PHAVU_007G160700g	hypothetical protein	38857472	38860064
MQTL7P.2	7	PHAVU_007G160800g	hypothetical protein	38882796	38883410
MQTL7P.2	7	PHAVU_007G160900g	hypothetical protein	38888639	38896153
MQTL7P.2	7	PHAVU_007G161000g	hypothetical protein	38928802	38930754
MQTL7P.2	7	PHAVU_007G161100g	hypothetical protein	38931679	38935740
MQTL7P.2	7	PHAVU_007G161200g	hypothetical protein	38941724	38942751
MQTL7P.2	7	PHAVU_007G161300g	Pentatricopeptide repeat-containing protein At2g37310 [Source:Projected from Arabidopsis thaliana (AT2G37310) UniProtKB/Swiss-Prot;Acc:Q9ZUT5]	38945067	38948107
MQTL7P.2	7	PHAVU_007G161400g	E3 ubiquitin-protein ligase SGR9, amyloplastic [Source:Projected from Arabidopsis thaliana (AT5G02750) UniProtKB/Swiss-Prot;Acc:Q8GXF8]	38949129	38950575
MQTL7P.2	7	PHAVU_007G1615000g	hypothetical protein	38959173	38960169
MQTL7P.2	7	PHAVU_007G1615001g	hypothetical protein	38957502	38957719
MQTL7P.2	7	PHAVU_007G161600g	hypothetical protein	38985780	38988247
MQTL7P.2	7	PHAVU_007G161700g	hypothetical protein	38998164	39000962
MQTL7P.2	7	PHAVU_007G1618000g	hypothetical protein	39013598	39016328
MQTL7P.2	7	PHAVU_007G1618001g	hypothetical protein	39007368	39009691
MQTL7P.2	7	PHAVU_007G161900g	hypothetical protein	39023406	39026001
MQTL7P.2	7	PHAVU_007G162000g	hypothetical protein	39031292	39034117
MQTL7P.2	7	PHAVU_007G162100g	hypothetical protein	39043535	39046942
MQTL7P.2	7	PHAVU_007G162200g	hypothetical protein	39057156	39069713
MQTL7P.2	7	PHAVU_007G162300g	hypothetical protein	39070612	39074262
MQTL7P.2	7	PHAVU_007G162400g	hypothetical protein	39083272	39084547
MQTL7P.2	7	PHAVU_007G162500g	Two-component response regulator-like APRR7 [Source:Projected from Arabidopsis thaliana (AT5G02810) UniProtKB/Swiss-Prot;Acc:Q93WK5]	39092545	39108437
MQTL7P.2	7	PHAVU_007G162600g	hypothetical protein	39115915	39119291
MQTL7P.2	7	PHAVU_007G162700g	DNA topoisomerase 6 subunit A [Source:Projected from Arabidopsis thaliana (AT5G02820) UniProtKB/TrEMBL;Acc:A0A178UQD3]	39146097	39148449
MQTL7P.2	7	PHAVU_007G162800g	hypothetical protein	39221146	39227655
MQTL7P.2	7	PHAVU_007G162900g	hypothetical protein	39229824	39232224
MQTL7P.2	7	PHAVU_007G163000g	hypothetical protein	39243558	39250287
MQTL7P.2	7	PHAVU_007G163100g	hypothetical protein	39251681	39254705
MQTL7P.2	7	PHAVU_007G163200g	hypothetical protein	39254426	39254663
MQTL7P.2	7	PHAVU_007G163300g	hypothetical protein	39270483	39279207
MQTL7P.2	7	PHAVU_007G163400g	hypothetical protein	39292533	39299612
MQTL7P.2	7	PHAVU_007G163500g	hypothetical protein	39300042	39302520
MQTL7P.2	7	PHAVU_007G163600g	hypothetical protein	39306437	39309892
MQTL7P.2	7	PHAVU_007G163700g	hypothetical protein	39311481	39313177
MQTL7P.2	7	PHAVU_007G163800g	hypothetical protein	39316280	39319088
MQTL7P.2	7	PHAVU_007G163900g	hypothetical protein	39328154	39329318
MQTL7P.2	7	PHAVU_007G164000g	hypothetical protein	39359511	39360957
MQTL7P.2	7	PHAVU_007G164100g	hypothetical protein	39381290	39386895
MQTL7P.2	7	PHAVU_007G164200g	hypothetical protein	39387659	39390773
MQTL7P.2	7	PHAVU_007G164300g	hypothetical protein	39392488	39396171
MQTL7P.2	7	PHAVU_007G164400g	hypothetical protein	39399948	39402634
MQTL7P.2	7	PHAVU_007G164500g	Importin subunit alpha-9 [Source:Projected from Arabidopsis thaliana (AT5G03070) UniProtKB/Swiss-Prot;Acc:F4KF65]	39403814	39408566
MQTL7P.2	7	PHAVU_007G164600g	LPPgamma [Source:Projected from Arabidopsis thaliana (AT5G03080) UniProtKB/TrEMBL;Acc:A0A178URC2]	39420735	39425478
MQTL7P.2	7	PHAVU_007G164700g	hypothetical protein	39431337	39434624
MQTL7P.2	7	PHAVU_007G164800g	hypothetical protein	39437977	39439241
MQTL7P.2	7	PHAVU_007G164900g	hypothetical protein	39442797	39444415
MQTL7P.2	7	PHAVU_007G165000g	hypothetical protein	39466689	39467574
MQTL7P.2	7	PHAVU_007G165100g	hypothetical protein	39495222	39495677
MQTL7P.2	7	PHAVU_007G165200g	hypothetical protein	39536306	39540749
MQTL7P.2	7	PHAVU_007G165300g	hypothetical protein	39587345	39591675
MQTL7P.2	7	PHAVU_007G165400g	hypothetical protein	39596664	39598549
MQTL7P.2	7	PHAVU_007G165500g	hypothetical protein	39599878	39601022
MQTL7P.2	7	PHAVU_007G165600g	hypothetical protein	39617347	39622056
MQTL7P.2	7	PHAVU_007G165700g	hypothetical protein	39625936	39627245
MQTL7P.2	7	PHAVU_007G165800g	hypothetical protein	39679045	39680928
MQTL7P.2	7	PHAVU_007G165900g	hypothetical protein	39703513	39704203
MQTL7P.2	7	PHAVU_007G166000g	hypothetical protein	39730188	39730804
MQTL7P.2	7	PHAVU_007G166100g	hypothetical protein	39755224	39758207
MQTL7P.2	7	PHAVU_007G166200g	hypothetical protein	39763251	39766503
MQTL7P.2	7	PHAVU_007G166300g	hypothetical protein	39805273	39808604
MQTL7P.2	7	PHAVU_007G166400g	hypothetical protein	39809302	39809718
MQTL7P.2	7	PHAVU_007G1665000g	hypothetical protein	39821805	39824433
MQTL7P.2	7	PHAVU_007G1665001g	hypothetical protein	39813673	39820657
MQTL7P.2	7	PHAVU_007G166600g	hypothetical protein	39827616	39830334
MQTL7P.2	7	PHAVU_007G166700g	hypothetical protein	39848075	39854258
MQTL7P.2	7	PHAVU_007G166800g	hypothetical protein	39856610	39860603
MQTL7P.2	7	PHAVU_007G166900g	hypothetical protein	39863504	39867874
MQTL7P.2	7	PHAVU_007G167000g	hypothetical protein	39874737	39875693
MQTL7P.2	7	PHAVU_007G167100g	hypothetical protein	39878710	39882204
MQTL7P.2	7	PHAVU_007G167200g	hypothetical protein	39899601	39901100
MQTL7P.2	7	PHAVU_007G167300g	Protein SLOW WALKER 1 [Source:Projected from Arabidopsis thaliana (AT2G47990) UniProtKB/Swiss-Prot;Acc:O82266]	39903559	39905138
MQTL7P.2	7	PHAVU_007G167400g	hypothetical protein	39915041	39928074
MQTL7P.2	7	PHAVU_007G167500g	hypothetical protein	39944304	39945689
MQTL7P.2	7	PHAVU_007G167600g	hypothetical protein	39975688	39978530
MQTL7P.2	7	PHAVU_007G167700g	hypothetical protein	39995615	39999746
MQTL7P.2	7	PHAVU_007G167800g	hypothetical protein	40000478	40003191
MQTL7P.2	7	PHAVU_007G167900g	hypothetical protein	40027937	40032078
MQTL7P.2	7	PHAVU_007G168000g	hypothetical protein	40033347	40036971
MQTL7P.2	7	PHAVU_007G168100g	hypothetical protein	40055056	40058050
MQTL7P.2	7	PHAVU_007G168200g	hypothetical protein	40064853	40068791
MQTL7P.2	7	PHAVU_007G168300g	hypothetical protein	40073180	40077506
MQTL7P.2	7	PHAVU_007G168400g	hypothetical protein	40083396	40086172
MQTL7P.2	7	PHAVU_007G168500g	hypothetical protein	40087589	40122795
MQTL7P.2	7	PHAVU_007G1686000g	hypothetical protein	40147590	40149071
MQTL7P.2	7	PHAVU_007G1686001g	Auxin-binding protein 1 [Source:Projected from Arabidopsis thaliana (AT4G02980) UniProtKB/Swiss-Prot;Acc:P33487]	40144619	40146916
MQTL7P.2	7	PHAVU_007G168700g	hypothetical protein	40151235	40152816
MQTL7P.2	7	PHAVU_007G168800g	hypothetical protein	40162890	40164629
MQTL7P.2	7	PHAVU_007G168900g	hypothetical protein	40165214	40170709
MQTL7P.2	7	PHAVU_007G169000g	hypothetical protein	40189518	40190168
MQTL7P.2	7	PHAVU_007G1691000g	hypothetical protein	40194856	40196694
MQTL7P.2	7	PHAVU_007G1691001g	hypothetical protein	40192155	40194571
MQTL7P.2	7	PHAVU_007G169200g	hypothetical protein	40198819	40203539
MQTL7P.2	7	PHAVU_007G169300g	hypothetical protein	40217768	40223163
MQTL7P.2	7	PHAVU_007G169400g	Protein PALE CRESS, chloroplastic [Source:Projected from Arabidopsis thaliana (AT2G48120) UniProtKB/Swiss-Prot;Acc:Q39089]	40224242	40231071
MQTL7P.2	7	PHAVU_007G169500g	hypothetical protein	40235089	40247463
MQTL7P.2	7	PHAVU_007G169600g	hypothetical protein	40253026	40253737
MQTL7P.2	7	PHAVU_007G169700g	hypothetical protein	40256693	40256830
MQTL7P.2	7	PHAVU_007G169800g	hypothetical protein	40258994	40263470
MQTL7P.2	7	PHAVU_007G169900g	hypothetical protein	40269261	40271468
MQTL7P.2	7	PHAVU_007G170000g	hypothetical protein	40271790	40272200
MQTL7P.2	7	PHAVU_007G170100g	IPT3 [Source:Projected from Arabidopsis thaliana (AT3G63110) UniProtKB/TrEMBL;Acc:A0A178V8J2]	40285383	40286351
MQTL7P.2	7	PHAVU_007G170200g	hypothetical protein	40293287	40295297
MQTL7P.2	7	PHAVU_007G170300g	hypothetical protein	40306337	40310285
MQTL7P.2	7	PHAVU_007G170400g	hypothetical protein	40313847	40316054
MQTL7P.2	7	PHAVU_007G170500g	hypothetical protein	40321445	40323116
MQTL7P.2	7	PHAVU_007G170600g	hypothetical protein	40325801	40328336
MQTL7P.2	7	PHAVU_007G170700g	hypothetical protein	40329198	40331375
MQTL7P.2	7	PHAVU_007G170800g	hypothetical protein	40339290	40341848
MQTL7P.2	7	PHAVU_007G170900g	hypothetical protein	40342928	40344936
MQTL7P.2	7	PHAVU_007G171000g	hypothetical protein	40345396	40349737
MQTL7P.2	7	PHAVU_007G171100g	hypothetical protein	40346007	40348593
MQTL7P.2	7	PHAVU_007G171200g	hypothetical protein	40353586	40357116
MQTL7P.2	7	PHAVU_007G171300g	hypothetical protein	40383553	40387926
MQTL7P.2	7	PHAVU_007G171400g	hypothetical protein	40396006	40397270
MQTL7P.2	7	PHAVU_007G171500g	hypothetical protein	40403376	40404853
MQTL7P.2	7	PHAVU_007G171600g	hypothetical protein	40406765	40409809
MQTL7P.2	7	PHAVU_007G171700g	hypothetical protein	40417211	40419928
MQTL7P.2	7	PHAVU_007G171800g	hypothetical protein	40428630	40441520
MQTL7P.2	7	PHAVU_007G171900g	hypothetical protein	40485041	40486387
MQTL7P.2	7	PHAVU_007G172000g	Probable transmembrane GTPase FZO-like, chloroplastic [Source:Projected from Arabidopsis thaliana (AT1G03160) UniProtKB/Swiss-Prot;Acc:Q1KPV0]	40497856	40504933
MQTL7P.2	7	PHAVU_007G172100g	hypothetical protein	40505506	40507842
MQTL7P.2	7	PHAVU_007G172200g	hypothetical protein	40509024	40511842
MQTL7P.2	7	PHAVU_007G172300g	hypothetical protein	40528758	40530675
MQTL7P.2	7	PHAVU_007G172400g	Ribosome-recycling factor, chloroplastic [Source:Projected from Arabidopsis thaliana (AT3G63190) UniProtKB/Swiss-Prot;Acc:Q9M1X0]	40537459	40541583
MQTL7P.2	7	PHAVU_007G172500g	hypothetical protein	40553676	40559213
MQTL7P.2	7	PHAVU_007G172600g	hypothetical protein	40576885	40580608
MQTL7P.2	7	PHAVU_007G172700g	hypothetical protein	40581660	40582562
MQTL7P.2	7	PHAVU_007G172800g	hypothetical protein	40600437	40602278
MQTL7P.2	7	PHAVU_007G172900g	hypothetical protein	40607300	40615468
MQTL7P.2	7	PHAVU_007G173000g	hypothetical protein	40623990	40624637
MQTL7P.2	7	PHAVU_007G173100g	hypothetical protein	40628592	40629800
MQTL7P.2	7	PHAVU_007G173200g	hypothetical protein	40666444	40666857
MQTL7P.2	7	PHAVU_007G173300g	hypothetical protein	40674157	40676738
MQTL7P.2	7	PHAVU_007G173400g	hypothetical protein	40680858	40682605
MQTL7P.2	7	PHAVU_007G173500g	hypothetical protein	40707679	40708859
MQTL7P.2	7	PHAVU_007G173600g	hypothetical protein	40719365	40721754
MQTL7P.2	7	PHAVU_007G173700g	hypothetical protein	40735536	40740444
MQTL7P.2	7	PHAVU_007G173800g	hypothetical protein	40764902	40767342
MQTL7P.2	7	PHAVU_007G173900g	hypothetical protein	40768228	40778767
MQTL7P.2	7	PHAVU_007G174000g	hypothetical protein	40800319	40808287
MQTL7P.2	7	PHAVU_007G174100g	hypothetical protein	40808690	40816897
MQTL7P.2	7	PHAVU_007G174200g	hypothetical protein	40860192	40866801
MQTL7P.2	7	PHAVU_007G174300g	hypothetical protein	40869557	40873145
MQTL7P.2	7	PHAVU_007G174400g	hypothetical protein	40874882	40879150
MQTL7P.2	7	PHAVU_007G174500g	hypothetical protein	40879923	40882189
MQTL7P.2	7	PHAVU_007G174600g	hypothetical protein	40890984	40896073
MQTL7P.2	7	PHAVU_007G174700g	hypothetical protein	40897565	40916027
MQTL7P.2	7	PHAVU_007G174800g	hypothetical protein	40921790	40924438
MQTL7P.2	7	PHAVU_007G174900g	hypothetical protein	40951214	40955016
MQTL7P.2	7	PHAVU_007G175000g	hypothetical protein	40959532	40967494
MQTL7P.2	7	PHAVU_007G175100g	hypothetical protein	40973966	40989367
MQTL7P.2	7	PHAVU_007G175200g	hypothetical protein	40991386	40992487
MQTL7P.2	7	PHAVU_007G175300g	hypothetical protein	41042006	41060885
MQTL7P.2	7	PHAVU_007G175400g	hypothetical protein	41073402	41074222
MQTL7P.2	7	PHAVU_007G175500g	hypothetical protein	41083853	41086713
MQTL7P.2	7	PHAVU_007G175600g	hypothetical protein	41089865	41091543
MQTL7P.2	7	PHAVU_007G175700g	Ggamma-subunit 1 [Source:Projected from Arabidopsis thaliana (AT3G63420) TAIR;Acc:AT3G63420]	41098588	41103149
MQTL7P.2	7	PHAVU_007G175800g	hypothetical protein	41122563	41125965
MQTL7P.2	7	PHAVU_007G175900g	hypothetical protein	41134361	41143530
MQTL7P.2	7	PHAVU_007G176000g	hypothetical protein	41149700	41151284
MQTL7P.2	7	PHAVU_007G176100g	hypothetical protein	41171834	41174157
MQTL7P.2	7	PHAVU_007G176200g	hypothetical protein	41201882	41211496
MQTL7P.2	7	PHAVU_007G176300g	hypothetical protein	41206200	41206760
MQTL7P.2	7	PHAVU_007G176400g	hypothetical protein	41213995	41228031
MQTL7P.2	7	PHAVU_007G176500g	hypothetical protein	41261669	41265901
MQTL7P.2	7	PHAVU_007G176600g	hypothetical protein	41268740	41271738
MQTL7P.2	7	PHAVU_007G176700g	hypothetical protein	41296938	41298764
MQTL7P.2	7	PHAVU_007G176800g	hypothetical protein	41302246	41304881
MQTL7P.2	7	PHAVU_007G176900g	hypothetical protein	41308446	41313336
MQTL7P.2	7	PHAVU_007G177000g	hypothetical protein	41317035	41319508
MQTL7P.2	7	PHAVU_007G177100g	hypothetical protein	41322730	41325783
MQTL7P.2	7	PHAVU_007G177200g	hypothetical protein	41326980	41332566
MQTL7P.2	7	PHAVU_007G177300g	hypothetical protein	41341279	41342256
MQTL7P.2	7	PHAVU_007G177400g	hypothetical protein	41342921	41349413
MQTL7P.2	7	PHAVU_007G177500g	hypothetical protein	41353310	41358499
MQTL7P.2	7	PHAVU_007G177600g	hypothetical protein	41361397	41362470
MQTL7P.2	7	PHAVU_007G177700g	hypothetical protein	41362725	41366559
MQTL7P.2	7	PHAVU_007G177800g	hypothetical protein	41367903	41372194
MQTL7P.2	7	PHAVU_007G177900g	Probable WRKY transcription factor 21 [Source:Projected from Arabidopsis thaliana (AT2G30590) UniProtKB/Swiss-Prot;Acc:O04336]	41387786	41390521
MQTL7P.2	7	PHAVU_007G178000g	hypothetical protein	41399017	41400590
MQTL7P.2	7	PHAVU_007G178100g	hypothetical protein	41444566	41445998
MQTL7P.2	7	PHAVU_007G178200g	hypothetical protein	41463712	41470546
MQTL7P.2	7	PHAVU_007G178300g	hypothetical protein	41477524	41487596
MQTL7P.2	7	PHAVU_007G178400g	hypothetical protein	41495419	41504913
MQTL7P.2	7	PHAVU_007G178500g	hypothetical protein	41500857	41503115
MQTL7P.2	7	PHAVU_007G178600g	hypothetical protein	41509213	41515337
MQTL7P.2	7	PHAVU_007G178700g	ATP binding protein-like [Source:Projected from Arabidopsis thaliana (AT4G19540) UniProtKB/TrEMBL;Acc:O49472]	41517081	41521063
MQTL7P.2	7	PHAVU_007G178800g	hypothetical protein	41526305	41530361
MQTL7P.2	7	PHAVU_007G178900g	hypothetical protein	41545713	41545916
MQTL7P.2	7	PHAVU_007G179000g	hypothetical protein	41549809	41551601
MQTL7P.2	7	PHAVU_007G179100g	hypothetical protein	41570462	41572705
MQTL7P.2	7	PHAVU_007G1792000g	hypothetical protein	41591062	41591232
MQTL7P.2	7	PHAVU_007G1792001g	hypothetical protein	41581165	41587410
MQTL7P.2	7	PHAVU_007G1793000g	cyclin H;1 [Source:Projected from Arabidopsis thaliana (AT5G27620) TAIR;Acc:AT5G27620]	41601569	41605310
MQTL7P.2	7	PHAVU_007G1793001g	hypothetical protein	41600804	41601301
MQTL7P.2	7	PHAVU_007G179400g	hypothetical protein	41614958	41627964
MQTL7P.2	7	PHAVU_007G179500g	hypothetical protein	41641590	41654907
MQTL7P.2	7	PHAVU_007G179600g	hypothetical protein	41657825	41663864
MQTL7P.2	7	PHAVU_007G179700g	hypothetical protein	41668344	41670607
MQTL7P.2	7	PHAVU_007G179800g	hypothetical protein	41671295	41673425
MQTL7P.2	7	PHAVU_007G179900g	hypothetical protein	41679567	41684418
MQTL7P.2	7	PHAVU_007G180000g	hypothetical protein	41685295	41689222
MQTL7P.2	7	PHAVU_007G180100g	hypothetical protein	41689257	41695958
MQTL7P.2	7	PHAVU_007G180200g	hypothetical protein	41700744	41703155
MQTL7P.2	7	PHAVU_007G180300g	hypothetical protein	41705779	41716592
MQTL7P.2	7	PHAVU_007G180400g	hypothetical protein	41721114	41723682
MQTL7P.2	7	PHAVU_007G180500g	hypothetical protein	41724792	41729652
MQTL7P.2	7	PHAVU_007G180600g	hypothetical protein	41733840	41739640
MQTL7P.2	7	PHAVU_007G180700g	hypothetical protein	41740004	41741220
MQTL7P.2	7	PHAVU_007G180800g	hypothetical protein	41758861	41760533
MQTL7P.2	7	PHAVU_007G180900g	hypothetical protein	41760847	41765738
MQTL7P.2	7	PHAVU_007G181000g	hypothetical protein	41766328	41768643
MQTL7P.2	7	PHAVU_007G181100g	hypothetical protein	41769014	41771573
MQTL7P.2	7	PHAVU_007G181200g	hypothetical protein	41773869	41774662
MQTL7P.2	7	PHAVU_007G181300g	hypothetical protein	41776945	41779061
MQTL7P.2	7	PHAVU_007G181400g	hypothetical protein	41781066	41782914
MQTL7P.2	7	PHAVU_007G181500g	hypothetical protein	41788176	41790926
MQTL7P.2	7	PHAVU_007G181600g	hypothetical protein	41804381	41807840
MQTL7P.2	7	PHAVU_007G181700g	hypothetical protein	41808869	41812406
MQTL7P.2	7	PHAVU_007G181800g	hypothetical protein	41818676	41820438
MQTL7P.2	7	PHAVU_007G181900g	hypothetical protein	41864073	41865949
MQTL7P.2	7	PHAVU_007G182000g	hypothetical protein	41866587	41867239
MQTL7P.2	7	PHAVU_007G182100g	hypothetical protein	41874465	41878485
MQTL7P.2	7	PHAVU_007G182200g	hypothetical protein	41878771	41884790
MQTL7P.2	7	PHAVU_007G182300g	hypothetical protein	41885757	41888946
MQTL7P.2	7	PHAVU_007G182400g	hypothetical protein	41888698	41893667
MQTL7P.2	7	PHAVU_007G1825000g	hypothetical protein	41896366	41896629
MQTL7P.2	7	PHAVU_007G1825001g	hypothetical protein	41894073	41895728
MQTL7P.2	7	PHAVU_007G182600g	hypothetical protein	41901040	41907153
MQTL7P.2	7	PHAVU_007G182700g	hypothetical protein	41907570	41908267
MQTL7P.2	7	PHAVU_007G182800g	hypothetical protein	41908438	41910786
MQTL7P.2	7	PHAVU_007G182900g	hypothetical protein	41917458	41918276
MQTL7P.2	7	PHAVU_007G183000g	hypothetical protein	41919399	41922529
MQTL7P.2	7	PHAVU_007G183100g	hypothetical protein	41925427	41932753
MQTL7P.2	7	PHAVU_007G183200g	hypothetical protein	41941397	41943008
MQTL7P.2	7	PHAVU_007G183300g	hypothetical protein	41952905	41955184
MQTL7P.2	7	PHAVU_007G183400g	hypothetical protein	41958420	41961021
MQTL7P.2	7	PHAVU_007G183500g	Cyclin-L1-1 [Source:Projected from Arabidopsis thaliana (AT2G26430) UniProtKB/Swiss-Prot;Acc:Q8RWV3]	41964652	41969252
MQTL7P.2	7	PHAVU_007G183600g	hypothetical protein	41970269	41973105
MQTL7P.2	7	PHAVU_007G183700g	hypothetical protein	41978174	41979621
MQTL7P.2	7	PHAVU_007G183800g	hypothetical protein	41984306	41990139
MQTL7P.2	7	PHAVU_007G183900g	VAP27-2 [Source:Projected from Arabidopsis thaliana (AT1G08820) UniProtKB/TrEMBL;Acc:A0A178WBB7]	41990897	41995276
MQTL7P.2	7	PHAVU_007G184000g	hypothetical protein	42005249	42007536
MQTL7P.2	7	PHAVU_007G184100g	hypothetical protein	42009224	42014784
MQTL7P.2	7	PHAVU_007G184200g	hypothetical protein	42039310	42047612
MQTL7P.2	7	PHAVU_007G184300g	hypothetical protein	42050386	42052402
MQTL7P.2	7	PHAVU_007G184400g	hypothetical protein	42054789	42062120
MQTL7P.2	7	PHAVU_007G184500g	Kinesin-like protein KIN-14U [Source:Projected from Arabidopsis thaliana (AT5G27950) UniProtKB/Swiss-Prot;Acc:Q8W0Y9]	42067550	42070656
MQTL7P.2	7	PHAVU_007G184600g	Serine/threonine-protein kinase EDR1 [Source:Projected from Arabidopsis thaliana (AT1G08720) UniProtKB/Swiss-Prot;Acc:Q9FPR3]	42072612	42081920
MQTL7P.2	7	PHAVU_007G184700g	hypothetical protein	42087088	42090571
MQTL7P.2	7	PHAVU_007G184800g	hypothetical protein	42093486	42095426
MQTL7P.2	7	PHAVU_007G184900g	hypothetical protein	42109218	42120237
MQTL7P.2	7	PHAVU_007G185000g	hypothetical protein	42128197	42142739
MQTL7P.2	7	PHAVU_007G185100g	hypothetical protein	42144973	42153099
MQTL7P.2	7	PHAVU_007G185200g	hypothetical protein	42157506	42163182
MQTL7P.2	7	PHAVU_007G185300g	hypothetical protein	42165641	42180949
MQTL7P.2	7	PHAVU_007G185400g	hypothetical protein	42181703	42183329
MQTL7P.2	7	PHAVU_007G185500g	hypothetical protein	42186380	42187456
MQTL7P.2	7	PHAVU_007G185600g	hypothetical protein	42187785	42190285
MQTL7P.2	7	PHAVU_007G185700g	hypothetical protein	42193348	42196328
MQTL7P.2	7	PHAVU_007G185800g	hypothetical protein	42197965	42199764
MQTL7P.2	7	PHAVU_007G185900g	hypothetical protein	42221318	42225025
MQTL7P.2	7	PHAVU_007G186000g	hypothetical protein	42245481	42252404
MQTL7P.2	7	PHAVU_007G186100g	hypothetical protein	42254010	42259618
MQTL7P.2	7	PHAVU_007G186200g	hypothetical protein	42260985	42263005
MQTL7P.2	7	PHAVU_007G186300g	hypothetical protein	42264900	42265292
MQTL7P.2	7	PHAVU_007G186400g	hypothetical protein	42276503	42278003
MQTL7P.2	7	PHAVU_007G186500g	hypothetical protein	42285712	42288847
MQTL7P.2	7	PHAVU_007G186600g	Mitochondrial import inner membrane translocase subunit TIM23-3 [Source:Projected from Arabidopsis thaliana (AT3G04800) UniProtKB/Swiss-Prot;Acc:Q9S837]	42289693	42290489
MQTL7P.2	7	PHAVU_007G186700g	hypothetical protein	42298155	42300917
MQTL7P.2	7	PHAVU_007G186800g	hypothetical protein	42318515	42325721
MQTL7P.2	7	PHAVU_007G186900g	hypothetical protein	42332179	42333676
MQTL7P.2	7	PHAVU_007G187000g	hypothetical protein	42335942	42338547
MQTL7P.2	7	PHAVU_007G187100g	hypothetical protein	42341816	42343229
MQTL7P.2	7	PHAVU_007G187200g	hypothetical protein	42358585	42359713
MQTL7P.2	7	PHAVU_007G187300g	hypothetical protein	42364822	42368334
MQTL7P.2	7	PHAVU_007G187400g	hypothetical protein	42378455	42385747
MQTL7P.2	7	PHAVU_007G187500g	hypothetical protein	42392601	42397260
MQTL7P.2	7	PHAVU_007G187600g	hypothetical protein	42410587	42412104
MQTL7P.2	7	PHAVU_007G187700g	hypothetical protein	42420849	42421428
MQTL7P.2	7	PHAVU_007G187800g	hypothetical protein	42431442	42436730
MQTL7P.2	7	PHAVU_007G187900g	hypothetical protein	42438370	42440083
MQTL7P.2	7	PHAVU_007G188000g	hypothetical protein	42443623	42443937
MQTL7P.2	7	PHAVU_007G188100g	PRA1 family protein [Source:Projected from Arabidopsis thaliana (AT1G08770) UniProtKB/TrEMBL;Acc:A0A178W4Z3]	42444023	42445146
MQTL7P.2	7	PHAVU_007G188200g	hypothetical protein	42448624	42449986
MQTL7P.2	7	PHAVU_007G188300g	hypothetical protein	42456952	42460033
MQTL7P.2	7	PHAVU_007G188400g	hypothetical protein	42467490	42468639
MQTL7P.2	7	PHAVU_007G188500g	hypothetical protein	42469409	42473447
MQTL7P.2	7	PHAVU_007G1886000g	hypothetical protein	42494501	42495485
MQTL7P.2	7	PHAVU_007G1886001g	hypothetical protein	42492865	42493131
MQTL7P.2	7	PHAVU_007G188700g	hypothetical protein	42497878	42500127
MQTL7P.2	7	PHAVU_007G188800g	hypothetical protein	42506468	42516399
MQTL7P.2	7	PHAVU_007G188900g	hypothetical protein	42517333	42521076
MQTL7P.2	7	PHAVU_007G189000g	hypothetical protein	42527153	42527568
MQTL7P.2	7	PHAVU_007G189100g	hypothetical protein	42528654	42530916
MQTL7P.2	7	PHAVU_007G189200g	hypothetical protein	42549946	42553336
MQTL7P.2	7	PHAVU_007G189300g	hypothetical protein	42553649	42568552
MQTL7P.2	7	PHAVU_007G189400g	hypothetical protein	42569435	42573865
MQTL7P.2	7	PHAVU_007G189500g	hypothetical protein	42587302	42587984
MQTL7P.2	7	PHAVU_007G189600g	hypothetical protein	42591922	42593342
MQTL7P.2	7	PHAVU_007G189700g	hypothetical protein	42607413	42616051
MQTL7P.2	7	PHAVU_007G189800g	hypothetical protein	42616492	42618160
MQTL7P.2	7	PHAVU_007G189900g	hypothetical protein	42618794	42620096
MQTL7P.2	7	PHAVU_007G190000g	hypothetical protein	42624373	42625124
MQTL7P.2	7	PHAVU_007G190100g	hypothetical protein	42632675	42642148
MQTL7P.2	7	PHAVU_007G190200g	hypothetical protein	42651016	42651519
MQTL7P.2	7	PHAVU_007G190300g	hypothetical protein	42660453	42665383
MQTL7P.2	7	PHAVU_007G190400g	hypothetical protein	42665428	42667456
MQTL7P.2	7	PHAVU_007G190500g	hypothetical protein	42669154	42673692
MQTL7P.2	7	PHAVU_007G1906000g	hypothetical protein	42678174	42680521
MQTL7P.2	7	PHAVU_007G1906001g	hypothetical protein	42675307	42676637
MQTL7P.2	7	PHAVU_007G190700g	hypothetical protein	42690559	42691011
MQTL7P.2	7	PHAVU_007G190800g	hypothetical protein	42714036	42719343
MQTL7P.2	7	PHAVU_007G190900g	hypothetical protein	42725949	42727216
MQTL7P.2	7	PHAVU_007G191000g	ROP-interactive CRIB motif-containing protein 7 [Source:Projected from Arabidopsis thaliana (AT4G28560) UniProtKB/TrEMBL;Acc:F4JLB7]	42728323	42729690
MQTL7P.2	7	PHAVU_007G191100g	hypothetical protein	42738397	42744835
MQTL7P.2	7	PHAVU_007G191200g	hypothetical protein	42753181	42759880
MQTL7P.2	7	PHAVU_007G191300g	hypothetical protein	42773729	42775270
MQTL7P.2	7	PHAVU_007G191400g	hypothetical protein	42778808	42787102
MQTL7P.2	7	PHAVU_007G191500g	hypothetical protein	42795244	42798620
MQTL7P.2	7	PHAVU_007G191600g	hypothetical protein	42799511	42806557
MQTL7P.2	7	PHAVU_007G191700g	NAP4 [Source:Projected from Arabidopsis thaliana (AT1G03900) UniProtKB/TrEMBL;Acc:A0A178WMR3]	42808091	42810700
MQTL7P.2	7	PHAVU_007G191800g	hypothetical protein	42813486	42821646
MQTL7P.2	7	PHAVU_007G191900g	hypothetical protein	42823964	42828449
MQTL7P.2	7	PHAVU_007G192000g	hypothetical protein	42829345	42835441
MQTL7P.2	7	PHAVU_007G192100g	hypothetical protein	42883129	42887532
MQTL7P.2	7	PHAVU_007G192200g	hypothetical protein	42911643	42913346
MQTL7P.2	7	PHAVU_007G192300g	U-box domain-containing protein 3 [Source:Projected from Arabidopsis thaliana (AT3G54790) UniProtKB/Swiss-Prot;Acc:Q8GWV5]	42951648	42956680
MQTL7P.2	7	PHAVU_007G192400g	hypothetical protein	42980734	42985387
MQTL7P.2	7	PHAVU_007G192500g	hypothetical protein	42987414	42996177
MQTL7P.2	7	PHAVU_007G1926000g	hypothetical protein	43020284	43023853
MQTL7P.2	7	PHAVU_007G1926001g	hypothetical protein	43007508	43017035
MQTL7P.2	7	PHAVU_007G192700g	hypothetical protein	43025343	43027458
MQTL7P.2	7	PHAVU_007G192800g	hypothetical protein	43030411	43033192
MQTL7P.2	7	PHAVU_007G192900g	hypothetical protein	43061894	43062954
MQTL7P.2	7	PHAVU_007G193000g	hypothetical protein	43064618	43068708
MQTL7P.2	7	PHAVU_007G193100g	hypothetical protein	43074545	43078175
MQTL7P.2	7	PHAVU_007G1932000g	hypothetical protein	43084569	43089225
MQTL7P.2	7	PHAVU_007G1932001g	hypothetical protein	43082286	43082426
MQTL7P.2	7	PHAVU_007G193300g	hypothetical protein	43116184	43117296
MQTL7P.2	7	PHAVU_007G193400g	hypothetical protein	43136157	43136600
MQTL7P.2	7	PHAVU_007G1935000g	hypothetical protein	43163886	43170684
MQTL7P.2	7	PHAVU_007G1935001g	hypothetical protein	43159991	43160388
MQTL7P.2	7	PHAVU_007G193600g	hypothetical protein	43177574	43177909
MQTL7P.2	7	PHAVU_007G193700g	hypothetical protein	43194246	43194881
MQTL7P.2	7	PHAVU_007G193800g	hypothetical protein	43227132	43227770
MQTL7P.2	7	PHAVU_007G193900g	hypothetical protein	43237645	43238058
MQTL7P.2	7	PHAVU_007G194000g	hypothetical protein	43245515	43247447
MQTL7P.2	7	PHAVU_007G194100g	hypothetical protein	43248733	43250390
MQTL7P.2	7	PHAVU_007G194200g	hypothetical protein	43251956	43256166
MQTL7P.2	7	PHAVU_007G194300g	hypothetical protein	43257363	43263137
MQTL7P.2	7	PHAVU_007G194400g	hypothetical protein	43265255	43268528
MQTL7P.2	7	PHAVU_007G194500g	hypothetical protein	43268703	43270915
MQTL7P.2	7	PHAVU_007G194600g	hypothetical protein	43284033	43290243
MQTL7P.2	7	PHAVU_007G194700g	hypothetical protein	43284467	43284571
MQTL7P.2	7	PHAVU_007G194800g	hypothetical protein	43293543	43295859
MQTL7P.2	7	PHAVU_007G194900g	hypothetical protein	43298944	43304135
MQTL7P.2	7	PHAVU_007G195000g	hypothetical protein	43334104	43335221
MQTL7P.2	7	PHAVU_007G195100g	hypothetical protein	43360166	43361521
MQTL7P.2	7	PHAVU_007G195200g	hypothetical protein	43371240	43376429
MQTL7P.2	7	PHAVU_007G195300g	hypothetical protein	43377778	43390941
MQTL7P.2	7	PHAVU_007G195400g	hypothetical protein	43391600	43395140
MQTL7P.2	7	PHAVU_007G195500g	hypothetical protein	43407796	43408593
MQTL7P.2	7	PHAVU_007G195600g	hypothetical protein	43430129	43431188
MQTL7P.2	7	PHAVU_007G1957000g	hypothetical protein	43451578	43454987
MQTL7P.2	7	PHAVU_007G1957001g	hypothetical protein	43434133	43448063
MQTL7P.2	7	PHAVU_007G195800g	hypothetical protein	43527919	43529752
MQTL7P.2	7	PHAVU_007G195900g	hypothetical protein	43541078	43541515
MQTL7P.2	7	PHAVU_007G196000g	hypothetical protein	43564084	43566696
MQTL7P.2	7	PHAVU_007G196100g	hypothetical protein	43594990	43598796
MQTL7P.2	7	PHAVU_007G196200g	PsbP domain-containing protein 7, chloroplastic [Source:Projected from Arabidopsis thaliana (AT3G05410) UniProtKB/Swiss-Prot;Acc:F4J7A7]	43603048	43604688
MQTL7P.2	7	PHAVU_007G196300g	hypothetical protein	43604636	43611704
MQTL7P.2	7	PHAVU_007G196400g	hypothetical protein	43626334	43629370
MQTL7P.2	7	PHAVU_007G196500g	hypothetical protein	43630290	43630685
MQTL7P.2	7	PHAVU_007G196600g	ATP-dependent DNA helicase Q-like SIM [Source:Projected from Arabidopsis thaliana (AT5G27680) UniProtKB/Swiss-Prot;Acc:Q9FT69]	43633482	43640320
MQTL7P.2	7	PHAVU_007G196700g	hypothetical protein	43643686	43647453
MQTL7P.2	7	PHAVU_007G196800g	hypothetical protein	43660864	43666807
MQTL7P.2	7	PHAVU_007G196900g	hypothetical protein	43674349	43676746
MQTL7P.2	7	PHAVU_007G197000g	hypothetical protein	43682292	43683847
MQTL7P.2	7	PHAVU_007G197100g	hypothetical protein	43694423	43697877
MQTL7P.2	7	PHAVU_007G197200g	hypothetical protein	43699154	43701008
MQTL7P.2	7	PHAVU_007G197300g	hypothetical protein	43707515	43718088
MQTL7P.2	7	PHAVU_007G197400g	hypothetical protein	43720198	43726517
MQTL7P.2	7	PHAVU_007G197500g	hypothetical protein	43727973	43731022
MQTL7P.2	7	PHAVU_007G197600g	hypothetical protein	43735363	43736512
MQTL7P.2	7	PHAVU_007G197700g	hypothetical protein	43751299	43753584
MQTL7P.2	7	PHAVU_007G197800g	hypothetical protein	43755939	43759439
MQTL7P.2	7	PHAVU_007G197900g	hypothetical protein	43761478	43763737
MQTL7P.2	7	PHAVU_007G198000g	hypothetical protein	43771122	43772795
MQTL7P.2	7	PHAVU_007G198100g	hypothetical protein	43779010	43781510
MQTL7P.2	7	PHAVU_007G198200g	hypothetical protein	43782137	43784099
MQTL7P.2	7	PHAVU_007G198300g	hypothetical protein	43788370	43792820
MQTL7P.2	7	PHAVU_007G198400g	hypothetical protein	43804781	43806312
MQTL7P.2	7	PHAVU_007G198500g	hypothetical protein	43809625	43813110
MQTL7P.2	7	PHAVU_007G198600g	hypothetical protein	43820844	43830889
MQTL7P.2	7	PHAVU_007G198700g	hypothetical protein	43853546	43856808
MQTL7P.2	7	PHAVU_007G198800g	hypothetical protein	43873068	43874831
MQTL7P.2	7	PHAVU_007G198900g	hypothetical protein	43884392	43892955
MQTL7P.2	7	PHAVU_007G199000g	hypothetical protein	43903200	43910044
MQTL7P.2	7	PHAVU_007G199100g	hypothetical protein	43915287	43918670
MQTL7P.2	7	PHAVU_007G199200g	Single-stranded DNA-binding protein, mitochondrial [Source:Projected from Arabidopsis thaliana (AT4G11060) UniProtKB/Swiss-Prot;Acc:Q84J78]	43920134	43923684
MQTL7P.2	7	PHAVU_007G199300g	hypothetical protein	43923990	43924901
MQTL7P.2	7	PHAVU_007G199400g	hypothetical protein	43925254	43928384
MQTL7P.2	7	PHAVU_007G199500g	hypothetical protein	43931397	43935502
MQTL7P.2	7	PHAVU_007G199600g	hypothetical protein	43935899	43938621
MQTL7P.2	7	PHAVU_007G199700g	hypothetical protein	43941486	43946392
MQTL7P.2	7	PHAVU_007G199800g	hypothetical protein	43949234	43952069
MQTL7P.2	7	PHAVU_007G199900g	hypothetical protein	43954342	43959212
MQTL7P.2	7	PHAVU_007G200000g	hypothetical protein	43960992	43967049
MQTL7P.2	7	PHAVU_007G200100g	hypothetical protein	43967276	43967924
MQTL7P.2	7	PHAVU_007G200200g	ATP-dependent DNA helicase Q-like 1 [Source:Projected from Arabidopsis thaliana (AT3G05740) UniProtKB/Swiss-Prot;Acc:Q9FT74]	43968932	43975174
MQTL7P.2	7	PHAVU_007G200300g	hypothetical protein	43981728	43985722
MQTL7P.2	7	PHAVU_007G200400g	hypothetical protein	43999419	44001276
MQTL7P.2	7	PHAVU_007G200500g	Pentatricopeptide repeat-containing protein At1g09190 [Source:Projected from Arabidopsis thaliana (AT1G09190) UniProtKB/Swiss-Prot;Acc:O80488]	44003806	44005677
MQTL7P.2	7	PHAVU_007G200600g	hypothetical protein	44006953	44008053
MQTL7P.2	7	PHAVU_007G200700g	hypothetical protein	44009523	44010548
MQTL7P.2	7	PHAVU_007G200800g	hypothetical protein	44012997	44016352
MQTL7P.2	7	PHAVU_007G200900g	hypothetical protein	44020637	44022030
MQTL7P.2	7	PHAVU_007G201000g	hypothetical protein	44022113	44033213
MQTL7P.2	7	PHAVU_007G201100g	hypothetical protein	44037909	44041011
MQTL7P.2	7	PHAVU_007G2012000g	hypothetical protein	44048378	44055218
MQTL7P.2	7	PHAVU_007G2012001g	hypothetical protein	44043852	44047321
MQTL7P.2	7	PHAVU_007G201300g	hypothetical protein	44060050	44062101
MQTL7P.2	7	PHAVU_007G201400g	hypothetical protein	44065734	44069963
MQTL7P.2	7	PHAVU_007G201500g	hypothetical protein	44084939	44093917
MQTL7P.2	7	PHAVU_007G201600g	hypothetical protein	44096521	44101710
MQTL7P.2	7	PHAVU_007G201700g	hypothetical protein	44119126	44123199
MQTL7P.2	7	PHAVU_007G201800g	Solute carrier family 40 member 3, chloroplastic [Source:Projected from Arabidopsis thaliana (AT5G26820) UniProtKB/Swiss-Prot;Acc:Q8W4E7]	44129318	44134393
MQTL7P.2	7	PHAVU_007G201900g	hypothetical protein	44134994	44138543
MQTL7P.2	7	PHAVU_007G202000g	hypothetical protein	44148625	44151719
MQTL7P.2	7	PHAVU_007G202100g	hypothetical protein	44160398	44162563
MQTL7P.2	7	PHAVU_007G202200g	hypothetical protein	44173412	44174370
MQTL7P.2	7	PHAVU_007G202300g	hypothetical protein	44185792	44188240
MQTL7P.2	7	PHAVU_007G202400g	hypothetical protein	44190918	44191351
MQTL7P.2	7	PHAVU_007G202500g	hypothetical protein	44194049	44197291
MQTL7P.2	7	PHAVU_007G202600g	hypothetical protein	44206063	44211477
MQTL7P.2	7	PHAVU_007G202700g	Intermediate cleaving peptidase 55, mitochondrial [Source:Projected from Arabidopsis thaliana (AT1G09300) UniProtKB/Swiss-Prot;Acc:F4HZG9]	44212078	44227044
MQTL7P.2	7	PHAVU_007G202800g	hypothetical protein	44232289	44233572
MQTL7P.2	7	PHAVU_007G202900g	hypothetical protein	44234844	44237882
MQTL7P.2	7	PHAVU_007G203000g	hypothetical protein	44238360	44239273
MQTL7P.2	7	PHAVU_007G203100g	hypothetical protein	44239948	44243906
MQTL7P.2	7	PHAVU_007G203200g	hypothetical protein	44245263	44248083
MQTL7P.2	7	PHAVU_007G203300g	hypothetical protein	44251665	44255325
MQTL7P.2	7	PHAVU_007G203400g	hypothetical protein	44258087	44259736
MQTL7P.2	7	PHAVU_007G203500g	Non-intrinsic ABC protein 9 [Source:Projected from Arabidopsis thaliana (AT5G02270) UniProtKB/TrEMBL;Acc:F4KCB8]	44264736	44268551
MQTL7P.2	7	PHAVU_007G203600g	hypothetical protein	44269055	44272273
MQTL7P.2	7	PHAVU_007G203700g	hypothetical protein	44285504	44286400
MQTL7P.2	7	PHAVU_007G203800g	hypothetical protein	44295958	44299280
MQTL7P.2	7	PHAVU_007G203900g	hypothetical protein	44302089	44306629
MQTL7P.2	7	PHAVU_007G204000g	hypothetical protein	44307756	44311748
MQTL7P.2	7	PHAVU_007G204100g	Protein transport protein Sec24-like At3g07100 [Source:Projected from Arabidopsis thaliana (AT3G07100) UniProtKB/Swiss-Prot;Acc:Q9SFU0]	44318565	44329927
MQTL7P.2	7	PHAVU_007G204200g	hypothetical protein	44333561	44334278
MQTL7P.2	7	PHAVU_007G204300g	hypothetical protein	44340949	44346110

## Sheet: 8P
MQTL	Chr No	Accession Name	Gene description	Gene start (bp)	Gene end (bp)
MQTL8P.1	8	PHAVU_008G010700g	hypothetical protein	1019953	1022291
MQTL8P.1	8	PHAVU_008G010800g	hypothetical protein	1024670	1029899
MQTL8P.1	8	PHAVU_008G010900g	hypothetical protein	1031066	1033950
MQTL8P.1	8	PHAVU_008G011000g	hypothetical protein	1035537	1039158
MQTL8P.1	8	PHAVU_008G011100g	hypothetical protein	1043747	1044587
MQTL8P.1	8	PHAVU_008G011200g	hypothetical protein	1044661	1047659
MQTL8P.1	8	PHAVU_008G011300g	hypothetical protein	1050999	1052908
MQTL8P.1	8	PHAVU_008G011400g	hypothetical protein	1054575	1057293
MQTL8P.1	8	PHAVU_008G011500g	hypothetical protein	1058184	1058906
MQTL8P.1	8	PHAVU_008G011600g	hypothetical protein	1061203	1063908
MQTL8P.1	8	PHAVU_008G011700g	hypothetical protein	1071893	1072689
MQTL8P.1	8	PHAVU_008G011800g	hypothetical protein	1073693	1075279
MQTL8P.1	8	PHAVU_008G011900g	hypothetical protein	1075817	1078521
MQTL8P.1	8	PHAVU_008G012000g	hypothetical protein	1081299	1081882
MQTL8P.1	8	PHAVU_008G012100g	hypothetical protein	1082233	1090174
MQTL8P.1	8	PHAVU_008G0122000g	hypothetical protein	1092499	1092705
MQTL8P.1	8	PHAVU_008G0122001g	hypothetical protein	1091153	1091636
MQTL8P.1	8	PHAVU_008G012300g	hypothetical protein	1095687	1099947
MQTL8P.1	8	PHAVU_008G012400g	hypothetical protein	1100001	1104265
MQTL8P.1	8	PHAVU_008G012500g	hypothetical protein	1111164	1112976
MQTL8P.1	8	PHAVU_008G012600g	hypothetical protein	1122247	1125176
MQTL8P.1	8	PHAVU_008G012700g	hypothetical protein	1127565	1131756
MQTL8P.1	8	PHAVU_008G012800g	PGGT-I [Source:Projected from Arabidopsis thaliana (AT2G39550) UniProtKB/TrEMBL;Acc:A0A178VS16]	1133007	1138275
MQTL8P.1	8	PHAVU_008G012900g	hypothetical protein	1140024	1142038
MQTL8P.1	8	PHAVU_008G013000g	Probable mediator of RNA polymerase II transcription subunit 37c [Source:Projected from Arabidopsis thaliana (AT3G12580) UniProtKB/Swiss-Prot;Acc:Q9LHA8]	1145634	1148629
MQTL8P.1	8	PHAVU_008G013100g	ACT domain-containing protein ACR9 [Source:Projected from Arabidopsis thaliana (AT2G39570) UniProtKB/Swiss-Prot;Acc:O80644]	1157742	1161899
MQTL8P.1	8	PHAVU_008G013200g	Enoyl-CoA delta isomerase 1, peroxisomal [Source:Projected from Arabidopsis thaliana (AT1G65520) UniProtKB/Swiss-Prot;Acc:O04469]	1162325	1163242
MQTL8P.1	8	PHAVU_008G013300g	hypothetical protein	1168398	1171851
MQTL8P.1	8	PHAVU_008G013400g	hypothetical protein	1174703	1183001
MQTL8P.1	8	PHAVU_008G013500g	hypothetical protein	1186640	1205168
MQTL8P.1	8	PHAVU_008G013600g	hypothetical protein	1206100	1208705
MQTL8P.1	8	PHAVU_008G013700g	hypothetical protein	1213019	1222923
MQTL8P.1	8	PHAVU_008G013800g	DNA repair protein XRCC3 homolog [Source:Projected from Arabidopsis thaliana (AT5G57450) UniProtKB/Swiss-Prot;Acc:Q9FKM5]	1225467	1226321
MQTL8P.1	8	PHAVU_008G013900g	hypothetical protein	1226546	1229191
MQTL8P.1	8	PHAVU_008G014000g	hypothetical protein	1228953	1234230
MQTL8P.1	8	PHAVU_008G014100g	hypothetical protein	1232614	1232868
MQTL8P.1	8	PHAVU_008G014200g	hypothetical protein	1234550	1239169
MQTL8P.1	8	PHAVU_008G014300g	hypothetical protein	1244901	1249320
MQTL8P.1	8	PHAVU_008G014400g	hypothetical protein	1251790	1258766
MQTL8P.1	8	PHAVU_008G014500g	hypothetical protein	1259806	1265860
MQTL8P.1	8	PHAVU_008G014600g	hypothetical protein	1271652	1272284
MQTL8P.1	8	PHAVU_008G014700g	hypothetical protein	1283024	1286063
MQTL8P.1	8	PHAVU_008G014800g	hypothetical protein	1292288	1294457
MQTL8P.1	8	PHAVU_008G014900g	hypothetical protein	1298249	1300302
MQTL8P.1	8	PHAVU_008G015000g	hypothetical protein	1303115	1312724
MQTL8P.1	8	PHAVU_008G015100g	hypothetical protein	1315580	1318022
MQTL8P.1	8	PHAVU_008G015200g	hypothetical protein	1320997	1322647
MQTL8P.1	8	PHAVU_008G015300g	hypothetical protein	1324389	1329573
MQTL8P.1	8	PHAVU_008G015400g	hypothetical protein	1341005	1349089
MQTL8P.1	8	PHAVU_008G015500g	hypothetical protein	1355293	1359460
MQTL8P.1	8	PHAVU_008G015600g	hypothetical protein	1362492	1370773
MQTL8P.1	8	PHAVU_008G015700g	hypothetical protein	1371605	1374045
MQTL8P.1	8	PHAVU_008G015800g	hypothetical protein	1376890	1379073
MQTL8P.1	8	PHAVU_008G015900g	hypothetical protein	1383728	1385438
MQTL8P.1	8	PHAVU_008G016000g	hypothetical protein	1390548	1395110
MQTL8P.1	8	PHAVU_008G016100g	hypothetical protein	1399101	1401597
MQTL8P.1	8	PHAVU_008G016200g	hypothetical protein	1402121	1402729
MQTL8P.1	8	PHAVU_008G016300g	hypothetical protein	1405848	1406251

## Sheet: 9P
MQTL	Chr No	Accession Name	Gene description	Gene start (bp)	Gene end (bp)
MQTL9P.1	9	PHAVU_009G036800g	hypothetical protein	7704172	7705178
MQTL9P.1	9	PHAVU_009G036900g	hypothetical protein	7724932	7730595
MQTL9P.1	9	PHAVU_009G037000g	hypothetical protein	7733109	7745313
MQTL9P.1	9	PHAVU_009G0371000g	hypothetical protein	7750596	7755762
MQTL9P.1	9	PHAVU_009G0371001g	hypothetical protein	7746465	7746787
MQTL9P.1	9	PHAVU_009G037200g	hypothetical protein	7758791	7761139
MQTL9P.1	9	PHAVU_009G037300g	hypothetical protein	7765144	7768533
MQTL9P.1	9	PHAVU_009G037400g	hypothetical protein	7773284	7778849
MQTL9P.1	9	PHAVU_009G037500g	hypothetical protein	7779978	7785929
MQTL9P.1	9	PHAVU_009G0376000g	hypothetical protein	7792474	7799929
MQTL9P.1	9	PHAVU_009G0376001g	hypothetical protein	7787003	7791443
MQTL9P.1	9	PHAVU_009G037700g	Pyridoxine/pyridoxamine 5'-phosphate oxidase 1, chloroplastic [Source:Projected from Arabidopsis thaliana (AT5G49970) UniProtKB/Swiss-Prot;Acc:Q9LTX3]	7801750	7807787
MQTL9P.1	9	PHAVU_009G0378000g	hypothetical protein	7810565	7814748
MQTL9P.1	9	PHAVU_009G0378001g	hypothetical protein	7809331	7810106
MQTL9P.1	9	PHAVU_009G037900g	hypothetical protein	7820323	7822453
MQTL9P.1	9	PHAVU_009G038000g	hypothetical protein	7833136	7834707
MQTL9P.1	9	PHAVU_009G0381000g	hypothetical protein	7851176	7854268
MQTL9P.1	9	PHAVU_009G0381001g	hypothetical protein	7843270	7849118
MQTL9P.1	9	PHAVU_009G038200g	hypothetical protein	7864139	7867658
MQTL9P.1	9	PHAVU_009G038300g	hypothetical protein	7866320	7866590
MQTL9P.1	9	PHAVU_009G038400g	hypothetical protein	7934549	7936274
MQTL9P.1	9	PHAVU_009G038500g	hypothetical protein	7936643	7938206
MQTL9P.1	9	PHAVU_009G038600g	hypothetical protein	7939680	7944837
MQTL9P.1	9	PHAVU_009G038700g	hypothetical protein	7961352	7961522
MQTL9P.1	9	PHAVU_009G038800g	hypothetical protein	7971648	7974288
MQTL9P.1	9	PHAVU_009G038900g	hypothetical protein	7995071	7999435
MQTL9P.1	9	PHAVU_009G039000g	hypothetical protein	8001373	8005081
MQTL9P.1	9	PHAVU_009G039100g	hypothetical protein	8026834	8029199
MQTL9P.1	9	PHAVU_009G039200g	hypothetical protein	8034179	8044467
MQTL9P.1	9	PHAVU_009G039300g	hypothetical protein	8048966	8053167
MQTL9P.1	9	PHAVU_009G039400g	hypothetical protein	8054778	8056202
MQTL9P.1	9	PHAVU_009G039500g	hypothetical protein	8057909	8063437
MQTL9P.1	9	PHAVU_009G039600g	hypothetical protein	8065327	8066453
MQTL9P.1	9	PHAVU_009G039700g	hypothetical protein	8068937	8069326
MQTL9P.1	9	PHAVU_009G039800g	hypothetical protein	8074378	8074799
MQTL9P.1	9	PHAVU_009G039900g	hypothetical protein	8079544	8081536
MQTL9P.1	9	PHAVU_009G040000g	hypothetical protein	8088026	8089683
MQTL9P.1	9	PHAVU_009G040100g	hypothetical protein	8092445	8093296
MQTL9P.1	9	PHAVU_009G040200g	hypothetical protein	8093995	8098588
MQTL9P.1	9	PHAVU_009G040300g	hypothetical protein	8111462	8111665
MQTL9P.1	9	PHAVU_009G040400g	hypothetical protein	8115092	8119001
MQTL9P.1	9	PHAVU_009G040500g	hypothetical protein	8136771	8137136
MQTL9P.1	9	PHAVU_009G040600g	hypothetical protein	8142343	8147482
MQTL9P.1	9	PHAVU_009G040700g	hypothetical protein	8145395	8154324
MQTL9P.1	9	PHAVU_009G040800g	hypothetical protein	8164281	8170812
MQTL9P.1	9	PHAVU_009G040900g	Tetratricopeptide repeat (TPR)-like superfamily protein [Source:Projected from Arabidopsis thaliana (AT1G33400) TAIR;Acc:AT1G33400]	8174076	8193004
MQTL9P.1	9	PHAVU_009G041000g	hypothetical protein	8193751	8201683
MQTL9P.1	9	PHAVU_009G041100g	hypothetical protein	8203303	8207649
MQTL9P.1	9	PHAVU_009G041200g	hypothetical protein	8227799	8234127
MQTL9P.1	9	PHAVU_009G041300g	hypothetical protein	8237980	8239918
MQTL9P.1	9	PHAVU_009G041400g	hypothetical protein	8240173	8241735
MQTL9P.1	9	PHAVU_009G041500g	hypothetical protein	8242032	8247216
MQTL9P.1	9	PHAVU_009G041600g	hypothetical protein	8246740	8254190
MQTL9P.1	9	PHAVU_009G041700g	hypothetical protein	8255010	8259849
MQTL9P.1	9	PHAVU_009G041800g	hypothetical protein	8286271	8288399
MQTL9P.1	9	PHAVU_009G041900g	hypothetical protein	8297949	8305291
MQTL9P.1	9	PHAVU_009G042000g	hypothetical protein	8311914	8316445
MQTL9P.1	9	PHAVU_009G042100g	hypothetical protein	8319709	8322100
MQTL9P.1	9	PHAVU_009G042200g	hypothetical protein	8323882	8328705
MQTL9P.1	9	PHAVU_009G042300g	hypothetical protein	8334746	8339792
MQTL9P.1	9	PHAVU_009G042400g	hypothetical protein	8356603	8359411
MQTL9P.1	9	PHAVU_009G042500g	hypothetical protein	8371300	8374153
MQTL9P.1	9	PHAVU_009G042600g	hypothetical protein	8386053	8389412
MQTL9P.1	9	PHAVU_009G042700g	hypothetical protein	8390466	8393641
MQTL9P.1	9	PHAVU_009G042800g	hypothetical protein	8400412	8401021
MQTL9P.1	9	PHAVU_009G042900g	hypothetical protein	8402150	8406164
MQTL9P.1	9	PHAVU_009G043000g	hypothetical protein	8410126	8412867
MQTL9P.1	9	PHAVU_009G043100g	hypothetical protein	8430030	8432516
MQTL9P.1	9	PHAVU_009G043200g	hypothetical protein	8436346	8439505
MQTL9P.1	9	PHAVU_009G043300g	hypothetical protein	8460213	8461103
MQTL9P.1	9	PHAVU_009G043400g	hypothetical protein	8461349	8462913
MQTL9P.1	9	PHAVU_009G043500g	hypothetical protein	8476077	8484071
MQTL9P.1	9	PHAVU_009G043600g	Probable LRR receptor-like serine/threonine-protein kinase IRK [Source:Projected from Arabidopsis thaliana (AT3G56370) UniProtKB/Swiss-Prot;Acc:Q9LY03]	8504164	8508829
MQTL9P.1	9	PHAVU_009G043700g	hypothetical protein	8530288	8531040
MQTL9P.1	9	PHAVU_009G043800g	hypothetical protein	8539508	8540260
MQTL9P.1	9	PHAVU_009G043900g	hypothetical protein	8549337	8554240
MQTL9P.1	9	PHAVU_009G044000g	hypothetical protein	8555451	8555771
MQTL9P.1	9	PHAVU_009G044100g	hypothetical protein	8556282	8557890
MQTL9P.1	9	PHAVU_009G044200g	hypothetical protein	8574350	8576730
MQTL9P.1	9	PHAVU_009G044300g	hypothetical protein	8584162	8584959
MQTL9P.1	9	PHAVU_009G044400g	Flavone 3'-O-methyltransferase 1 [Source:Projected from Arabidopsis thaliana (AT5G54160) UniProtKB/Swiss-Prot;Acc:Q9FK25]	8600878	8602599
MQTL9P.1	9	PHAVU_009G044500g	hypothetical protein	8611569	8615853
MQTL9P.1	9	PHAVU_009G044600g	hypothetical protein	8637184	8642820
MQTL9P.1	9	PHAVU_009G044700g	Protein TRANSPARENT TESTA GLABRA 1 [Source:Projected from Arabidopsis thaliana (AT5G24520) UniProtKB/Swiss-Prot;Acc:Q9XGN1]	8685737	8687245
MQTL9P.1	9	PHAVU_009G044800g	hypothetical protein	8695509	8696778
MQTL9P.1	9	PHAVU_009G044900g	NHL26 [Source:Projected from Arabidopsis thaliana (AT5G53730) UniProtKB/TrEMBL;Acc:A0A178UFX4]	8700246	8700878
MQTL9P.1	9	PHAVU_009G045000g	hypothetical protein	8704897	8709930
MQTL9P.1	9	PHAVU_009G045100g	hypothetical protein	8727257	8729478
MQTL9P.1	9	PHAVU_009G045200g	PTAC15 [Source:Projected from Arabidopsis thaliana (AT5G54180) UniProtKB/TrEMBL;Acc:A0A178U8Y7]	8732112	8734128
MQTL9P.1	9	PHAVU_009G045300g	hypothetical protein	8738832	8742399
MQTL9P.2	9	PHAVU_009G252200g	hypothetical protein	36532500	36535554
MQTL9P.2	9	PHAVU_009G252300g	hypothetical protein	36542081	36543117
MQTL9P.2	9	PHAVU_009G252400g	hypothetical protein	36547187	36548248
MQTL9P.2	9	PHAVU_009G252500g	hypothetical protein	36550293	36550553
MQTL9P.2	9	PHAVU_009G252600g	hypothetical protein	36553953	36558250
MQTL9P.2	9	PHAVU_009G252700g	hypothetical protein	36561482	36565187
MQTL9P.2	9	PHAVU_009G252800g	hypothetical protein	36565596	36566550
MQTL9P.2	9	PHAVU_009G252900g	hypothetical protein	36572686	36574486
MQTL9P.2	9	PHAVU_009G253000g	hypothetical protein	36578547	36579550
MQTL9P.2	9	PHAVU_009G253100g	hypothetical protein	36579983	36583169
MQTL9P.2	9	PHAVU_009G253200g	hypothetical protein	36593953	36598004
MQTL9P.2	9	PHAVU_009G253300g	hypothetical protein	36598132	36600662
MQTL9P.2	9	PHAVU_009G253400g	hypothetical protein	36609362	36610216
MQTL9P.2	9	PHAVU_009G253500g	hypothetical protein	36613426	36618617
MQTL9P.2	9	PHAVU_009G253600g	hypothetical protein	36630100	36632713
MQTL9P.2	9	PHAVU_009G253700g	hypothetical protein	36638270	36638491
MQTL9P.2	9	PHAVU_009G253800g	hypothetical protein	36639009	36643140
MQTL9P.2	9	PHAVU_009G253900g	hypothetical protein	36657819	36658388
MQTL9P.2	9	PHAVU_009G254000g	hypothetical protein	36674885	36680065
MQTL9P.2	9	PHAVU_009G254100g	hypothetical protein	36681210	36683569
MQTL9P.2	9	PHAVU_009G254200g	hypothetical protein	36687413	36689879
MQTL9P.2	9	PHAVU_009G254300g	hypothetical protein	36698281	36704792
MQTL9P.2	9	PHAVU_009G254400g	Chitinase-like protein [Source:Projected from Arabidopsis thaliana (AT3G16920) UniProtKB/TrEMBL;Acc:A0A1I9LSA0]	36719652	36722364
MQTL9P.2	9	PHAVU_009G254500g	hypothetical protein	36734077	36745918
MQTL9P.2	9	PHAVU_009G254600g	hypothetical protein	36747930	36756013
MQTL9P.2	9	PHAVU_009G254700g	hypothetical protein	36758554	36761076
MQTL9P.2	9	PHAVU_009G254800g	hypothetical protein	36772492	36773309
MQTL9P.2	9	PHAVU_009G254900g	hypothetical protein	36774799	36783261
MQTL9P.2	9	PHAVU_009G255000g	hypothetical protein	36793171	36809465
MQTL9P.2	9	PHAVU_009G255100g	hypothetical protein	36810423	36812525
MQTL9P.2	9	PHAVU_009G255200g	hypothetical protein	36817745	36818772
MQTL9P.2	9	PHAVU_009G255300g	hypothetical protein	36826775	36827871
MQTL9P.2	9	PHAVU_009G255400g	hypothetical protein	36838913	36839437
MQTL9P.2	9	PHAVU_009G255500g	hypothetical protein	36841162	36842238
MQTL9P.2	9	PHAVU_009G255600g	hypothetical protein	36842951	36843934
MQTL9P.2	9	PHAVU_009G255700g	hypothetical protein	36856455	36857457
MQTL9P.2	9	PHAVU_009G255800g	hypothetical protein	36865907	36866938
MQTL9P.2	9	PHAVU_009G255900g	hypothetical protein	36885123	36886332
MQTL9P.2	9	PHAVU_009G256000g	hypothetical protein	36896548	36897494
MQTL9P.2	9	PHAVU_009G256100g	hypothetical protein	36901413	36903915
MQTL9P.2	9	PHAVU_009G256200g	hypothetical protein	36906228	36927937
MQTL9P.2	9	PHAVU_009G256300g	hypothetical protein	36938335	36938921
MQTL9P.2	9	PHAVU_009G256400g	hypothetical protein	36945560	36948126
MQTL9P.2	9	PHAVU_009G256500g	hypothetical protein	36951700	36952566

## Sheet: 10P
MQTL	Chr No	Accession Name	Gene description	Gene start (bp)	Gene end (bp)
MQTL10P.1	10	PHAVU_010G078900g	hypothetical protein	29068806	29070637
MQTL10P.1	10	PHAVU_010G079000g	hypothetical protein	29155260	29162144
MQTL10P.1	10	PHAVU_010G079100g	hypothetical protein	29336553	29338479
MQTL10P.1	10	PHAVU_010G079200g	hypothetical protein	29466002	29468643
MQTL10P.1	10	PHAVU_010G079300g	hypothetical protein	29502170	29504600
MQTL10P.1	10	PHAVU_010G079400g	hypothetical protein	29556643	29558811
MQTL10P.1	10	PHAVU_010G079500g	Golgi SNAP receptor complex member 1-2 [Source:Projected from Arabidopsis thaliana (AT2G45200) UniProtKB/Swiss-Prot;Acc:O22151]	29569906	29571540
MQTL10P.1	10	PHAVU_010G079600g	hypothetical protein	29654585	29656284
MQTL10P.1	10	PHAVU_010G079700g	hypothetical protein	29678795	29679931
MQTL10P.1	10	PHAVU_010G079800g	hypothetical protein	29740966	29743831
MQTL10P.1	10	PHAVU_010G079900g	hypothetical protein	29799398	29803448
MQTL10P.1	10	PHAVU_010G080000g	hypothetical protein	29838810	29843918
MQTL10P.1	10	PHAVU_010G080100g	hypothetical protein	29878830	29881883
MQTL10P.1	10	PHAVU_010G080200g	hypothetical protein	29914283	29915133
MQTL10P.1	10	PHAVU_010G080300g	Pectinesterase [Source:Projected from Arabidopsis thaliana (AT3G60730) UniProtKB/TrEMBL;Acc:A0A178V7L0]	29923032	29926983
MQTL10P.1	10	PHAVU_010G0804000g	hypothetical protein	29939865	29947844
MQTL10P.1	10	PHAVU_010G0804001g	hypothetical protein	29929282	29933179
MQTL10P.1	10	PHAVU_010G080500g	hypothetical protein	29969303	29976359
MQTL10P.1	10	PHAVU_010G080600g	hypothetical protein	29978875	29979531
MQTL10P.1	10	PHAVU_010G080700g	hypothetical protein	29991192	29991851
MQTL10P.1	10	PHAVU_010G080800g	hypothetical protein	30004344	30007599
MQTL10P.1	10	PHAVU_010G080900g	hypothetical protein	30010684	30013780
MQTL10P.1	10	PHAVU_010G081000g	hypothetical protein	30023162	30026202
MQTL10P.1	10	PHAVU_010G081100g	hypothetical protein	30062674	30064920
MQTL10P.1	10	PHAVU_010G081200g	hypothetical protein	30066006	30066881
MQTL10P.1	10	PHAVU_010G081300g	hypothetical protein	30123499	30127527
MQTL10P.1	10	PHAVU_010G081400g	hypothetical protein	30170541	30176786
MQTL10P.1	10	PHAVU_010G081500g	hypothetical protein	30212284	30217160
MQTL10P.1	10	PHAVU_010G081600g	Arginase 1, mitochondrial [Source:Projected from Arabidopsis thaliana (AT4G08900) UniProtKB/Swiss-Prot;Acc:P46637]	30222515	30228634
MQTL10P.1	10	PHAVU_010G081700g	Probable tRNA N6-adenosine threonylcarbamoyltransferase, mitochondrial [Source:Projected from Arabidopsis thaliana (AT2G45270) UniProtKB/Swiss-Prot;Acc:O22145]	30297209	30309179
MQTL10P.1	10	PHAVU_010G081800g	hypothetical protein	30307164	30307867
MQTL10P.1	10	PHAVU_010G081900g	hypothetical protein	30313677	30318230
MQTL10P.1	10	PHAVU_010G0820000g	hypothetical protein	30347440	30347652
MQTL10P.1	10	PHAVU_010G0820001g	hypothetical protein	30346383	30347169
MQTL10P.1	10	PHAVU_010G082100g	RAS associated with diabetes protein 51C [Source:Projected from Arabidopsis thaliana (AT2G45280) UniProtKB/TrEMBL;Acc:F4IW45]	30391109	30394641
MQTL10P.1	10	PHAVU_010G082200g	hypothetical protein	30527090	30536502
MQTL10P.1	10	PHAVU_010G082300g	hypothetical protein	30539512	30541938
MQTL10P.1	10	PHAVU_010G082400g	hypothetical protein	30582013	30585042
MQTL10P.1	10	PHAVU_010G082500g	hypothetical protein	30651000	30651365
MQTL10P.1	10	PHAVU_010G082600g	hypothetical protein	30754805	30755510
MQTL10P.1	10	PHAVU_010G0827000g	hypothetical protein	30863501	30879843
MQTL10P.1	10	PHAVU_010G0827001g	hypothetical protein	30852902	30857801
MQTL10P.1	10	PHAVU_010G082800g	hypothetical protein	30903951	30908042
MQTL10P.1	10	PHAVU_010G082900g	hypothetical protein	30909907	30912143
MQTL10P.1	10	PHAVU_010G083000g	hypothetical protein	30972243	30973723
MQTL10P.1	10	PHAVU_010G0831000g	hypothetical protein	30976088	30976982
MQTL10P.1	10	PHAVU_010G0831001g	hypothetical protein	30974772	30975720
MQTL10P.1	10	PHAVU_010G083200g	hypothetical protein	31081417	31082186
MQTL10P.1	10	PHAVU_010G083300g	hypothetical protein	31138346	31139536
MQTL10P.1	10	PHAVU_010G083400g	hypothetical protein	31160694	31162112
MQTL10P.1	10	PHAVU_010G083500g	hypothetical protein	31213760	31214200
MQTL10P.1	10	PHAVU_010G083600g	hypothetical protein	31230113	31230532
MQTL10P.1	10	PHAVU_010G083700g	hypothetical protein	31374981	31377703
MQTL10P.1	10	PHAVU_010G083800g	hypothetical protein	31386942	31389379
MQTL10P.1	10	PHAVU_010G083900g	hypothetical protein	31398456	31403869
MQTL10P.1	10	PHAVU_010G084000g	hypothetical protein	31414254	31417666
MQTL10P.1	10	PHAVU_010G084100g	hypothetical protein	31425669	31431053
MQTL10P.1	10	PHAVU_010G084200g	hypothetical protein	31432037	31439081
MQTL10P.1	10	PHAVU_010G084300g	secretory 1A [Source:Projected from Arabidopsis thaliana (AT1G02010) TAIR;Acc:AT1G02010]	31457207	31479189
MQTL10P.1	10	PHAVU_010G084400g	hypothetical protein	31495346	31498380
MQTL10P.1	10	PHAVU_010G084500g	hypothetical protein	31500432	31506717
MQTL10P.1	10	PHAVU_010G084600g	hypothetical protein	31525272	31531810
MQTL10P.1	10	PHAVU_010G084700g	hypothetical protein	31595603	31598074
MQTL10P.1	10	PHAVU_010G084800g	hypothetical protein	31629116	31632698
MQTL10P.1	10	PHAVU_010G084900g	hypothetical protein	31635596	31639916
MQTL10P.1	10	PHAVU_010G085000g	hypothetical protein	31691162	31705669
MQTL10P.1	10	PHAVU_010G085100g	hypothetical protein	31707286	31708492
MQTL10P.1	10	PHAVU_010G085200g	hypothetical protein	31739069	31740245
MQTL10P.1	10	PHAVU_010G085300g	hypothetical protein	31769921	31771591
MQTL10P.1	10	PHAVU_010G085400g	hypothetical protein	31783093	31783878
MQTL10P.1	10	PHAVU_010G085500g	hypothetical protein	31876393	31879238
MQTL10P.1	10	PHAVU_010G085600g	hypothetical protein	31923794	31925355
MQTL10P.1	10	PHAVU_010G085700g	hypothetical protein	31980528	31982236
MQTL10P.1	10	PHAVU_010G0858000g	hypothetical protein	32049849	32049911
MQTL10P.1	10	PHAVU_010G0858001g	hypothetical protein	32047428	32048346
MQTL10P.1	10	PHAVU_010G0858002g	hypothetical protein	32048572	32048676
MQTL10P.1	10	PHAVU_010G085900g	hypothetical protein	32073311	32088931
MQTL10P.1	10	PHAVU_010G086000g	hypothetical protein	32100934	32105089
MQTL10P.1	10	PHAVU_010G086100g	hypothetical protein	32102008	32102211
MQTL10P.1	10	PHAVU_010G086200g	hypothetical protein	32116005	32128115
MQTL10P.1	10	PHAVU_010G086300g	hypothetical protein	32300152	32302593
MQTL10P.1	10	PHAVU_010G086400g	hypothetical protein	32318895	32320890
MQTL10P.1	10	PHAVU_010G086500g	Probable carboxylesterase 8 [Source:Projected from Arabidopsis thaliana (AT2G45600) UniProtKB/Swiss-Prot;Acc:O64640]	32340865	32341785
MQTL10P.1	10	PHAVU_010G086600g	hypothetical protein	32397927	32399855
MQTL10P.1	10	PHAVU_010G086700g	UTP:RNA uridylyltransferase 1 [Source:Projected from Arabidopsis thaliana (AT2G45620) UniProtKB/Swiss-Prot;Acc:O64642]	32432667	32437796
MQTL10P.1	10	PHAVU_010G086800g	hypothetical protein	32438390	32442079
MQTL10P.1	10	PHAVU_010G086900g	hypothetical protein	32451396	32457200
MQTL10P.1	10	PHAVU_010G087000g	hypothetical protein	32473858	32474805
MQTL10P.1	10	PHAVU_010G087100g	hypothetical protein	32493029	32495477
MQTL10P.1	10	PHAVU_010G087200g	hypothetical protein	32512668	32514558
MQTL10P.1	10	PHAVU_010G087300g	hypothetical protein	32614556	32617168
MQTL10P.1	10	PHAVU_010G087400g	hypothetical protein	32624920	32627039
MQTL10P.1	10	PHAVU_010G087500g	hypothetical protein	32648913	32651094
MQTL10P.1	10	PHAVU_010G087600g	hypothetical protein	32683771	32692490
MQTL10P.1	10	PHAVU_010G087700g	Histone deacetylase complex subunit SAP18 [Source:Projected from Arabidopsis thaliana (AT2G45640) UniProtKB/TrEMBL;Acc:A0A178VW39]	32696968	32702850
MQTL10P.1	10	PHAVU_010G087800g	hypothetical protein	32730444	32736022
MQTL10P.1	10	PHAVU_010G087900g	hypothetical protein	32789317	32795530
MQTL10P.1	10	PHAVU_010G0880000g	hypothetical protein	32846547	32847049
MQTL10P.1	10	PHAVU_010G0880001g	hypothetical protein	32835224	32839144
MQTL10P.1	10	PHAVU_010G088100g	SOC1 [Source:Projected from Arabidopsis thaliana (AT2G45660) UniProtKB/TrEMBL;Acc:A0A178VZL4]	32859915	32861002
MQTL10P.1	10	PHAVU_010G088200g	Lysophospholipid acyltransferase LPEAT2 [Source:Projected from Arabidopsis thaliana (AT2G45670) UniProtKB/Swiss-Prot;Acc:Q8S8S2]	32951229	32960898
MQTL10P.1	10	PHAVU_010G088300g	hypothetical protein	32970268	32971274
MQTL10P.1	10	PHAVU_010G088400g	hypothetical protein	32977567	32982944
MQTL10P.1	10	PHAVU_010G088500g	hypothetical protein	32987570	32990643
MQTL10P.1	10	PHAVU_010G088600g	hypothetical protein	33004121	33007441
MQTL10P.1	10	PHAVU_010G088700g	hypothetical protein	33034437	33037413
MQTL10P.1	10	PHAVU_010G088800g	hypothetical protein	33062242	33063246
MQTL10P.1	10	PHAVU_010G088900g	hypothetical protein	33168752	33179283
MQTL10P.1	10	PHAVU_010G089000g	hypothetical protein	33202478	33202729
MQTL10P.1	10	PHAVU_010G089100g	Transcription factor TCP9 [Source:Projected from Arabidopsis thaliana (AT2G45680) UniProtKB/Swiss-Prot;Acc:O64647]	33207374	33209510
MQTL10P.1	10	PHAVU_010G089200g	hypothetical protein	33219386	33222671
MQTL10P.1	10	PHAVU_010G089300g	hypothetical protein	33222797	33225117
MQTL10P.1	10	PHAVU_010G089400g	hypothetical protein	33227655	33239222
MQTL10P.1	10	PHAVU_010G089500g	hypothetical protein	33265696	33266028
MQTL10P.1	10	PHAVU_010G089600g	hypothetical protein	33280920	33283444
MQTL10P.1	10	PHAVU_010G089700g	hypothetical protein	33303935	33307277
MQTL10P.1	10	PHAVU_010G089800g	hypothetical protein	33409792	33414073
MQTL10P.1	10	PHAVU_010G089900g	hypothetical protein	33433263	33433949
MQTL10P.1	10	PHAVU_010G090000g	hypothetical protein	33454609	33455331
MQTL10P.1	10	PHAVU_010G090100g	hypothetical protein	33462343	33463146
MQTL10P.1	10	PHAVU_010G090200g	hypothetical protein	33466402	33471125
MQTL10P.1	10	PHAVU_010G090300g	hypothetical protein	33488656	33495230
MQTL10P.1	10	PHAVU_010G090400g	hypothetical protein	33534779	33539442
MQTL10P.1	10	PHAVU_010G090500g	SK31 [Source:Projected from Arabidopsis thaliana (AT3G61140) UniProtKB/TrEMBL;Acc:A0A178VFN7]	33541167	33545550
MQTL10P.1	10	PHAVU_010G090600g	hypothetical protein	33548241	33555621
MQTL10P.1	10	PHAVU_010G090700g	hypothetical protein	33562333	33563744
MQTL10P.1	10	PHAVU_010G090800g	hypothetical protein	33566447	33573171
MQTL10P.1	10	PHAVU_010G090900g	hypothetical protein	33588481	33589869
MQTL10P.1	10	PHAVU_010G091000g	Phloem protein 2-A13 [Source:Projected from Arabidopsis thaliana (AT3G61060) UniProtKB/TrEMBL;Acc:F4JD33]	33595380	33598380
MQTL10P.1	10	PHAVU_010G091100g	hypothetical protein	33625707	33642450
MQTL10P.1	10	PHAVU_010G091200g	hypothetical protein	33654536	33666311
MQTL10P.1	10	PHAVU_010G091300g	hypothetical protein	33687681	33688313
MQTL10P.1	10	PHAVU_010G0914000g	hypothetical protein	33759691	33760076
MQTL10P.1	10	PHAVU_010G0914001g	hypothetical protein	33757477	33758821
MQTL10P.1	10	PHAVU_010G0915000g	hypothetical protein	33767881	33774101
MQTL10P.1	10	PHAVU_010G0915001g	hypothetical protein	33762254	33763188
MQTL10P.1	10	PHAVU_010G091600g	hypothetical protein	33801406	33802431
MQTL10P.1	10	PHAVU_010G091700g	hypothetical protein	33857347	33872725
MQTL10P.1	10	PHAVU_010G091800g	hypothetical protein	33885638	33900128
MQTL10P.1	10	PHAVU_010G091900g	hypothetical protein	33917805	33922006
MQTL10P.1	10	PHAVU_010G092000g	hypothetical protein	33924445	33932822
MQTL10P.1	10	PHAVU_010G092100g	hypothetical protein	33946754	33950212
MQTL10P.1	10	PHAVU_010G092200g	hypothetical protein	33957859	33961157
MQTL10P.1	10	PHAVU_010G092300g	hypothetical protein	34005917	34007381
MQTL10P.1	10	PHAVU_010G092400g	hypothetical protein	34051286	34052226
MQTL10P.1	10	PHAVU_010G092500g	hypothetical protein	34055353	34056594
MQTL10P.1	10	PHAVU_010G092600g	hypothetical protein	34072196	34072517
MQTL10P.1	10	PHAVU_010G092700g	hypothetical protein	34334899	34338637
MQTL10P.1	10	PHAVU_010G092800g	hypothetical protein	34339988	34342268
MQTL10P.1	10	PHAVU_010G092900g	hypothetical protein	34352160	34352391
MQTL10P.1	10	PHAVU_010G093000g	Pentatricopeptide repeat-containing protein At2g36730 [Source:Projected from Arabidopsis thaliana (AT2G36730) UniProtKB/Swiss-Prot;Acc:Q9ZQA1]	34367338	34368846
MQTL10P.1	10	PHAVU_010G093100g	hypothetical protein	34376429	34379748
MQTL10P.1	10	PHAVU_010G093200g	hypothetical protein	34398663	34401112
MQTL10P.1	10	PHAVU_010G093300g	hypothetical protein	34407596	34417172
MQTL10P.1	10	PHAVU_010G093400g	hypothetical protein	34428402	34429040
MQTL10P.1	10	PHAVU_010G093500g	hypothetical protein	34510336	34511031
MQTL10P.1	10	PHAVU_010G093600g	Cell division protein FtsY homolog, chloroplastic [Source:Projected from Arabidopsis thaliana (AT2G45770) UniProtKB/Swiss-Prot;Acc:O80842]	34540345	34546858
MQTL10P.1	10	PHAVU_010G093700g	hypothetical protein	34552184	34554893
MQTL10P.1	10	PHAVU_010G093800g	hypothetical protein	34558766	34561242
MQTL10P.1	10	PHAVU_010G093900g	hypothetical protein	34565357	34568531
MQTL10P.1	10	PHAVU_010G094000g	hypothetical protein	34568969	34569981
MQTL10P.1	10	PHAVU_010G094100g	hypothetical protein	34582538	34583020
MQTL10P.1	10	PHAVU_010G094200g	hypothetical protein	34599642	34605739
MQTL10P.1	10	PHAVU_010G094300g	hypothetical protein	34612882	34613858
MQTL10P.1	10	PHAVU_010G094400g	hypothetical protein	34613545	34619914
MQTL10P.1	10	PHAVU_010G094500g	hypothetical protein	34633633	34634239
MQTL10P.1	10	PHAVU_010G094600g	hypothetical protein	34641937	34652143
MQTL10P.1	10	PHAVU_010G094700g	hypothetical protein	34661085	34669279
MQTL10P.1	10	PHAVU_010G094800g	hypothetical protein	34678610	34681863
MQTL10P.1	10	PHAVU_010G094900g	hypothetical protein	34690796	34695515
MQTL10P.1	10	PHAVU_010G095000g	hypothetical protein	34708355	34711190
MQTL10P.1	10	PHAVU_010G095100g	hypothetical protein	34718200	34719972
MQTL10P.1	10	PHAVU_010G095200g	hypothetical protein	34721363	34721815
MQTL10P.1	10	PHAVU_010G095300g	hypothetical protein	34733591	34735973
MQTL10P.1	10	PHAVU_010G095400g	hypothetical protein	34757444	34761712
MQTL10P.1	10	PHAVU_010G095500g	hypothetical protein	34820443	34822656
MQTL10P.1	10	PHAVU_010G095600g	hypothetical protein	34833845	34844223
MQTL10P.1	10	PHAVU_010G095700g	hypothetical protein	34846249	34848313
MQTL10P.1	10	PHAVU_010G095800g	hypothetical protein	34866270	34877107
MQTL10P.1	10	PHAVU_010G095900g	hypothetical protein	34884478	34885898
MQTL10P.1	10	PHAVU_010G096000g	hypothetical protein	34907944	34916846
MQTL10P.1	10	PHAVU_010G096100g	hypothetical protein	34922569	34926467
MQTL10P.1	10	PHAVU_010G096200g	hypothetical protein	34931439	34935352
MQTL10P.1	10	PHAVU_010G096300g	hypothetical protein	34955739	34960602
MQTL10P.1	10	PHAVU_010G096400g	hypothetical protein	34960666	34963434
MQTL10P.1	10	PHAVU_010G096500g	hypothetical protein	34965705	34970143
MQTL10P.1	10	PHAVU_010G096600g	hypothetical protein	35006870	35007964
MQTL10P.1	10	PHAVU_010G096700g	hypothetical protein	35010255	35010998
MQTL10P.1	10	PHAVU_010G096800g	hypothetical protein	35027367	35028092
MQTL10P.1	10	PHAVU_010G096900g	hypothetical protein	35033657	35034860
MQTL10P.1	10	PHAVU_010G097000g	hypothetical protein	35043620	35049071
MQTL10P.1	10	PHAVU_010G097100g	hypothetical protein	35069254	35070406
MQTL10P.1	10	PHAVU_010G097200g	hypothetical protein	35078822	35086008
MQTL10P.1	10	PHAVU_010G097300g	hypothetical protein	35087604	35091294
MQTL10P.1	10	PHAVU_010G097400g	hypothetical protein	35097061	35100395
MQTL10P.1	10	PHAVU_010G097500g	hypothetical protein	35101784	35104687
MQTL10P.1	10	PHAVU_010G097600g	hypothetical protein	35141132	35142752
MQTL10P.1	10	PHAVU_010G0977000g	hypothetical protein	35158259	35163318
MQTL10P.1	10	PHAVU_010G0977001g	hypothetical protein	35157109	35157754
MQTL10P.1	10	PHAVU_010G097800g	hypothetical protein	35167585	35169231
MQTL10P.1	10	PHAVU_010G097900g	hypothetical protein	35177841	35179030
MQTL10P.1	10	PHAVU_010G098000g	hypothetical protein	35184323	35185624
MQTL10P.1	10	PHAVU_010G098100g	hypothetical protein	35189015	35192024
MQTL10P.1	10	PHAVU_010G098200g	hypothetical protein	35197384	35208510
MQTL10P.1	10	PHAVU_010G0983000g	hypothetical protein	35217376	35221236
MQTL10P.1	10	PHAVU_010G0983001g	hypothetical protein	35211548	35213387
MQTL10P.1	10	PHAVU_010G098400g	hypothetical protein	35225773	35226932
MQTL10P.1	10	PHAVU_010G098500g	Basic helix-loop-helix (BHLH) DNA-binding superfamily protein [Source:Projected from Arabidopsis thaliana (AT4G00480) UniProtKB/TrEMBL;Acc:F4JHC4]	35230997	35235836
MQTL10P.1	10	PHAVU_010G098600g	hypothetical protein	35255686	35257287
MQTL10P.1	10	PHAVU_010G098700g	hypothetical protein	35259349	35262357
MQTL10P.1	10	PHAVU_010G098800g	hypothetical protein	35263521	35271186
MQTL10P.1	10	PHAVU_010G0989000g	hypothetical protein	35276219	35276629
MQTL10P.1	10	PHAVU_010G0989001g	hypothetical protein	35274275	35276064
MQTL10P.1	10	PHAVU_010G099000g	hypothetical protein	35277490	35294637
MQTL10P.1	10	PHAVU_010G099100g	hypothetical protein	35303177	35304382
MQTL10P.1	10	PHAVU_010G099200g	hypothetical protein	35307658	35313989
MQTL10P.1	10	PHAVU_010G099300g	Putative recombination initiation defects 3 [Source:Projected from Arabidopsis thaliana (AT1G01690) UniProtKB/TrEMBL;Acc:F4HU48]	35325696	35332019
MQTL10P.1	10	PHAVU_010G0994000g	hypothetical protein	35344876	35345570
MQTL10P.1	10	PHAVU_010G0994001g	hypothetical protein	35339508	35344731
MQTL10P.1	10	PHAVU_010G099500g	hypothetical protein	35463967	35471995
MQTL10P.1	10	PHAVU_010G099600g	hypothetical protein	35475200	35488342
MQTL10P.1	10	PHAVU_010G099700g	hypothetical protein	35507011	35511367
MQTL10P.1	10	PHAVU_010G099800g	hypothetical protein	35517067	35523376
MQTL10P.1	10	PHAVU_010G099900g	Cytochrome P450 86A8 [Source:Projected from Arabidopsis thaliana (AT2G45970) UniProtKB/Swiss-Prot;Acc:O80823]	35524025	35525623
MQTL10P.1	10	PHAVU_010G100000g	hypothetical protein	35537398	35538728
MQTL10P.1	10	PHAVU_010G100100g	hypothetical protein	35555021	35568060
MQTL10P.1	10	PHAVU_010G100200g	hypothetical protein	35585976	35588616
MQTL10P.1	10	PHAVU_010G100300g	hypothetical protein	35598524	35603299
MQTL10P.1	10	PHAVU_010G100400g	hypothetical protein	35625762	35628245
MQTL10P.1	10	PHAVU_010G100500g	hypothetical protein	35633283	35636358
MQTL10P.1	10	PHAVU_010G100600g	hypothetical protein	35646478	35648501
MQTL10P.1	10	PHAVU_010G100700g	hypothetical protein	35656695	35660501
MQTL10P.1	10	PHAVU_010G100800g	hypothetical protein	35665368	35673115
MQTL10P.1	10	PHAVU_010G100900g	hypothetical protein	35737833	35742315
MQTL10P.1	10	PHAVU_010G101000g	hypothetical protein	35771054	35773120
MQTL10P.1	10	PHAVU_010G101100g	hypothetical protein	35797672	35799722
MQTL10P.1	10	PHAVU_010G101200g	hypothetical protein	35860677	35870244
MQTL10P.1	10	PHAVU_010G101300g	hypothetical protein	35861469	35863970
MQTL10P.1	10	PHAVU_010G101400g	hypothetical protein	35864543	35865549
MQTL10P.1	10	PHAVU_010G101500g	hypothetical protein	35872578	35878244
MQTL10P.1	10	PHAVU_010G101600g	hypothetical protein	35897953	35899928
MQTL10P.1	10	PHAVU_010G101700g	hypothetical protein	35908242	35910360
MQTL10P.1	10	PHAVU_010G101800g	hypothetical protein	35914907	35916655
MQTL10P.1	10	PHAVU_010G101900g	hypothetical protein	35918682	35920511
MQTL10P.1	10	PHAVU_010G102000g	hypothetical protein	35927257	35928843
MQTL10P.1	10	PHAVU_010G102100g	hypothetical protein	35929255	35932467
MQTL10P.1	10	PHAVU_010G102200g	hypothetical protein	35935425	35937264
MQTL10P.1	10	PHAVU_010G102300g	hypothetical protein	35938015	35938383
MQTL10P.1	10	PHAVU_010G102400g	hypothetical protein	35939785	35945693
MQTL10P.1	10	PHAVU_010G102500g	hypothetical protein	35984682	35989001
MQTL10P.1	10	PHAVU_010G102600g	hypothetical protein	35990506	35996038
MQTL10P.1	10	PHAVU_010G102700g	hypothetical protein	36001003	36003906
MQTL10P.1	10	PHAVU_010G102800g	hypothetical protein	36007058	36012871
MQTL10P.1	10	PHAVU_010G102900g	hypothetical protein	36016517	36018493
MQTL10P.1	10	PHAVU_010G103000g	hypothetical protein	36021621	36025649
MQTL10P.1	10	PHAVU_010G103100g	hypothetical protein	36030674	36034321
MQTL10P.1	10	PHAVU_010G103200g	hypothetical protein	36039144	36046163
MQTL10P.1	10	PHAVU_010G103300g	hypothetical protein	36042056	36042452
MQTL10P.1	10	PHAVU_010G103400g	hypothetical protein	36054266	36058265
MQTL10P.1	10	PHAVU_010G103500g	hypothetical protein	36084529	36085104
MQTL10P.1	10	PHAVU_010G103600g	hypothetical protein	36099840	36100391
MQTL10P.1	10	PHAVU_010G103700g	hypothetical protein	36120698	36121168
MQTL10P.1	10	PHAVU_010G103800g	hypothetical protein	36127803	36130739
MQTL10P.1	10	PHAVU_010G103900g	hypothetical protein	36152691	36156455
MQTL10P.1	10	PHAVU_010G104000g	Protein disulfide isomerase pTAC5, chloroplastic [Source:Projected from Arabidopsis thaliana (AT4G13670) UniProtKB/Swiss-Prot;Acc:A1A6M1]	36197025	36202918
MQTL10P.1	10	PHAVU_010G104100g	hypothetical protein	36211244	36215726
MQTL10P.1	10	PHAVU_010G104200g	hypothetical protein	36231937	36233733
MQTL10P.1	10	PHAVU_010G104300g	hypothetical protein	36290624	36300443
MQTL10P.1	10	PHAVU_010G104400g	hypothetical protein	36306168	36307122
MQTL10P.1	10	PHAVU_010G104500g	hypothetical protein	36387877	36394700
MQTL10P.1	10	PHAVU_010G104600g	hypothetical protein	36404989	36407559
MQTL10P.1	10	PHAVU_010G104700g	hypothetical protein	36413066	36414301
MQTL10P.1	10	PHAVU_010G104800g	hypothetical protein	36418538	36419333
MQTL10P.1	10	PHAVU_010G104900g	hypothetical protein	36419602	36422691
MQTL10P.1	10	PHAVU_010G105000g	hypothetical protein	36423930	36426054
MQTL10P.1	10	PHAVU_010G105100g	hypothetical protein	36430054	36430977
MQTL10P.1	10	PHAVU_010G105200g	hypothetical protein	36433815	36434387
MQTL10P.1	10	PHAVU_010G105300g	hypothetical protein	36435640	36437515
MQTL10P.1	10	PHAVU_010G105400g	hypothetical protein	36446601	36448886
MQTL10P.1	10	PHAVU_010G105500g	hypothetical protein	36451064	36462376
MQTL10P.1	10	PHAVU_010G105600g	hypothetical protein	36465410	36466456
MQTL10P.1	10	PHAVU_010G105700g	hypothetical protein	36467340	36470286
MQTL10P.1	10	PHAVU_010G105800g	hypothetical protein	36472938	36477422
MQTL10P.1	10	PHAVU_010G105900g	hypothetical protein	36491580	36498006
MQTL10P.1	10	PHAVU_010G106000g	hypothetical protein	36501439	36501954
MQTL10P.1	10	PHAVU_010G106100g	hypothetical protein	36538382	36538855
MQTL10P.1	10	PHAVU_010G106200g	hypothetical protein	36540757	36541260
MQTL10P.1	10	PHAVU_010G106300g	hypothetical protein	36556525	36556899
MQTL10P.1	10	PHAVU_010G106400g	hypothetical protein	36568350	36569764
MQTL10P.1	10	PHAVU_010G106500g	hypothetical protein	36616094	36616960
MQTL10P.1	10	PHAVU_010G106600g	hypothetical protein	36626317	36627585
MQTL10P.1	10	PHAVU_010G106700g	hypothetical protein	36627587	36635135
MQTL10P.1	10	PHAVU_010G106800g	hypothetical protein	36649999	36650439
MQTL10P.1	10	PHAVU_010G106900g	hypothetical protein	36664977	36665495
MQTL10P.1	10	PHAVU_010G107000g	hypothetical protein	36683253	36683756
MQTL10P.1	10	PHAVU_010G107100g	hypothetical protein	36706961	36707479
MQTL10P.1	10	PHAVU_010G1072000g	hypothetical protein	36713570	36713710
MQTL10P.1	10	PHAVU_010G1072001g	hypothetical protein	36710691	36710953
MQTL10P.1	10	PHAVU_010G1072002g	hypothetical protein	36711193	36711595
MQTL10P.1	10	PHAVU_010G107300g	hypothetical protein	36750638	36751141
MQTL10P.1	10	PHAVU_010G1074000g	hypothetical protein	36759569	36760802
MQTL10P.1	10	PHAVU_010G1074001g	hypothetical protein	36756871	36759466
MQTL10P.1	10	PHAVU_010G1075000g	hypothetical protein	36769714	36770088
MQTL10P.1	10	PHAVU_010G1075001g	hypothetical protein	36767963	36769212
MQTL10P.1	10	PHAVU_010G107600g	hypothetical protein	36777854	36783107
MQTL10P.1	10	PHAVU_010G107700g	hypothetical protein	36808266	36811165
MQTL10P.1	10	PHAVU_010G107800g	hypothetical protein	36828285	36832617
MQTL10P.1	10	PHAVU_010G107900g	hypothetical protein	36873393	36873683
MQTL10P.1	10	PHAVU_010G108000g	hypothetical protein	36873995	36874657
MQTL10P.1	10	PHAVU_010G108100g	hypothetical protein	36917557	36921214
MQTL10P.1	10	PHAVU_010G108200g	hypothetical protein	36930728	36934651
MQTL10P.1	10	PHAVU_010G108300g	hypothetical protein	36940301	36941820
MQTL10P.1	10	PHAVU_010G108400g	hypothetical protein	36944965	36945884
MQTL10P.1	10	PHAVU_010G108500g	Protein CURVATURE THYLAKOID 1A, chloroplastic [Source:Projected from Arabidopsis thaliana (AT4G01150) UniProtKB/Swiss-Prot;Acc:O04616]	36946143	36948701
MQTL10P.1	10	PHAVU_010G108600g	hypothetical protein	36952979	36954442
MQTL10P.1	10	PHAVU_010G108700g	hypothetical protein	36954761	36957579
MQTL10P.1	10	PHAVU_010G108800g	hypothetical protein	36976049	36980812
MQTL10P.1	10	PHAVU_010G108900g	hypothetical protein	36983261	36987586
MQTL10P.1	10	PHAVU_010G109000g	hypothetical protein	36988252	36996476
MQTL10P.1	10	PHAVU_010G109100g	hypothetical protein	36989340	36991436
MQTL10P.1	10	PHAVU_010G109200g	hypothetical protein	37003209	37005660
MQTL10P.1	10	PHAVU_010G109300g	hypothetical protein	37006910	37009781
MQTL10P.1	10	PHAVU_010G109400g	hypothetical protein	37021894	37022693
MQTL10P.1	10	PHAVU_010G109500g	hypothetical protein	37024624	37029439
MQTL10P.1	10	PHAVU_010G109600g	hypothetical protein	37058735	37063255
MQTL10P.1	10	PHAVU_010G1097000g	hypothetical protein	37087137	37088087
MQTL10P.1	10	PHAVU_010G1097001g	hypothetical protein	37080347	37081365
MQTL10P.1	10	PHAVU_010G109800g	hypothetical protein	37151403	37152987
MQTL10P.1	10	PHAVU_010G109900g	Adenine DNA glycosylase [Source:Projected from Arabidopsis thaliana (AT4G12740) UniProtKB/Swiss-Prot;Acc:F4JRF4]	37255554	37260106
MQTL10P.1	10	PHAVU_010G110000g	hypothetical protein	37260771	37262656
MQTL10P.1	10	PHAVU_010G110100g	hypothetical protein	37284626	37286089
MQTL10P.1	10	PHAVU_010G110200g	hypothetical protein	37289320	37295432
MQTL10P.1	10	PHAVU_010G110300g	hypothetical protein	37295695	37302678
MQTL10P.1	10	PHAVU_010G110400g	hypothetical protein	37304503	37307298
MQTL10P.1	10	PHAVU_010G110500g	Metal transporter Nramp5 [Source:Projected from Arabidopsis thaliana (AT4G18790) UniProtKB/Swiss-Prot;Acc:Q9SN36]	37315781	37319477
MQTL10P.1	10	PHAVU_010G110600g	hypothetical protein	37321708	37323462
MQTL10P.1	10	PHAVU_010G110700g	hypothetical protein	37327082	37339609
MQTL10P.1	10	PHAVU_010G110800g	hypothetical protein	37355015	37362323
MQTL10P.1	10	PHAVU_010G110900g	hypothetical protein	37400547	37406489
MQTL10P.1	10	PHAVU_010G111000g	hypothetical protein	37409743	37412643
MQTL10P.1	10	PHAVU_010G111100g	hypothetical protein	37413669	37418409
MQTL10P.1	10	PHAVU_010G111200g	hypothetical protein	37424542	37431053
MQTL10P.1	10	PHAVU_010G111300g	hypothetical protein	37444871	37449554
MQTL10P.1	10	PHAVU_010G111400g	hypothetical protein	37505751	37510675
MQTL10P.1	10	PHAVU_010G111500g	hypothetical protein	37518220	37519406
MQTL10P.1	10	PHAVU_010G111600g	hypothetical protein	37550288	37554985
MQTL10P.1	10	PHAVU_010G111700g	hypothetical protein	37563775	37567391
MQTL10P.1	10	PHAVU_010G111800g	hypothetical protein	37568756	37570275
MQTL10P.1	10	PHAVU_010G111900g	hypothetical protein	37576223	37578860
MQTL10P.1	10	PHAVU_010G112000g	Centromeric histone 3 (Histone H3) [Source: Projected from Oryza sativa (Os05g0489800)]	37617013	37621872
MQTL10P.1	10	PHAVU_010G112100g	hypothetical protein	37629437	37634758
MQTL10P.1	10	PHAVU_010G112200g	hypothetical protein	37637254	37640886
MQTL10P.1	10	PHAVU_010G112300g	hypothetical protein	37641499	37644473
MQTL10P.1	10	PHAVU_010G112400g	hypothetical protein	37648103	37651516
MQTL10P.1	10	PHAVU_010G112500g	hypothetical protein	37653248	37657072
MQTL10P.1	10	PHAVU_010G112600g	hypothetical protein	37685670	37689483
MQTL10P.1	10	PHAVU_010G112700g	hypothetical protein	37695253	37703058
MQTL10P.1	10	PHAVU_010G112800g	hypothetical protein	37705844	37711730
MQTL10P.1	10	PHAVU_010G112900g	hypothetical protein	37713954	37719641
MQTL10P.1	10	PHAVU_010G113000g	hypothetical protein	37769070	37775721
MQTL10P.1	10	PHAVU_010G113100g	hypothetical protein	37791631	37797374
MQTL10P.1	10	PHAVU_010G113200g	hypothetical protein	37815227	37815814
MQTL10P.1	10	PHAVU_010G113300g	hypothetical protein	37854737	37859225
MQTL10P.1	10	PHAVU_010G113400g	hypothetical protein	37869473	37870094
MQTL10P.1	10	PHAVU_010G113500g	hypothetical protein	37881221	37883654
MQTL10P.1	10	PHAVU_010G113600g	Glycosyltransferase (Fragment) [Source:Projected from Arabidopsis thaliana (AT2G40190) UniProtKB/TrEMBL;Acc:W8PUX5]	37887552	37893551
MQTL10P.1	10	PHAVU_010G113700g	hypothetical protein	37897412	37899491
MQTL10P.1	10	PHAVU_010G113800g	hypothetical protein	37900322	37904752
MQTL10P.1	10	PHAVU_010G113900g	hypothetical protein	37906887	37915216
MQTL10P.1	10	PHAVU_010G114000g	hypothetical protein	37922325	37926533
MQTL10P.1	10	PHAVU_010G114100g	hypothetical protein	37947883	37964691
MQTL10P.1	10	PHAVU_010G114200g	hypothetical protein	37965998	37968900
MQTL10P.1	10	PHAVU_010G114300g	hypothetical protein	37970720	37972270
MQTL10P.1	10	PHAVU_010G114400g	hypothetical protein	37981033	37990230
MQTL10P.1	10	PHAVU_010G114500g	hypothetical protein	38008280	38011427
MQTL10P.1	10	PHAVU_010G114600g	hypothetical protein	38012987	38018321
MQTL10P.1	10	PHAVU_010G114700g	hypothetical protein	38024472	38026349
MQTL10P.1	10	PHAVU_010G114800g	hypothetical protein	38037818	38039710
MQTL10P.1	10	PHAVU_010G114900g	hypothetical protein	38090570	38091511
MQTL10P.1	10	PHAVU_010G115000g	hypothetical protein	38111871	38129202
MQTL10P.1	10	PHAVU_010G115100g	hypothetical protein	38133472	38137486
MQTL10P.1	10	PHAVU_010G115200g	hypothetical protein	38141405	38142638
MQTL10P.1	10	PHAVU_010G115300g	Laccase-6 [Source:Projected from Arabidopsis thaliana (AT2G46570) UniProtKB/Swiss-Prot;Acc:Q9ZPY2]	38150050	38152833
MQTL10P.1	10	PHAVU_010G115400g	hypothetical protein	38152977	38155432
MQTL10P.1	10	PHAVU_010G115500g	hypothetical protein	38186999	38188192
MQTL10P.1	10	PHAVU_010G115600g	hypothetical protein	38220876	38223161
MQTL10P.1	10	PHAVU_010G115700g	hypothetical protein	38233479	38239741
MQTL10P.1	10	PHAVU_010G115800g	hypothetical protein	38250008	38254138
MQTL10P.1	10	PHAVU_010G115900g	hypothetical protein	38254971	38256397
MQTL10P.1	10	PHAVU_010G116000g	hypothetical protein	38272595	38273757
MQTL10P.1	10	PHAVU_010G116100g	hypothetical protein	38275979	38278963
MQTL10P.1	10	PHAVU_010G116200g	hypothetical protein	38282541	38288461
MQTL10P.1	10	PHAVU_010G116300g	hypothetical protein	38290102	38292218
MQTL10P.1	10	PHAVU_010G116400g	hypothetical protein	38293673	38300574
MQTL10P.1	10	PHAVU_010G116500g	hypothetical protein	38309344	38310975
MQTL10P.1	10	PHAVU_010G116600g	hypothetical protein	38325473	38327550
MQTL10P.1	10	PHAVU_010G116700g	hypothetical protein	38337785	38340233
MQTL10P.1	10	PHAVU_010G116800g	hypothetical protein	38342855	38344321
MQTL10P.1	10	PHAVU_010G116900g	hypothetical protein	38367758	38373528
MQTL10P.1	10	PHAVU_010G1170000g	hypothetical protein	38404199	38404971
MQTL10P.1	10	PHAVU_010G1170001g	hypothetical protein	38396454	38396855
MQTL10P.1	10	PHAVU_010G117100g	hypothetical protein	38413620	38415853
MQTL10P.1	10	PHAVU_010G117200g	hypothetical protein	38454753	38456097
MQTL10P.1	10	PHAVU_010G117300g	hypothetical protein	38484860	38485107
MQTL10P.1	10	PHAVU_010G117400g	hypothetical protein	38492595	38495726
MQTL10P.1	10	PHAVU_010G117500g	hypothetical protein	38518038	38518967
MQTL10P.1	10	PHAVU_010G117600g	hypothetical protein	38527831	38535213
MQTL10P.1	10	PHAVU_010G117700g	hypothetical protein	38551735	38554116
MQTL10P.1	10	PHAVU_010G117800g	hypothetical protein	38564138	38564565
MQTL10P.1	10	PHAVU_010G117900g	Transcription factor bHLH14 [Source:Projected from Arabidopsis thaliana (AT4G00870) UniProtKB/Swiss-Prot;Acc:O23090]	38564568	38566513
MQTL10P.1	10	PHAVU_010G118000g	hypothetical protein	38590890	38592018
MQTL10P.1	10	PHAVU_010G118100g	hypothetical protein	38598296	38602624
MQTL10P.1	10	PHAVU_010G118200g	hypothetical protein	38606039	38606661
MQTL10P.1	10	PHAVU_010G118300g	hypothetical protein	38619152	38624851
MQTL10P.1	10	PHAVU_010G118400g	hypothetical protein	38642720	38648213
MQTL10P.1	10	PHAVU_010G118500g	hypothetical protein	38661798	38664981
MQTL10P.1	10	PHAVU_010G118600g	hypothetical protein	38673796	38676511
MQTL10P.1	10	PHAVU_010G118700g	hypothetical protein	38725057	38727208
MQTL10P.1	10	PHAVU_010G118800g	hypothetical protein	38752807	38755041
MQTL10P.1	10	PHAVU_010G118900g	hypothetical protein	38772023	38772481
MQTL10P.1	10	PHAVU_010G119000g	hypothetical protein	38782646	38784622
MQTL10P.1	10	PHAVU_010G119100g	hypothetical protein	38794256	38795412
MQTL10P.1	10	PHAVU_010G119200g	hypothetical protein	38808435	38809793
MQTL10P.1	10	PHAVU_010G119300g	hypothetical protein	38810797	38815190
MQTL10P.1	10	PHAVU_010G119400g	hypothetical protein	38829040	38841260
MQTL10P.1	10	PHAVU_010G119500g	hypothetical protein	38843458	38845922
MQTL10P.1	10	PHAVU_010G119600g	hypothetical protein	38847999	38851283
MQTL10P.1	10	PHAVU_010G119700g	hypothetical protein	38861757	38867391
MQTL10P.1	10	PHAVU_010G119800g	hypothetical protein	38880689	38881803
MQTL10P.1	10	PHAVU_010G119900g	hypothetical protein	38894521	38899462
MQTL10P.1	10	PHAVU_010G120000g	hypothetical protein	38912542	38916099
MQTL10P.1	10	PHAVU_010G120100g	hypothetical protein	38928453	38930881
MQTL10P.1	10	PHAVU_010G120200g	hypothetical protein	38933092	38935310
MQTL10P.1	10	PHAVU_010G120300g	hypothetical protein	38940395	38942915
MQTL10P.1	10	PHAVU_010G120400g	hypothetical protein	38969171	38971053
MQTL10P.1	10	PHAVU_010G120500g	Serine/threonine-protein kinase ATG1a [Source:Projected from Arabidopsis thaliana (AT3G61960) UniProtKB/Swiss-Prot;Acc:Q94C95]	38972887	38977458
MQTL10P.1	10	PHAVU_010G120600g	hypothetical protein	38991319	38993614
MQTL10P.1	10	PHAVU_010G120700g	hypothetical protein	38996419	38999301
MQTL10P.1	10	PHAVU_010G120800g	hypothetical protein	39005770	39008917
MQTL10P.1	10	PHAVU_010G120900g	hypothetical protein	39055760	39058494
MQTL10P.1	10	PHAVU_010G121000g	hypothetical protein	39125243	39127204
MQTL10P.1	10	PHAVU_010G121100g	hypothetical protein	39129835	39133251
MQTL10P.1	10	PHAVU_010G121200g	hypothetical protein	39139630	39143435
MQTL10P.1	10	PHAVU_010G1213000g	hypothetical protein	39154621	39156172
MQTL10P.1	10	PHAVU_010G1213001g	hypothetical protein	39149270	39151218
MQTL10P.1	10	PHAVU_010G121400g	hypothetical protein	39161195	39162986
MQTL10P.1	10	PHAVU_010G121500g	hypothetical protein	39164556	39168010
MQTL10P.1	10	PHAVU_010G121600g	hypothetical protein	39173519	39175300
MQTL10P.1	10	PHAVU_010G121700g	hypothetical protein	39177538	39181976
MQTL10P.1	10	PHAVU_010G121800g	hypothetical protein	39185360	39192064
MQTL10P.1	10	PHAVU_010G121900g	hypothetical protein	39195655	39196316
MQTL10P.1	10	PHAVU_010G122000g	Probable RNA-binding protein ARP1 [Source:Projected from Arabidopsis thaliana (AT3G54770) UniProtKB/Swiss-Prot;Acc:Q9M1S3]	39214177	39216258
MQTL10P.1	10	PHAVU_010G122100g	hypothetical protein	39227281	39235485
MQTL10P.1	10	PHAVU_010G122200g	hypothetical protein	39236726	39240672
MQTL10P.1	10	PHAVU_010G122300g	hypothetical protein	39241949	39244632
MQTL10P.1	10	PHAVU_010G122400g	hypothetical protein	39246413	39249402
MQTL10P.1	10	PHAVU_010G122500g	hypothetical protein	39258849	39259497
MQTL10P.1	10	PHAVU_010G122600g	RING-H2 finger protein ATL60 [Source:Projected from Arabidopsis thaliana (AT1G53820) UniProtKB/Swiss-Prot;Acc:P0C035]	39266194	39267770
MQTL10P.1	10	PHAVU_010G122700g	hypothetical protein	39269357	39270841
MQTL10P.1	10	PHAVU_010G122800g	hypothetical protein	39278159	39282413
MQTL10P.1	10	PHAVU_010G122900g	hypothetical protein	39286444	39287121
MQTL10P.1	10	PHAVU_010G123000g	hypothetical protein	39288854	39302225
MQTL10P.1	10	PHAVU_010G123100g	hypothetical protein	39313000	39323526
MQTL10P.1	10	PHAVU_010G123200g	hypothetical protein	39329309	39335736
MQTL10P.1	10	PHAVU_010G123300g	hypothetical protein	39337366	39341875
MQTL10P.1	10	PHAVU_010G123400g	hypothetical protein	39347649	39349527
MQTL10P.1	10	PHAVU_010G123500g	1-phosphatidylinositol-3-phosphate 5-kinase FAB1B [Source:Projected from Arabidopsis thaliana (AT3G14270) UniProtKB/Swiss-Prot;Acc:Q9LUM0]	39352414	39362255
MQTL10P.1	10	PHAVU_010G123600g	hypothetical protein	39367898	39369441
MQTL10P.1	10	PHAVU_010G123700g	hypothetical protein	39371132	39373478
MQTL10P.1	10	PHAVU_010G123800g	hypothetical protein	39376743	39377333
MQTL10P.1	10	PHAVU_010G123900g	hypothetical protein	39381389	39389624
MQTL10P.1	10	PHAVU_010G124000g	hypothetical protein	39396242	39397114
MQTL10P.1	10	PHAVU_010G124100g	hypothetical protein	39412060	39413149
MQTL10P.1	10	PHAVU_010G124200g	hypothetical protein	39416024	39417515
MQTL10P.1	10	PHAVU_010G124300g	hypothetical protein	39430652	39431203
MQTL10P.1	10	PHAVU_010G124400g	hypothetical protein	39436459	39439420
MQTL10P.1	10	PHAVU_010G124500g	hypothetical protein	39443081	39444543
MQTL10P.1	10	PHAVU_010G124600g	hypothetical protein	39446083	39447021
MQTL10P.1	10	PHAVU_010G124700g	hypothetical protein	39467544	39470639
MQTL10P.1	10	PHAVU_010G124800g	hypothetical protein	39483587	39488736
MQTL10P.1	10	PHAVU_010G124900g	hypothetical protein	39489445	39494257
MQTL10P.1	10	PHAVU_010G125000g	hypothetical protein	39509379	39520448
MQTL10P.1	10	PHAVU_010G125100g	hypothetical protein	39523517	39525617
MQTL10P.1	10	PHAVU_010G125200g	CCAAT-binding factor [Source:Projected from Arabidopsis thaliana (AT1G72440) UniProtKB/TrEMBL;Acc:F4IDC2]	39527236	39534669
MQTL10P.1	10	PHAVU_010G125300g	hypothetical protein	39534813	39535990
MQTL10P.1	10	PHAVU_010G125400g	hypothetical protein	39542814	39543849
MQTL10P.1	10	PHAVU_010G125500g	hypothetical protein	39559274	39562190
MQTL10P.1	10	PHAVU_010G125600g	CONTAINS InterPro DOMAIN/s: Spt20 family (InterPro:IPR021950); Ha. [Source:Projected from Arabidopsis thaliana (AT1G72390) TAIR;Acc:AT1G72390]	39567307	39574835
MQTL10P.1	10	PHAVU_010G125700g	hypothetical protein	39575708	39578276
MQTL10P.1	10	PHAVU_010G1258000g	hypothetical protein	39580185	39582947
MQTL10P.1	10	PHAVU_010G125900g	hypothetical protein	39585293	39586620
MQTL10P.1	10	PHAVU_010G126000g	SEC22 [Source:Projected from Arabidopsis thaliana (AT1G11890) UniProtKB/TrEMBL;Acc:A0A178WBU4]	39590152	39595130
MQTL10P.1	10	PHAVU_010G126100g	hypothetical protein	39598683	39601987
MQTL10P.1	10	PHAVU_010G1262000g	hypothetical protein	39604295	39611322
MQTL10P.1	10	PHAVU_010G1262001g	hypothetical protein	39602702	39604042
MQTL10P.1	10	PHAVU_010G126300g	hypothetical protein	39612752	39620438
MQTL10P.1	10	PHAVU_010G126400g	hypothetical protein	39626988	39629334
MQTL10P.1	10	PHAVU_010G126500g	hypothetical protein	39633497	39634456
MQTL10P.1	10	PHAVU_010G126600g	hypothetical protein	39634790	39635958
MQTL10P.1	10	PHAVU_010G126700g	hypothetical protein	39640757	39644354
MQTL10P.1	10	PHAVU_010G126800g	hypothetical protein	39650269	39653356
MQTL10P.1	10	PHAVU_010G126900g	hypothetical protein	39656320	39658919
MQTL10P.1	10	PHAVU_010G127000g	hypothetical protein	39660488	39660793
MQTL10P.1	10	PHAVU_010G127100g	hypothetical protein	39664221	39685176
MQTL10P.1	10	PHAVU_010G127200g	hypothetical protein	39688325	39690324
MQTL10P.1	10	PHAVU_010G127300g	hypothetical protein	39691467	39698739
MQTL10P.1	10	PHAVU_010G127400g	hypothetical protein	39705449	39707862
MQTL10P.1	10	PHAVU_010G127500g	hypothetical protein	39722132	39724939
MQTL10P.1	10	PHAVU_010G127600g	hypothetical protein	39730506	39733042
MQTL10P.1	10	PHAVU_010G127700g	hypothetical protein	39734712	39738308
MQTL10P.1	10	PHAVU_010G127800g	hypothetical protein	39739919	39742505
MQTL10P.1	10	PHAVU_010G127900g	hypothetical protein	39744691	39747379
MQTL10P.1	10	PHAVU_010G128000g	hypothetical protein	39750195	39752258
MQTL10P.1	10	PHAVU_010G128100g	hypothetical protein	39761130	39764626
MQTL10P.1	10	PHAVU_010G128200g	hypothetical protein	39765852	39774637
MQTL10P.1	10	PHAVU_010G128300g	hypothetical protein	39789383	39795245
MQTL10P.1	10	PHAVU_010G128400g	hypothetical protein	39810943	39812461
MQTL10P.1	10	PHAVU_010G128500g	hypothetical protein	39817553	39820115
MQTL10P.1	10	PHAVU_010G128600g	hypothetical protein	39826290	39829267
MQTL10P.1	10	PHAVU_010G128700g	hypothetical protein	39838326	39839083
MQTL10P.1	10	PHAVU_010G128800g	hypothetical protein	39859076	39864979
MQTL10P.1	10	PHAVU_010G128900g	hypothetical protein	39877333	39880372
MQTL10P.1	10	PHAVU_010G129000g	hypothetical protein	39891173	39893446
MQTL10P.1	10	PHAVU_010G129100g	hypothetical protein	39933971	39938190
MQTL10P.1	10	PHAVU_010G129200g	hypothetical protein	39941235	39941870
MQTL10P.1	10	PHAVU_010G129300g	E3 ubiquitin-protein ligase SPL2 [Source:Projected from Arabidopsis thaliana (AT1G54150) UniProtKB/Swiss-Prot;Acc:Q9SYH3]	39943434	39948364
MQTL10P.1	10	PHAVU_010G129400g	hypothetical protein	39948943	39951082
MQTL10P.1	10	PHAVU_010G129500g	Mitochondrial intermembrane space import and assembly protein 40 homolog [Source:Projected from Arabidopsis thaliana (AT5G23395) UniProtKB/Swiss-Prot;Acc:Q8GYJ4]	39953728	39957454
MQTL10P.1	10	PHAVU_010G129600g	hypothetical protein	39963544	39964391
MQTL10P.1	10	PHAVU_010G129700g	hypothetical protein	39972126	39972974
MQTL10P.1	10	PHAVU_010G129800g	hypothetical protein	39977979	39978605
MQTL10P.1	10	PHAVU_010G129900g	Germin-like protein subfamily 3 member 1 [Source:Projected from Arabidopsis thaliana (AT1G72610) UniProtKB/Swiss-Prot;Acc:P94040]	39982780	39983851
MQTL10P.1	10	PHAVU_010G130000g	Growth-regulating factor 5 [Source:Projected from Arabidopsis thaliana (AT3G13960) UniProtKB/Swiss-Prot;Acc:Q8L8A6]	40002471	40006118
MQTL10P.1	10	PHAVU_010G130100g	hypothetical protein	40011814	40013555
MQTL10P.1	10	PHAVU_010G130200g	hypothetical protein	40027019	40030846
MQTL10P.1	10	PHAVU_010G130300g	hypothetical protein	40034779	40037243
MQTL10P.1	10	PHAVU_010G130400g	hypothetical protein	40055559	40057949
MQTL10P.1	10	PHAVU_010G130500g	hypothetical protein	40062049	40063327
MQTL10P.1	10	PHAVU_010G130600g	hypothetical protein	40076883	40078388
MQTL10P.1	10	PHAVU_010G130700g	Transcription initiation factor TFIID subunit 12b [Source:Projected from Arabidopsis thaliana (AT1G17440) UniProtKB/Swiss-Prot;Acc:Q940A7]	40081770	40091592
MQTL10P.1	10	PHAVU_010G130800g	hypothetical protein	40107464	40115394
MQTL10P.1	10	PHAVU_010G130900g	hypothetical protein	40123385	40125173
MQTL10P.1	10	PHAVU_010G131000g	hypothetical protein	40137285	40137724
MQTL10P.1	10	PHAVU_010G131100g	hypothetical protein	40139693	40141786
MQTL10P.1	10	PHAVU_010G131200g	hypothetical protein	40143467	40144694
MQTL10P.1	10	PHAVU_010G131300g	hypothetical protein	40156200	40161762
MQTL10P.1	10	PHAVU_010G131400g	hypothetical protein	40163743	40170400
MQTL10P.1	10	PHAVU_010G131500g	hypothetical protein	40184376	40185452
MQTL10P.1	10	PHAVU_010G131600g	hypothetical protein	40196814	40197673
MQTL10P.1	10	PHAVU_010G131700g	hypothetical protein	40202673	40203204
MQTL10P.1	10	PHAVU_010G131800g	hypothetical protein	40228022	40230104
MQTL10P.1	10	PHAVU_010G131900g	hypothetical protein	40233437	40236916
MQTL10P.1	10	PHAVU_010G1320000g	hypothetical protein	40240972	40241720
MQTL10P.1	10	PHAVU_010G1320001g	hypothetical protein	40237562	40238278
MQTL10P.1	10	PHAVU_010G132100g	hypothetical protein	40247846	40249654
MQTL10P.1	10	PHAVU_010G132200g	hypothetical protein	40253540	40257818
MQTL10P.1	10	PHAVU_010G132300g	hypothetical protein	40278603	40279192
MQTL10P.1	10	PHAVU_010G132400g	hypothetical protein	40279532	40281371
MQTL10P.1	10	PHAVU_010G132500g	hypothetical protein	40304041	40305748
MQTL10P.1	10	PHAVU_010G132600g	hypothetical protein	40319708	40328127
MQTL10P.1	10	PHAVU_010G132700g	hypothetical protein	40328941	40331330
MQTL10P.1	10	PHAVU_010G132800g	hypothetical protein	40332635	40337353
MQTL10P.1	10	PHAVU_010G132900g	hypothetical protein	40352636	40358416
MQTL10P.1	10	PHAVU_010G133000g	hypothetical protein	40362471	40369237
MQTL10P.1	10	PHAVU_010G133100g	hypothetical protein	40395392	40396075
MQTL10P.1	10	PHAVU_010G133200g	hypothetical protein	40506570	40509450
MQTL10P.1	10	PHAVU_010G133300g	hypothetical protein	40514377	40518943
MQTL10P.1	10	PHAVU_010G133400g	hypothetical protein	40524082	40528108
MQTL10P.1	10	PHAVU_010G133500g	hypothetical protein	40529708	40532706
MQTL10P.1	10	PHAVU_010G133600g	hypothetical protein	40535377	40537746
MQTL10P.1	10	PHAVU_010G133700g	hypothetical protein	40544066	40547589
MQTL10P.1	10	PHAVU_010G133800g	hypothetical protein	40550407	40551682
MQTL10P.1	10	PHAVU_010G133900g	hypothetical protein	40555604	40556926
MQTL10P.1	10	PHAVU_010G134000g	hypothetical protein	40566495	40567046
MQTL10P.1	10	PHAVU_010G134100g	hypothetical protein	40580601	40619302
MQTL10P.1	10	PHAVU_010G134200g	hypothetical protein	40623269	40627644
MQTL10P.1	10	PHAVU_010G134300g	hypothetical protein	40629792	40633513
MQTL10P.1	10	PHAVU_010G134400g	hypothetical protein	40636672	40638945
MQTL10P.1	10	PHAVU_010G134500g	hypothetical protein	40644999	40646619
MQTL10P.1	10	PHAVU_010G134600g	hypothetical protein	40647466	40654521
MQTL10P.1	10	PHAVU_010G134700g	hypothetical protein	40660168	40664530
MQTL10P.1	10	PHAVU_010G134800g	hypothetical protein	40680936	40685745
MQTL10P.1	10	PHAVU_010G134900g	hypothetical protein	40692610	40698355
