# Supplementary material for: Genome-wide meta-QTL analyses provide novel insight into disease resistance repertoires in common bean
Source: BMC Genomics. 2022 Oct 3;23:680. doi: 10.1186/s12864-022-08914-w (PMC9531352; doi:10.1186/s12864-022-08914-w)
Supplement: Supplementary file 4 — Additional file 4: Table S3. The Arabidopsis orthologue genes in common bean located at each MQTL interval. [file 12864_2022_8914_MOESM4_ESM.xlsx]

## Sheet: 1P
Table S3: The Arabidopsis orthologue genes in common bean located at each MQTL interval.
MQTL	Chr No	Accession Name	Arabidopsis gene ID	Arabidopsis Gene name	Arabidopsis Gene Description
MQTL1P.1	1	PHAVU_001G034500g	AT5G26040	HDA2	Histone deacetylase 2 [Source:UniProtKB/Swiss-Prot;Acc:Q944K3]
MQTL1P.1	1	PHAVU_001G034600g	AT4G33000	CBL10	Calcineurin B-like 10 [Source:UniProtKB/TrEMBL;Acc:M5BEI3]
MQTL1P.1	1	PHAVU_001G034700g	AT5G11810		At5g11810 [Source:UniProtKB/TrEMBL;Acc:Q9LYF0]
MQTL1P.1	1	PHAVU_001G034800g	AT2G26070	RTE1	Protein of unknown function (DUF778) [Source:TAIR;Acc:AT2G26070]
MQTL1P.1	1	PHAVU_001G034900g	AT5G11840		At5g11840 [Source:UniProtKB/TrEMBL;Acc:B6IDH6]
MQTL1P.1	1	PHAVU_001G035000g
MQTL1P.1	1	PHAVU_001G035100g	AT5G11850		AT5g11850/F14F18_20 [Source:UniProtKB/TrEMBL;Acc:Q8S9K4]
MQTL1P.1	1	PHAVU_001G035200g
MQTL1P.1	1	PHAVU_001G035300g	AT5G60030		Putative uncharacterized protein [Source:UniProtKB/TrEMBL;Acc:Q9LVH1]
MQTL1P.1	1	PHAVU_001G035400g	AT5G60030		Putative uncharacterized protein [Source:UniProtKB/TrEMBL;Acc:Q9LVH1]
MQTL1P.1	1	PHAVU_001G035500g	AT2G26080	GLDP2	Glycine dehydrogenase (decarboxylating) 2, mitochondrial [Source:UniProtKB/Swiss-Prot;Acc:O80988]
MQTL1P.1	1	PHAVU_001G035500g	AT4G33010	GLDP1	Glycine cleavage system P protein [Source:UniProtKB/TrEMBL;Acc:A0A178UTF1]

## Sheet: 2P
MQTL	Chr No	Accession Name	Arabidopsis gene ID	Arabidopsis Gene name	Arabidopsis Gene Description
MQTL2P.1	2	PHAVU_002G088500g	AT1G14340		RNA-binding (RRM/RBD/RNP motifs) family protein [Source:UniProtKB/TrEMBL;Acc:Q949S4]
MQTL2P.1	2	PHAVU_002G088600g	AT1G69780	ATHB-13	Homeobox-leucine zipper protein ATHB-13 [Source:UniProtKB/Swiss-Prot;Acc:Q8LC03]
MQTL2P.1	2	PHAVU_002G088600g	AT1G26960	ATHB-23	Homeobox-leucine zipper protein ATHB-23 [Source:UniProtKB/Swiss-Prot;Acc:Q8LFD3]
MQTL2P.1	2	PHAVU_002G088700g	AT1G14345		NAD(P)-linked oxidoreductase superfamily protein [Source:UniProtKB/TrEMBL;Acc:Q949S6]
MQTL2P.1	2	PHAVU_002G088800g
MQTL2P.1	2	PHAVU_002G088900g	AT2G02820	MYB88	Transcription factor MYB88 [Source:UniProtKB/Swiss-Prot;Acc:F4IRB4]
MQTL2P.1	2	PHAVU_002G088900g	AT1G14350	MYB124	MYB124 [Source:UniProtKB/TrEMBL;Acc:A0A178W3Z3]
MQTL2P.1	2	PHAVU_002G089000g	AT1G14360	UTR3	UDP-galactose/UDP-glucose transporter 3 [Source:UniProtKB/Swiss-Prot;Acc:Q9M9S6]
MQTL2P.1	2	PHAVU_002G089000g	AT2G02810	UTR1	UDP-galactose/UDP-glucose transporter 1 [Source:UniProtKB/Swiss-Prot;Acc:O64503]
MQTL2P.1	2	PHAVU_002G089100g	AT2G02800	PBL3	Probable serine/threonine-protein kinase PBL3 [Source:UniProtKB/Swiss-Prot;Acc:O49840]
MQTL2P.1	2	PHAVU_002G089100g	AT1G14370	PBL2	PBL2 [Source:UniProtKB/TrEMBL;Acc:A0A178WI52]
MQTL2P.1	2	PHAVU_002G089200g	AT1G14380	IQD28	At1g14380 [Source:UniProtKB/TrEMBL;Acc:Q8GZ87]
MQTL2P.1	2	PHAVU_002G089200g	AT2G02790	IQD29	IQ-domain 29 [Source:UniProtKB/TrEMBL;Acc:F4IRA9]
MQTL2P.1	2	PHAVU_002G089300g	AT1G14390		Probable LRR receptor-like serine/threonine-protein kinase At1g14390 [Source:UniProtKB/Swiss-Prot;Acc:Q9M9S4]
MQTL2P.1	2	PHAVU_002G089300g	AT2G02780		Probable LRR receptor-like serine/threonine-protein kinase At2g02780 [Source:UniProtKB/Swiss-Prot;Acc:C0LGJ9]
MQTL2P.1	2	PHAVU_002G089400g	AT2G02760	UBC2	UBC2 [Source:UniProtKB/TrEMBL;Acc:A0A178W0U6]
MQTL2P.1	2	PHAVU_002G089400g	AT1G14400	UBC1	Ubiquitin-conjugating enzyme E2 1 [Source:UniProtKB/Swiss-Prot;Acc:P25865]
MQTL2P.1	2	PHAVU_002G089400g	AT5G62540	UBC3	UBC3 [Source:UniProtKB/TrEMBL;Acc:A0A178ULQ4]
MQTL2P.1	2	PHAVU_002G089500g	AT2G02750	PCMP-E22	Pentatricopeptide repeat-containing protein At2g02750 [Source:UniProtKB/Swiss-Prot;Acc:Q1PFA6]
MQTL2P.1	2	PHAVU_002G089600g	AT1G69800		Cystathionine beta-synthase (CBS) protein [Source:TAIR;Acc:AT1G69800]
MQTL2P.1	2	PHAVU_002G089700g	AT1G69810	WRKY36	At1g69810 [Source:UniProtKB/TrEMBL;Acc:Q058I4]
MQTL2P.1	2	PHAVU_002G089800g	AT1G14410	WHY1	Single-stranded DNA-binding protein WHY1, chloroplastic [Source:UniProtKB/Swiss-Prot;Acc:Q9M9S3]
MQTL2P.1	2	PHAVU_002G089800g	AT2G02740	WHY3	Single-stranded DNA-binding protein WHY3, chloroplastic [Source:UniProtKB/Swiss-Prot;Acc:Q66GR6]
MQTL2P.1	2	PHAVU_002G089900g
MQTL2P.1	2	PHAVU_002G090000g	AT1G69370	CM3	Chorismate mutase 3, chloroplastic [Source:UniProtKB/Swiss-Prot;Acc:Q9C544]
MQTL2P.1	2	PHAVU_002G090100g	AT2G03350		At2g03350 [Source:UniProtKB/TrEMBL;Acc:Q9ZQ71]
MQTL2P.1	2	PHAVU_002G090200g	AT1G69380		RRG [Source:UniProtKB/TrEMBL;Acc:A0A178WN95]
MQTL2P.1	2	PHAVU_002G090300g
MQTL2P.1	2	PHAVU_002G090400g	ATCG00065	RPS12A	ribosomal protein S12A [Source:TAIR;Acc:ATCG00065]
MQTL2P.1	2	PHAVU_002G090500g	ATCG00660	RPL20	50S ribosomal protein L20, chloroplastic [Source:UniProtKB/Swiss-Prot;Acc:P56794]
MQTL2P.1	2	PHAVU_002G090600g
MQTL2P.1	2	PHAVU_002G090700g
MQTL2P.1	2	PHAVU_002G090800g	AT1G69390	MINE1	Cell division topological specificity factor homolog, chloroplastic [Source:UniProtKB/Swiss-Prot;Acc:Q9C4Z7]
MQTL2P.1	2	PHAVU_002G090900g
MQTL2P.1	2	PHAVU_002G091000g	AT1G26640	IPK	Isopentenyl phosphate kinase [Source:UniProtKB/Swiss-Prot;Acc:Q8H1F7]
MQTL2P.1	2	PHAVU_002G091100g	AT2G03340	WRKY3	Putative WRKY DNA-binding protein [Source:UniProtKB/TrEMBL;Acc:Q0WPM8]
MQTL2P.1	2	PHAVU_002G091100g	AT1G13960	WRKY4	Probable WRKY transcription factor 4 [Source:UniProtKB/Swiss-Prot;Acc:Q9XI90]
MQTL2P.1	2	PHAVU_002G091200g	AT2G25355		At2g25350/F13B15.1 [Source:UniProtKB/TrEMBL;Acc:Q94AW9]
MQTL2P.1	2	PHAVU_002G091200g	AT4G32175		At4g32175 [Source:UniProtKB/TrEMBL;Acc:Q500X1]
MQTL2P.1	2	PHAVU_002G091300g	AT1G13970		Beta-hexosaminidase (DUF1336) [Source:UniProtKB/TrEMBL;Acc:Q9XI89]
MQTL2P.1	2	PHAVU_002G091400g	AT1G69420	PAT22	S-acyltransferase [Source:UniProtKB/TrEMBL;Acc:A0A178WF77]
MQTL2P.1	2	PHAVU_002G091500g	AT1G69480	PHO1-H10	Phosphate transporter PHO1 homolog 10 [Source:UniProtKB/Swiss-Prot;Acc:Q6R8G0]
MQTL2P.1	2	PHAVU_002G091600g	AT3G52220		At3g52220 [Source:UniProtKB/TrEMBL;Acc:Q94JX8]
MQTL2P.1	2	PHAVU_002G091700g	AT2G03280
MQTL2P.1	2	PHAVU_002G091700g	AT1G14020	OFUT3	O-fucosyltransferase 3 [Source:UniProtKB/Swiss-Prot;Acc:Q6NQ51]
MQTL2P.1	2	PHAVU_002G091800g	AT1G48520	GATB	Glutamyl-tRNA(Gln) amidotransferase subunit B, chloroplastic/mitochondrial [Source:UniProtKB/Swiss-Prot;Acc:Q9FV81]
MQTL2P.1	2	PHAVU_002G091900g	AT1G14000	VIK	At1g14000 [Source:UniProtKB/TrEMBL;Acc:Q9XI87]
MQTL2P.1	2	PHAVU_002G092000g	AT5G07090	RPS4B	40S ribosomal protein S4-2 [Source:UniProtKB/Swiss-Prot;Acc:P49204]
MQTL2P.1	2	PHAVU_002G092000g	AT5G58420	RPS4D	40S ribosomal protein S4-3 [Source:UniProtKB/Swiss-Prot;Acc:Q8VYK6]
MQTL2P.1	2	PHAVU_002G092000g	AT2G17360	RPS4A	40S ribosomal protein S4-1 [Source:UniProtKB/Swiss-Prot;Acc:Q93VH9]
MQTL2P.1	2	PHAVU_002G092100g
MQTL2P.1	2	PHAVU_002G092200g	AT3G19320		Leucine-rich repeat (LRR) family protein [Source:UniProtKB/TrEMBL;Acc:Q9LT85]
MQTL2P.1	2	PHAVU_002G092200g	AT1G49750		AT1G49750 protein [Source:UniProtKB/TrEMBL;Acc:Q9FXA1]
MQTL2P.1	2	PHAVU_002G092300g
MQTL2P.1	2	PHAVU_002G092400g	AT2G15440		At2g15440 [Source:UniProtKB/TrEMBL;Acc:Q9SJN8]
MQTL2P.1	2	PHAVU_002G092500g	AT1G69450		Early-responsive to dehydration stress protein (ERD4) [Source:TAIR;Acc:AT1G69450]
MQTL2P.1	2	PHAVU_002G092600g	AT1G71020	PUB10	RING-type E3 ubiquitin transferase [Source:UniProtKB/TrEMBL;Acc:A0A178WJE0]
MQTL2P.1	2	PHAVU_002G092600g	AT1G23030	PUB11	RING-type E3 ubiquitin transferase [Source:UniProtKB/TrEMBL;Acc:A0A178WCR1]
MQTL2P.1	2	PHAVU_002G092700g
MQTL2P.1	2	PHAVU_002G092800g	AT2G01340	At17.1	At2g01340 [Source:UniProtKB/TrEMBL;Acc:Q52K81]
MQTL2P.1	2	PHAVU_002G092800g	AT1G71015		At1g71015 [Source:UniProtKB/TrEMBL;Acc:Q9SSJ7]
MQTL2P.1	2	PHAVU_002G092900g	AT1G71010	FAB1C	Putative 1-phosphatidylinositol-3-phosphate 5-kinase FAB1C [Source:UniProtKB/Swiss-Prot;Acc:Q9SSJ8]
MQTL2P.1	2	PHAVU_002G093000g	AT1G71000		Chaperone DnaJ-domain superfamily protein [Source:UniProtKB/TrEMBL;Acc:F4I8D6]
MQTL2P.1	2	PHAVU_002G093100g
MQTL2P.1	2	PHAVU_002G093200g
MQTL2P.1	2	PHAVU_002G093300g	AT2G15490	UGT73B4	UDP-glycosyltransferase 73B4 [Source:UniProtKB/Swiss-Prot;Acc:Q7Y232]
MQTL2P.1	2	PHAVU_002G093300g	AT2G15480	UGT73B5	Glycosyltransferase [Source:UniProtKB/TrEMBL;Acc:F4IIG3]
MQTL2P.1	2	PHAVU_002G093300g	AT4G34135	UGT73B2	UDP-glucosyl transferase 73B2 [Source:UniProtKB/Swiss-Prot;Acc:Q94C57]
MQTL2P.1	2	PHAVU_002G093300g	AT4G34131	UGT73B3	UDP-glycosyltransferase 73B3 [Source:UniProtKB/Swiss-Prot;Acc:Q8W491]
MQTL2P.1	2	PHAVU_002G093300g	AT4G34138	UGT73B1	Glycosyltransferase (Fragment) [Source:UniProtKB/TrEMBL;Acc:W8PUI6]
MQTL2P.1	2	PHAVU_002G093400g
MQTL2P.1	2	PHAVU_002G093500g	AT1G70950	WDL7	Protein WVD2-like 7 [Source:UniProtKB/Swiss-Prot;Acc:Q67Y69]
MQTL2P.1	2	PHAVU_002G093600g
MQTL2P.1	2	PHAVU_002G093700g	AT5G37810	NIP4-1	Putative aquaporin NIP4-1 [Source:UniProtKB/Swiss-Prot;Acc:Q9FIZ9]
MQTL2P.1	2	PHAVU_002G093700g	AT5G37820	NIP4;2	NOD26-like intrinsic protein 4;2 [Source:TAIR;Acc:AT5G37820]
MQTL2P.1	2	PHAVU_002G093800g
MQTL2P.1	2	PHAVU_002G093900g
MQTL2P.1	2	PHAVU_002G094000g	AT1G70940	PIN3	Auxin efflux carrier component 3 [Source:UniProtKB/Swiss-Prot;Acc:Q9S7Z8]
MQTL2P.1	2	PHAVU_002G094000g	AT1G23080	PIN7	Auxin efflux carrier component 7 [Source:UniProtKB/Swiss-Prot;Acc:Q940Y5]
MQTL2P.1	2	PHAVU_002G094000g	AT2G01420	PIN4	Auxin efflux carrier component [Source:UniProtKB/TrEMBL;Acc:A0A178VZS2]
MQTL2P.1	2	PHAVU_002G094100g	AT1G70920	ATHB-X	Homeobox-leucine zipper protein ATHB-X [Source:UniProtKB/Swiss-Prot;Acc:Q8GXM7]
MQTL2P.1	2	PHAVU_002G094100g	AT2G01430	ATHB-17	Homeobox-leucine zipper protein ATHB-17 [Source:UniProtKB/Swiss-Prot;Acc:Q8S9N6]
MQTL2P.1	2	PHAVU_002G094200g	AT5G13960	SUVH4	Histone-lysine N-methyltransferase, H3 lysine-9 specific SUVH4 [Source:UniProtKB/Swiss-Prot;Acc:Q8GZB6]
MQTL2P.1	2	PHAVU_002G094300g
MQTL2P.1	2	PHAVU_002G094400g
MQTL2P.1	2	PHAVU_002G094500g
MQTL2P.1	2	PHAVU_002G0946000g	AT1G15000	SCPL50	Serine carboxypeptidase-like 50 [Source:UniProtKB/Swiss-Prot;Acc:Q9M9Q6]
MQTL2P.1	2	PHAVU_002G0946001g	AT1G15000	SCPL50	Serine carboxypeptidase-like 50 [Source:UniProtKB/Swiss-Prot;Acc:Q9M9Q6]
MQTL2P.1	2	PHAVU_002G094700g	AT2G15590		Spire, putative (DUF1685) [Source:UniProtKB/TrEMBL;Acc:Q9ZQF4]
MQTL2P.1	2	PHAVU_002G094700g	AT4G33985		Membrane insertase, putative (DUF1685) [Source:UniProtKB/TrEMBL;Acc:Q0WS40]
MQTL2P.1	2	PHAVU_002G094700g	AT2G15610		Protein of unknown function (DUF1685) [Source:TAIR;Acc:AT2G15610]
MQTL2P.1	2	PHAVU_002G094800g	AT1G15000	SCPL50	Serine carboxypeptidase-like 50 [Source:UniProtKB/Swiss-Prot;Acc:Q9M9Q6]
MQTL2P.1	2	PHAVU_002G094900g
MQTL2P.1	2	PHAVU_002G095000g	AT2G01460		P-loop containing nucleoside triphosphate hydrolases superfamily protein [Source:UniProtKB/TrEMBL;Acc:F4INB5]
MQTL2P.1	2	PHAVU_002G095100g	AT5G50650		At5g50550 [Source:UniProtKB/TrEMBL;Acc:Q9FGP3]
MQTL2P.1	2	PHAVU_002G095100g	AT2G01470	STL2P	SEC12-like protein 2 [Source:UniProtKB/Swiss-Prot;Acc:Q39221]
MQTL2P.1	2	PHAVU_002G095100g	AT5G50550		At5g50550 [Source:UniProtKB/TrEMBL;Acc:Q9FGP3]
MQTL2P.1	2	PHAVU_002G095200g	AT1G23090	SULTR3;3	Probable sulfate transporter 3.3 [Source:UniProtKB/Swiss-Prot;Acc:Q9SXS2]
MQTL2P.1	2	PHAVU_002G095300g	AT1G23090	SULTR3;3	Probable sulfate transporter 3.3 [Source:UniProtKB/Swiss-Prot;Acc:Q9SXS2]
MQTL2P.1	2	PHAVU_002G095400g	AT1G23100		GroES-like family protein [Source:UniProtKB/TrEMBL;Acc:Q8LDC9]
MQTL2P.1	2	PHAVU_002G095500g	AT2G37410	TIM17-2	Mitochondrial import inner membrane translocase subunit TIM17-2 [Source:UniProtKB/Swiss-Prot;Acc:Q9SP35]
MQTL2P.1	2	PHAVU_002G095600g	AT1G14970	OFUT4	O-fucosyltransferase 4 [Source:UniProtKB/Swiss-Prot;Acc:F4HXW9]
MQTL2P.1	2	PHAVU_002G095600g	AT2G01480	ESMD1	Protein ESMERALDA 1 [Source:UniProtKB/Swiss-Prot;Acc:Q9ZVF7]
MQTL2P.1	2	PHAVU_002G095700g	AT2G01490	PAHX	Phytanoyl-CoA dioxygenase [Source:UniProtKB/Swiss-Prot;Acc:Q9ZVF6]
MQTL2P.1	2	PHAVU_002G095800g
MQTL2P.1	2	PHAVU_002G095900g
MQTL2P.1	2	PHAVU_002G096000g	AT1G70820		At1g70820 [Source:UniProtKB/TrEMBL;Acc:Q9SSL0]
MQTL2P.1	2	PHAVU_002G096100g
MQTL2P.1	2	PHAVU_002G096200g
MQTL2P.1	2	PHAVU_002G096300g
MQTL2P.1	2	PHAVU_002G096400g	AT2G01540	CAR10	Protein C2-DOMAIN ABA-RELATED 10 [Source:UniProtKB/Swiss-Prot;Acc:Q9ZVF1]
MQTL2P.1	2	PHAVU_002G096400g	AT1G70790	CAR9	Protein C2-DOMAIN ABA-RELATED 9 [Source:UniProtKB/Swiss-Prot;Acc:Q9S7J9]
MQTL2P.1	2	PHAVU_002G096500g	AT2G18570		UDP-glycosyltransferase 72D1 [Source:UniProtKB/Swiss-Prot;Acc:Q9ZU72]
MQTL2P.1	2	PHAVU_002G096500g	AT2G18560		UDP-Glycosyltransferase superfamily protein [Source:UniProtKB/TrEMBL;Acc:F4IQK7]
MQTL2P.1	2	PHAVU_002G096600g	AT4G18340		Beta-1,3-glucanase-like protein [Source:UniProtKB/TrEMBL;Acc:Q8L837]
MQTL2P.1	2	PHAVU_002G096700g	AT1G08480	SDH6	Succinate dehydrogenase subunit 6, mitochondrial [Source:UniProtKB/Swiss-Prot;Acc:Q941A6]
MQTL2P.1	2	PHAVU_002G096800g	AT2G34580		CONTAINS InterPro DOMAIN/s: Herpesvirus UL139, cytomegalovirus (InterPro:IPR021042); Ha. [Source:TAIR;Acc:AT2G34580]
MQTL2P.1	2	PHAVU_002G096900g	AT1G30060		COP1-interacting protein-like protein [Source:UniProtKB/TrEMBL;Acc:Q9C8R5]
MQTL2P.1	2	PHAVU_002G096900g	AT4G00920		AT4g00920 protein [Source:UniProtKB/TrEMBL;Acc:O23085]
MQTL2P.1	2	PHAVU_002G096900g	AT5G37190	CIP4	COP1-interacting protein 4 [Source:UniProtKB/TrEMBL;Acc:Q9FHU3]
MQTL2P.1	2	PHAVU_002G096900g	AT2G01800		COP1-interacting protein-like protein [Source:UniProtKB/TrEMBL;Acc:Q9ZUA8]
MQTL2P.1	2	PHAVU_002G096900g	AT1G30070		SGS domain-containing protein [Source:UniProtKB/TrEMBL;Acc:F4I4Q9]
MQTL2P.1	2	PHAVU_002G096900g	AT4G00930	CIP4.1	COP1-interacting protein 4.1 [Source:UniProtKB/TrEMBL;Acc:F4JHQ0]
MQTL2P.1	2	PHAVU_002G096900g	AT4G00580		COP1-interacting protein-like protein [Source:UniProtKB/TrEMBL;Acc:O65267]
MQTL2P.1	2	PHAVU_002G097000g	AT3G03470	CYP89A9	Cytochrome P450 89A9 [Source:UniProtKB/Swiss-Prot;Acc:Q9SRQ1]
MQTL2P.1	2	PHAVU_002G097100g	AT3G03470	CYP89A9	Cytochrome P450 89A9 [Source:UniProtKB/Swiss-Prot;Acc:Q9SRQ1]
MQTL2P.1	2	PHAVU_002G097200g	AT5G44930	ARAD2	Probable arabinosyltransferase ARAD2 [Source:UniProtKB/Swiss-Prot;Acc:Q9FLA5]
MQTL2P.1	2	PHAVU_002G097200g	AT2G35100	ARAD1	ARAD1 [Source:UniProtKB/TrEMBL;Acc:A0A178VSN1]
MQTL2P.1	2	PHAVU_002G097300g	AT1G31170	ATSRX	Sulfiredoxin [Source:UniProtKB/TrEMBL;Acc:F4I7W2]
MQTL2P.1	2	PHAVU_002G097400g	AT2G15430	NRPB3	RPB35.5A [Source:UniProtKB/TrEMBL;Acc:A0A178W202]
MQTL2P.1	2	PHAVU_002G097400g	AT2G15400	NRPD3B	DNA-directed RNA polymerase II, third largest subunit [Source:UniProtKB/TrEMBL;Acc:Q0WRA4]
MQTL2P.1	2	PHAVU_002G097500g	AT2G35110	NAP1	Protein NAP1 [Source:UniProtKB/Swiss-Prot;Acc:Q5S2C4]
MQTL2P.1	2	PHAVU_002G097600g
MQTL2P.1	2	PHAVU_002G097700g	AT5G18820	CPN60A2	Chaperonin 60 subunit alpha 2, chloroplastic [Source:UniProtKB/Swiss-Prot;Acc:Q56XV8]
MQTL2P.1	2	PHAVU_002G097800g	AT1G21065		Secondary thiamine-phosphate synthase enzyme [Source:UniProtKB/TrEMBL;Acc:Q9LPU1]
MQTL2P.1	2	PHAVU_002G097900g	AT2G35140		DCD (Development and Cell Death) domain protein [Source:TAIR;Acc:AT2G35140]
MQTL2P.1	2	PHAVU_002G098000g	AT1G11880		GPI mannosyltransferase 2 [Source:UniProtKB/TrEMBL;Acc:Q6NKT6]
MQTL2P.1	2	PHAVU_002G098100g	AT4G19900		Glycosyltransferase (Fragment) [Source:UniProtKB/TrEMBL;Acc:W8Q6J5]
MQTL2P.1	2	PHAVU_002G098200g
MQTL2P.1	2	PHAVU_002G098300g	AT4G19880		Glutathione S-transferase family protein [Source:UniProtKB/TrEMBL;Acc:F4JU03]
MQTL2P.1	2	PHAVU_002G098300g	AT5G45020		AT5g45020/K21C13_21 [Source:UniProtKB/TrEMBL;Acc:Q9FL95]
MQTL2P.1	2	PHAVU_002G098300g	AT5G44990		Glutathione S-transferase family protein [Source:UniProtKB/TrEMBL;Acc:Q9FL98]
MQTL2P.1	2	PHAVU_002G098400g
MQTL2P.1	2	PHAVU_002G098500g	AT5G45030		AT5G45030 protein [Source:UniProtKB/TrEMBL;Acc:Q9FL94]
MQTL2P.1	2	PHAVU_002G098500g	AT2G35155		Expressed protein [Source:UniProtKB/TrEMBL;Acc:Q8S8Q2]
MQTL2P.1	2	PHAVU_002G098600g
MQTL2P.1	2	PHAVU_002G098700g	AT5G45040	PETJ	Cytochrome c6, chloroplastic [Source:UniProtKB/Swiss-Prot;Acc:Q93VA3]
MQTL2P.1	2	PHAVU_002G098800g	AT4G19860	LCAT4	Lecithin-cholesterol acyltransferase-like 4 [Source:UniProtKB/Swiss-Prot;Acc:Q71N54]
MQTL2P.1	2	PHAVU_002G098900g	AT5G45090	PP2A7	Uncharacterized protein PHLOEM PROTEIN 2-LIKE A7 [Source:UniProtKB/Swiss-Prot;Acc:Q9FHE5]
MQTL2P.1	2	PHAVU_002G098900g	AT1G65390	PP2A5	Protein PHLOEM PROTEIN 2-LIKE A5 [Source:UniProtKB/Swiss-Prot;Acc:Q9C5Q9]
MQTL2P.1	2	PHAVU_002G098900g	AT4G19840	PP2A1	Protein PHLOEM PROTEIN 2-LIKE A1 [Source:UniProtKB/Swiss-Prot;Acc:O81865]
MQTL2P.1	2	PHAVU_002G098900g	AT4G19850	ATPP2-A2	Lectin-like protein [Source:UniProtKB/TrEMBL;Acc:F4JTZ6]
MQTL2P.1	2	PHAVU_002G098900g	AT1G33920	PP2A4	Uncharacterized protein PHLOEM PROTEIN 2-LIKE A4 [Source:UniProtKB/Swiss-Prot;Acc:Q9C8U9]
MQTL2P.1	2	PHAVU_002G099000g	AT1G20860	PHT1;8	phosphate transporter 1;8 [Source:TAIR;Acc:AT1G20860]
MQTL2P.1	2	PHAVU_002G099000g	AT1G76430	PHT1-9	Putative phosphate transporter [Source:UniProtKB/TrEMBL;Acc:Q0WRM8]
MQTL2P.1	2	PHAVU_002G099100g	AT1G10180	EXO84C	Exocyst complex component EXO84C [Source:UniProtKB/Swiss-Prot;Acc:Q9SY60]
MQTL2P.1	2	PHAVU_002G099200g	AT1G64870		F13O11.17 protein [Source:UniProtKB/TrEMBL;Acc:Q9XIQ9]
MQTL2P.1	2	PHAVU_002G099200g	AT5G11220		Uncharacterized protein F2I11_110 [Source:UniProtKB/TrEMBL;Acc:Q9LFN4]
MQTL2P.1	2	PHAVU_002G099200g	AT3G45200		Uncharacterized protein T14D3.140 [Source:UniProtKB/TrEMBL;Acc:Q9M1T9]
MQTL2P.1	2	PHAVU_002G0993000g	AT5G22480		ZPR1 zinc-finger domain protein [Source:UniProtKB/TrEMBL;Acc:F4K9W6]
MQTL2P.1	2	PHAVU_002G0993000g	AT5G37340		ZPR1 zinc-finger domain protein [Source:UniProtKB/TrEMBL;Acc:F4K746]
MQTL2P.1	2	PHAVU_002G0993001g	AT5G22480		ZPR1 zinc-finger domain protein [Source:UniProtKB/TrEMBL;Acc:F4K9W6]
MQTL2P.1	2	PHAVU_002G0993001g	AT5G37340		ZPR1 zinc-finger domain protein [Source:UniProtKB/TrEMBL;Acc:F4K746]
MQTL2P.1	2	PHAVU_002G0993002g	AT5G22480		ZPR1 zinc-finger domain protein [Source:UniProtKB/TrEMBL;Acc:F4K9W6]
MQTL2P.1	2	PHAVU_002G0993002g	AT5G37340		ZPR1 zinc-finger domain protein [Source:UniProtKB/TrEMBL;Acc:F4K746]
MQTL2P.1	2	PHAVU_002G0993003g
MQTL2P.1	2	PHAVU_002G099400g
MQTL2P.1	2	PHAVU_002G099500g	AT3G46570		Glucosidase-like protein [Source:UniProtKB/TrEMBL;Acc:Q9SNC1]
MQTL2P.1	2	PHAVU_002G099600g	AT5G45100	BRG1	BOI-related E3 ubiquitin-protein ligase 1 [Source:UniProtKB/Swiss-Prot;Acc:Q9FHE4]
MQTL2P.1	2	PHAVU_002G099600g	AT4G19700	BOI	E3 ubiquitin-protein ligase BOI [Source:UniProtKB/Swiss-Prot;Acc:O81851]
MQTL2P.1	2	PHAVU_002G099700g	AT4G19680	IRT2	Fe(2+) transport protein 2 [Source:UniProtKB/Swiss-Prot;Acc:O81850]
MQTL2P.1	2	PHAVU_002G099700g	AT4G19690	IRT1	Fe(2+) transport protein 1 [Source:UniProtKB/Swiss-Prot;Acc:Q38856]
MQTL2P.1	2	PHAVU_002G099700g	AT1G31260	ZIP10	Probable zinc transporter 10 [Source:UniProtKB/Swiss-Prot;Acc:Q8W245]
MQTL2P.1	2	PHAVU_002G099800g
MQTL2P.1	2	PHAVU_002G099900g
MQTL2P.1	2	PHAVU_002G100000g	AT2G04340		At2g04340 [Source:UniProtKB/TrEMBL;Acc:Q9SJD5]
MQTL2P.1	2	PHAVU_002G100100g	AT1G31290	AGO3	Protein argonaute 3 [Source:UniProtKB/Swiss-Prot;Acc:Q9SHF2]
MQTL2P.1	2	PHAVU_002G100100g	AT1G31280	AGO2	Protein argonaute 2 [Source:UniProtKB/Swiss-Prot;Acc:Q9SHF3]
MQTL2P.1	2	PHAVU_002G100200g
MQTL2P.1	2	PHAVU_002G100300g	AT4G18520	PCMP-A2	Pentatricopeptide repeat-containing protein At4g18520, chloroplastic [Source:UniProtKB/Swiss-Prot;Acc:Q0WNP3]
MQTL2P.1	2	PHAVU_002G100400g
MQTL2P.1	2	PHAVU_002G100500g	AT1G36000	LBD5	LOB domain-containing protein 5 [Source:UniProtKB/Swiss-Prot;Acc:Q9C8V8]
MQTL2P.1	2	PHAVU_002G100500g	AT2G19820	LBD9	LOB domain-containing protein 9 [Source:UniProtKB/Swiss-Prot;Acc:O82198]
MQTL2P.1	2	PHAVU_002G100500g	AT2G19510	LBD8	LOB domain-containing protein 8 [Source:UniProtKB/Swiss-Prot;Acc:Q9ZUP0]
MQTL2P.1	2	PHAVU_002G100600g	AT5G08470	PEX1	Peroxisome biogenesis protein 1 [Source:UniProtKB/Swiss-Prot;Acc:Q9FNP1]
MQTL2P.1	2	PHAVU_002G100700g	AT4G38260		Protein of unknown function (DUF833) [Source:TAIR;Acc:AT4G38260]
MQTL2P.1	2	PHAVU_002G100800g
MQTL2P.1	2	PHAVU_002G100900g	AT1G30480	DRT111	SGS domain-containing protein [Source:UniProtKB/TrEMBL;Acc:F4I4Q9]
MQTL2P.1	2	PHAVU_002G101000g	AT4G26370		Antitermination NusB domain-containing protein [Source:UniProtKB/TrEMBL;Acc:Q93XY7]
MQTL2P.1	2	PHAVU_002G101100g	AT5G56360	PSL4	Glucosidase 2 subunit beta [Source:UniProtKB/Swiss-Prot;Acc:Q9FM96]
MQTL2P.1	2	PHAVU_002G101200g
MQTL2P.1	2	PHAVU_002G101300g	AT5G56350		Pyruvate kinase [Source:UniProtKB/TrEMBL;Acc:Q9FM97]
MQTL2P.1	2	PHAVU_002G101300g	AT4G26390		Pyruvate kinase [Source:UniProtKB/TrEMBL;Acc:A0A178UXZ4]
MQTL2P.1	2	PHAVU_002G101400g	AT1G55535		At1g55535 [Source:UniProtKB/TrEMBL;Acc:Q5XF13]
MQTL2P.1	2	PHAVU_002G101400g	AT3G13420		Transmembrane protein [Source:UniProtKB/TrEMBL;Acc:A0A178VGS0]
MQTL2P.1	2	PHAVU_002G101500g	AT4G26410	RHIP1	RGS1-HXK1-interacting protein 1 [Source:UniProtKB/Swiss-Prot;Acc:Q84K90]
MQTL2P.1	2	PHAVU_002G101600g	AT2G32080	PURA1	PUR ALPHA-1 [Source:UniProtKB/TrEMBL;Acc:A0A178VXA3]
MQTL2P.1	2	PHAVU_002G101700g	AT3G13400	sks13	AT3g13400/MRP15_3 [Source:UniProtKB/TrEMBL;Acc:Q9LJF1]
MQTL2P.1	2	PHAVU_002G101700g	AT1G55560	sks14	Sks14 [Source:UniProtKB/TrEMBL;Acc:A0A178WAD5]
MQTL2P.1	2	PHAVU_002G101700g	AT1G55570	sks12	At1g55570/T5A14_1 [Source:UniProtKB/TrEMBL;Acc:Q9ZVV4]
MQTL2P.1	2	PHAVU_002G101700g	AT3G13390	sks11	Sks11 [Source:UniProtKB/TrEMBL;Acc:A0A384KMQ0]
MQTL2P.1	2	PHAVU_002G101800g	AT3G13400	sks13	AT3g13400/MRP15_3 [Source:UniProtKB/TrEMBL;Acc:Q9LJF1]
MQTL2P.1	2	PHAVU_002G101800g	AT1G55560	sks14	Sks14 [Source:UniProtKB/TrEMBL;Acc:A0A178WAD5]
MQTL2P.1	2	PHAVU_002G101800g	AT1G55570	sks12	At1g55570/T5A14_1 [Source:UniProtKB/TrEMBL;Acc:Q9ZVV4]
MQTL2P.1	2	PHAVU_002G101800g	AT3G13390	sks11	Sks11 [Source:UniProtKB/TrEMBL;Acc:A0A384KMQ0]
MQTL2P.1	2	PHAVU_002G101900g	AT2G03667		Asparagine synthase family protein [Source:UniProtKB/TrEMBL;Acc:A8MRC1]
MQTL2P.1	2	PHAVU_002G102000g	AT3G55540		Nuclear transport factor 2 (NTF2) family protein [Source:UniProtKB/TrEMBL;Acc:Q9M2S5]
MQTL2P.1	2	PHAVU_002G102000g	AT2G03640		Nuclear transport factor 2 (NTF2) family protein with RNA binding (RRM-RBD-RNP motifs) domain-containing protein [Source:UniProtKB/TrEMBL;Acc:F4IT98]
MQTL2P.1	2	PHAVU_002G102000g	AT1G13730		At1g13730 [Source:UniProtKB/TrEMBL;Acc:Q9LMX6]
MQTL2P.1	2	PHAVU_002G102000g	AT1G69250		At1g69250 [Source:UniProtKB/TrEMBL;Acc:Q9LDI9]
MQTL2P.1	2	PHAVU_002G102100g	AT2G03510		Expressed protein [Source:UniProtKB/TrEMBL;Acc:Q9ZQ87]
MQTL2P.1	2	PHAVU_002G102200g	AT1G13820		Alpha/beta-Hydrolases superfamily protein [Source:UniProtKB/TrEMBL;Acc:Q6NL07]
MQTL2P.1	2	PHAVU_002G102300g
MQTL2P.1	2	PHAVU_002G102400g	AT2G03505		At2g03505 [Source:UniProtKB/TrEMBL;Acc:Q6NPI4]
MQTL2P.1	2	PHAVU_002G102400g	AT1G13830		Carbohydrate-binding X8 domain superfamily protein [Source:TAIR;Acc:AT1G13830]
MQTL2P.1	2	PHAVU_002G102500g	AT1G26480	GRF12	GRF12 [Source:UniProtKB/TrEMBL;Acc:A0A178WJF9]
MQTL2P.1	2	PHAVU_002G102600g	AT2G03480	QUL2	Probable methyltransferase PMT5 [Source:UniProtKB/Swiss-Prot;Acc:Q3EC77]
MQTL2P.1	2	PHAVU_002G102600g	AT1G13860	QUL1	Probable methyltransferase PMT4 [Source:UniProtKB/Swiss-Prot;Acc:Q8GYW9]
MQTL2P.1	2	PHAVU_002G1027000g
MQTL2P.1	2	PHAVU_002G1027001g
MQTL2P.1	2	PHAVU_002G102800g	AT1G26560	BGLU40	Beta-glucosidase 40 [Source:UniProtKB/Swiss-Prot;Acc:Q9FZE0]
MQTL2P.1	2	PHAVU_002G102900g	AT1G26570	UGD1	UDP-glucose 6-dehydrogenase [Source:UniProtKB/TrEMBL;Acc:A0A178WCI2]
MQTL2P.1	2	PHAVU_002G103000g
MQTL2P.1	2	PHAVU_002G103100g	AT1G26670	VTI12	VTI1B [Source:UniProtKB/TrEMBL;Acc:A0A178W140]
MQTL2P.1	2	PHAVU_002G103200g	AT1G13990		unknown protein; FUNCTIONS IN: molecular_function unknown; INVOLVED IN: biological_process unknown; LOCATED IN: chloroplast; EXPRESSED IN: 23 plant structures; EXPRESSED DURING: 13 growth stages; CONTAINS InterPro DOMAIN/s: Protein of unknown functi /.../3110 (InterPro:IPR021503); Ha. [Source:TAIR;Acc:AT1G13990]
MQTL2P.1	2	PHAVU_002G103300g
MQTL2P.1	2	PHAVU_002G103400g	AT2G03340	WRKY3	Putative WRKY DNA-binding protein [Source:UniProtKB/TrEMBL;Acc:Q0WPM8]
MQTL2P.1	2	PHAVU_002G103400g	AT1G13960	WRKY4	Probable WRKY transcription factor 4 [Source:UniProtKB/Swiss-Prot;Acc:Q9XI90]
MQTL2P.1	2	PHAVU_002G103500g	AT1G13970		Beta-hexosaminidase (DUF1336) [Source:UniProtKB/TrEMBL;Acc:Q9XI89]
MQTL2P.1	2	PHAVU_002G103600g	AT1G69420	PAT22	S-acyltransferase [Source:UniProtKB/TrEMBL;Acc:A0A178WF77]
MQTL2P.1	2	PHAVU_002G103700g	AT2G03330		Transmembrane protein [Source:UniProtKB/TrEMBL;Acc:Q9ZQ69]
MQTL2P.1	2	PHAVU_002G103700g	AT3G11810		F26K24.10 protein [Source:UniProtKB/TrEMBL;Acc:Q9SF17]
MQTL2P.1	2	PHAVU_002G103800g	AT5G66050		Wound-responsive family protein [Source:UniProtKB/TrEMBL;Acc:Q8GWL4]
MQTL2P.1	2	PHAVU_002G103900g	AT5G66055	AKRP	AT5G66055 protein [Source:UniProtKB/TrEMBL;Acc:B9DF91]
MQTL2P.1	2	PHAVU_002G104000g	AT5G66055	AKRP	AT5G66055 protein [Source:UniProtKB/TrEMBL;Acc:B9DF91]
MQTL2P.1	2	PHAVU_002G104100g	AT4G35785		At4g35785 [Source:UniProtKB/TrEMBL;Acc:Q494N5]
MQTL2P.1	2	PHAVU_002G104200g	AT4G35790	PLDDELTA	Phospholipase D delta [Source:UniProtKB/Swiss-Prot;Acc:Q9C5Y0]
MQTL2P.1	2	PHAVU_002G104300g
MQTL2P.1	2	PHAVU_002G104400g
MQTL2P.1	2	PHAVU_002G104500g	AT4G35800	NRPB1	DNA-directed RNA polymerase subunit [Source:UniProtKB/TrEMBL;Acc:A0A178UYS0]
MQTL2P.1	2	PHAVU_002G104600g	AT2G17705		Methionine-S-oxide reductase [Source:UniProtKB/TrEMBL;Acc:Q6RF46]
MQTL2P.1	2	PHAVU_002G104700g	AT4G35970	APX5	L-ascorbate peroxidase 5, peroxisomal [Source:UniProtKB/Swiss-Prot;Acc:Q7XZP5]
MQTL2P.1	2	PHAVU_002G1048000g
MQTL2P.1	2	PHAVU_002G1048001g	AT2G17710		At2g17710/T17A5.17 [Source:UniProtKB/TrEMBL;Acc:Q8W1E8]
MQTL2P.1	2	PHAVU_002G104900g	AT4G35820	P4H11	Probable prolyl 4-hydroxylase 11 [Source:UniProtKB/Swiss-Prot;Acc:Q9SZT0]
MQTL2P.1	2	PHAVU_002G104900g	AT2G17720	P4H5	Prolyl 4-hydroxylase 5 [Source:UniProtKB/Swiss-Prot;Acc:Q24JN5]
MQTL2P.1	2	PHAVU_002G104900g	AT5G66060	P4H10	Probable prolyl 4-hydroxylase 10 [Source:UniProtKB/Swiss-Prot;Acc:F4JZ24]
MQTL2P.1	2	PHAVU_002G104900g	AT4G35810	P4H8	Probable prolyl 4-hydroxylase 8 [Source:UniProtKB/Swiss-Prot;Acc:F4JNU8]
MQTL2P.1	2	PHAVU_002G105000g	AT4G35830	ACO1	Aconitate hydratase [Source:UniProtKB/TrEMBL;Acc:A0A178V2T4]
MQTL2P.1	2	PHAVU_002G105100g	AT5G66070		RING/U-box superfamily protein [Source:UniProtKB/TrEMBL;Acc:F4JZ26]
MQTL2P.1	2	PHAVU_002G105100g	AT4G35840		RING/U-box superfamily protein [Source:TAIR;Acc:AT4G35840]
MQTL2P.1	2	PHAVU_002G105100g	AT2G17730	NIP2	NEP-interacting protein 2 [Source:UniProtKB/TrEMBL;Acc:F4INM3]
MQTL2P.1	2	PHAVU_002G105200g	AT3G51350		Eukaryotic aspartyl protease family protein [Source:UniProtKB/TrEMBL;Acc:F4J3C0]
MQTL2P.1	2	PHAVU_002G105200g	AT3G51340		Eukaryotic aspartyl protease family protein [Source:UniProtKB/TrEMBL;Acc:F4J3B9]
MQTL2P.1	2	PHAVU_002G105200g	AT2G17760	APF1	Aspartyl protease family protein 1 [Source:UniProtKB/Swiss-Prot;Acc:Q8VYV9]
MQTL2P.1	2	PHAVU_002G105200g	AT3G51330		Eukaryotic aspartyl protease family protein [Source:UniProtKB/TrEMBL;Acc:Q84WU7]
MQTL2P.1	2	PHAVU_002G105200g	AT3G51360		Eukaryotic aspartyl protease family protein [Source:UniProtKB/TrEMBL;Acc:A0A1I9LQZ6]
MQTL2P.1	2	PHAVU_002G105300g	AT1G63855		Putative methyltransferase family protein [Source:TAIR;Acc:AT1G63855]
MQTL2P.1	2	PHAVU_002G105400g
MQTL2P.1	2	PHAVU_002G105500g	AT5G66100		LARP1b [Source:UniProtKB/TrEMBL;Acc:A0A178UJQ0]
MQTL2P.1	2	PHAVU_002G105600g
MQTL2P.1	2	PHAVU_002G105700g	AT4G35900	FD	Protein FD [Source:UniProtKB/Swiss-Prot;Acc:Q84JK2]
MQTL2P.1	2	PHAVU_002G105700g	AT2G17770	ATBZIP27	basic region/leucine zipper motif 27 [Source:TAIR;Acc:AT2G17770]
MQTL2P.1	2	PHAVU_002G105800g
MQTL2P.1	2	PHAVU_002G105900g	AT4G35905		At4g35905 [Source:UniProtKB/TrEMBL;Acc:Q8LG27]
MQTL2P.1	2	PHAVU_002G106000g	AT3G51320		Pentatricopeptide repeat-containing protein At3g51320 [Source:UniProtKB/Swiss-Prot;Acc:Q0WVU0]
MQTL2P.1	2	PHAVU_002G106100g
MQTL2P.1	2	PHAVU_002G106200g	AT4G35920	MCA1	Protein MID1-COMPLEMENTING ACTIVITY 1 [Source:UniProtKB/Swiss-Prot;Acc:Q8L7E9]
MQTL2P.1	2	PHAVU_002G106200g	AT2G17780	MCA2	Protein MID1-COMPLEMENTING ACTIVITY 2 [Source:UniProtKB/Swiss-Prot;Acc:Q3EBY6]
MQTL2P.1	2	PHAVU_002G106300g
MQTL2P.1	2	PHAVU_002G106400g
MQTL2P.1	2	PHAVU_002G106500g	AT2G17790	VPS35A	Vacuolar protein sorting-associated protein 35A [Source:UniProtKB/Swiss-Prot;Acc:Q7X659]
MQTL2P.1	2	PHAVU_002G106500g	AT3G51310	VPS35C	Vacuolar protein sorting-associated protein 35C [Source:UniProtKB/Swiss-Prot;Acc:A8R7K9]
MQTL2P.1	2	PHAVU_002G106600g	AT4G35950	ARAC6	ROP5 [Source:UniProtKB/TrEMBL;Acc:A0A178UT65]
MQTL2P.1	2	PHAVU_002G106600g	AT2G17800	ARAC1	ROP3 [Source:UniProtKB/TrEMBL;Acc:A0A178VRA4]
MQTL2P.1	2	PHAVU_002G106600g	AT3G51300	ARAC11	Rac-like GTP-binding protein ARAC11 [Source:UniProtKB/Swiss-Prot;Acc:P92978]
MQTL2P.1	2	PHAVU_002G106700g	AT5G66120	DHQS	3-dehydroquinate synthase, chloroplastic [Source:UniProtKB/Swiss-Prot;Acc:Q8VYV7]
MQTL2P.1	2	PHAVU_002G106800g
MQTL2P.1	2	PHAVU_002G106900g	AT3G51290		Pyridoxal-phosphate-dependent serine hydroxymethyltransferase, putative (DUF632) [Source:UniProtKB/TrEMBL;Acc:F4J3B2]
MQTL2P.1	2	PHAVU_002G107000g
MQTL2P.1	2	PHAVU_002G107100g	AT2G17820	AHK1	Histidine kinase 1 [Source:UniProtKB/Swiss-Prot;Acc:Q9SXL4]

## Sheet: 5P
MQTL	Chr No	Accession Name	Arabidopsis gene ID	Arabidopsis Gene name	Arabidopsis Gene Description
MQTL5P.1	5	PHAVU_005G033200g	AT4G14270	CID2	Polyadenylate-binding protein-interacting protein 2 [Source:UniProtKB/Swiss-Prot;Acc:Q94AR4]
MQTL5P.1	5	PHAVU_005G033300g	AT3G08550	ELD1	KOB1 [Source:UniProtKB/TrEMBL;Acc:A0A178V9W7]
MQTL5P.1	5	PHAVU_005G033400g	AT4G31560	HCF153	AT4g31560/F3L17_130 [Source:UniProtKB/TrEMBL;Acc:Q9SV14]
MQTL5P.1	5	PHAVU_005G033500g	AT4G20740		Pentatricopeptide repeat-containing protein At4g20740 [Source:UniProtKB/Swiss-Prot;Acc:Q9SVH3]
MQTL5P.1	5	PHAVU_005G033600g	AT3G51940		Oxidoreductase/transition metal ion-binding protein [Source:UniProtKB/TrEMBL;Acc:A0A1I9LSU7]
MQTL5P.1	5	PHAVU_005G033700g
MQTL5P.1	5	PHAVU_005G033800g	AT5G13460	IQD11	IQ-domain 11 [Source:UniProtKB/TrEMBL;Acc:Q9LYR0]
MQTL5P.1	5	PHAVU_005G033900g
MQTL5P.1	5	PHAVU_005G034000g
MQTL5P.1	5	PHAVU_005G034100g	AT3G07690		6-phosphogluconate dehydrogenase family protein [Source:TAIR;Acc:AT3G07690]
MQTL5P.1	5	PHAVU_005G034200g	AT4G38495		Chromatin-remodeling complex subunit [Source:UniProtKB/TrEMBL;Acc:Q8RWS0]
MQTL5P.1	5	PHAVU_005G034300g	AT5G13470		At5g13470 [Source:UniProtKB/TrEMBL;Acc:Q9LYQ9]
MQTL5P.1	5	PHAVU_005G034400g	AT3G51960	ATBZIP24	Basic leucine zipper 24 [Source:UniProtKB/TrEMBL;Acc:F4J5N9]
MQTL5P.1	5	PHAVU_005G034500g	AT5G19440		At5g19440 [Source:UniProtKB/TrEMBL;Acc:Q29Q34]
MQTL5P.1	5	PHAVU_005G034600g	AT5G19440		At5g19440 [Source:UniProtKB/TrEMBL;Acc:Q29Q34]
MQTL5P.1	5	PHAVU_005G034700g	AT5G19440		At5g19440 [Source:UniProtKB/TrEMBL;Acc:Q29Q34]
MQTL5P.1	5	PHAVU_005G034800g	AT5G19440		At5g19440 [Source:UniProtKB/TrEMBL;Acc:Q29Q34]
MQTL5P.1	5	PHAVU_005G034900g	AT5G19440		At5g19440 [Source:UniProtKB/TrEMBL;Acc:Q29Q34]
MQTL5P.1	5	PHAVU_005G035000g
MQTL5P.1	5	PHAVU_005G035100g	AT3G52030		F-box/WD-40 repeat-containing protein At3g52030 [Source:UniProtKB/Swiss-Prot;Acc:Q9SV01]
MQTL5P.1	5	PHAVU_005G035200g	AT5G13780	NAA10	N-terminal acetyltransferase A complex catalytic subunit NAA10 [Source:UniProtKB/Swiss-Prot;Acc:Q9FKI4]
MQTL5P.1	5	PHAVU_005G035300g	AT5G36890	BGLU42	Beta-glucosidase 42 [Source:UniProtKB/Swiss-Prot;Acc:Q9FIW4]
MQTL5P.1	5	PHAVU_005G035400g	AT1G03140		F10O3.3 protein [Source:UniProtKB/TrEMBL;Acc:Q9SA55]
MQTL5P.1	5	PHAVU_005G035400g	AT1G54590		Pre-mRNA-splicing factor-like protein [Source:UniProtKB/TrEMBL;Acc:F4HWZ0]
MQTL5P.1	5	PHAVU_005G035500g	AT5G36890	BGLU42	Beta-glucosidase 42 [Source:UniProtKB/Swiss-Prot;Acc:Q9FIW4]
MQTL5P.1	5	PHAVU_005G035600g	AT5G13760		Plasma-membrane choline transporter family protein [Source:UniProtKB/TrEMBL;Acc:F4K425]
MQTL5P.1	5	PHAVU_005G035700g	AT5G13800	PPH	pheophytinase [Source:TAIR;Acc:AT5G13800]
MQTL5P.1	5	PHAVU_005G035800g	AT1G03120	ATRAB28	Late embryogenesis abundant protein 3 [Source:UniProtKB/Swiss-Prot;Acc:Q9SA57]
MQTL5P.1	5	PHAVU_005G035800g	AT5G53260		Late embryogenesis abundant protein 49 [Source:UniProtKB/Swiss-Prot;Acc:Q9FK15]
MQTL5P.1	5	PHAVU_005G035800g	AT5G53270		Late embryogenesis abundant protein 50 [Source:UniProtKB/Swiss-Prot;Acc:Q9FK14]
MQTL5P.1	5	PHAVU_005G035900g	AT3G57390	AGL18	Agamous-like MADS-box protein AGL18 [Source:UniProtKB/Swiss-Prot;Acc:Q9M2K8]
MQTL5P.1	5	PHAVU_005G036000g
MQTL5P.1	5	PHAVU_005G036100g
MQTL5P.1	5	PHAVU_005G036200g
MQTL5P.1	5	PHAVU_005G036300g	AT3G12640		RNA binding (RRM/RBD/RNP motifs) family protein [Source:UniProtKB/TrEMBL;Acc:Q9LTX1]
MQTL5P.1	5	PHAVU_005G036400g	AT3G12630	SAP5	Zinc finger A20 and AN1 domain-containing stress-associated protein 5 [Source:UniProtKB/Swiss-Prot;Acc:Q9LHJ8]
MQTL5P.1	5	PHAVU_005G036500g	AT5G40410	PCMP-H15	Pentatricopeptide repeat-containing protein At5g40410, mitochondrial [Source:UniProtKB/Swiss-Prot;Acc:Q9FND6]
MQTL5P.1	5	PHAVU_005G036600g	AT3G12610	DRT100	DRT100 [Source:UniProtKB/TrEMBL;Acc:A0A178VMS3]
MQTL5P.1	5	PHAVU_005G036700g	AT5G26880	AGL26	AGL26 [Source:UniProtKB/TrEMBL;Acc:A0A178UI04]
MQTL5P.1	5	PHAVU_005G036800g	AT3G52120		SWAP (Suppressor-of-White-APricot)/surp domain-containing protein / D111/G-patch domain-containing protein [Source:UniProtKB/TrEMBL;Acc:A0A1I9LRK1]
MQTL5P.1	5	PHAVU_005G036900g
MQTL5P.1	5	PHAVU_005G037000g	AT3G52140		Clustered mitochondria protein homolog [Source:UniProtKB/TrEMBL;Acc:F4J5R9]
MQTL5P.1	5	PHAVU_005G037100g	AT1G23770		Putative F-box protein At1g23770 [Source:UniProtKB/Swiss-Prot;Acc:Q9ZUB9]
MQTL5P.1	5	PHAVU_005G037100g	AT1G23780	SKIP22	F-box family protein [Source:UniProtKB/TrEMBL;Acc:C1PI94]
MQTL5P.1	5	PHAVU_005G037100g	AT1G70360		F-box family protein [Source:TAIR;Acc:AT1G70360]
MQTL5P.1	5	PHAVU_005G037200g	AT5G42850		Thioredoxin-like protein Clot [Source:UniProtKB/Swiss-Prot;Acc:Q9FMN4]
MQTL5P.1	5	PHAVU_005G037300g	AT3G07450		Bifunctional inhibitor/lipid-transfer protein/seed storage 2S albumin superfamily protein [Source:UniProtKB/TrEMBL;Acc:Q9SRS1]
MQTL5P.1	5	PHAVU_005G037400g	AT5G48030	GFA2	GFA2 [Source:UniProtKB/TrEMBL;Acc:A0A178UJR3]
MQTL5P.1	5	PHAVU_005G037500g	AT5G48060		C2 calcium/lipid-binding plant phosphoribosyltransferase family protein [Source:UniProtKB/TrEMBL;Acc:Q9FI32]
MQTL5P.1	5	PHAVU_005G037600g	AT1G14060		F7A19.14 protein [Source:UniProtKB/TrEMBL;Acc:Q9XI82]
MQTL5P.1	5	PHAVU_005G037700g	AT1G14030	LSMT-L	[Fructose-bisphosphate aldolase]-lysine N-methyltransferase, chloroplastic [Source:UniProtKB/Swiss-Prot;Acc:Q9XI84]
MQTL5P.1	5	PHAVU_005G037800g	AT3G10740	ASD1	Alpha-L-arabinofuranosidase 1 [Source:UniProtKB/TrEMBL;Acc:A0A1I9LPN8]
MQTL5P.1	5	PHAVU_005G037800g	AT5G26120	ASD2	Alpha-L-arabinofuranosidase 2 [Source:UniProtKB/Swiss-Prot;Acc:Q8VZR2]
MQTL5P.1	5	PHAVU_005G037900g	AT5G07850		Anthranilate N-hydroxycinnamoyl/benzoyltransferase-like protein [Source:UniProtKB/TrEMBL;Acc:Q9SD99]
MQTL5P.1	5	PHAVU_005G037900g	AT5G07860		HXXXD-type acyl-transferase family protein [Source:UniProtKB/TrEMBL;Acc:Q9SD98]
MQTL5P.1	5	PHAVU_005G037900g	AT5G07870		HXXXD-type acyl-transferase family protein [Source:UniProtKB/TrEMBL;Acc:Q9SD97]
MQTL5P.1	5	PHAVU_005G037900g	AT5G42830		HXXXD-type acyl-transferase family protein [Source:UniProtKB/TrEMBL;Acc:Q9FMN6]
MQTL5P.1	5	PHAVU_005G038000g
MQTL5P.1	5	PHAVU_005G038100g	AT2G44500	OFUT20	O-fucosyltransferase 20 [Source:UniProtKB/Swiss-Prot;Acc:O64884]
MQTL5P.1	5	PHAVU_005G038100g	AT3G07900	OFUT24	O-fucosyltransferase 24 [Source:UniProtKB/Swiss-Prot;Acc:Q9SFC4]
MQTL5P.1	5	PHAVU_005G038200g	AT5G40850	UPM1	AT5g40850/MHK7_8 [Source:UniProtKB/TrEMBL;Acc:Q42606]
MQTL5P.1	5	PHAVU_005G038300g
MQTL5P.1	5	PHAVU_005G038400g
MQTL5P.1	5	PHAVU_005G038500g
MQTL5P.1	5	PHAVU_005G038600g
MQTL5P.1	5	PHAVU_005G038700g	AT5G42850		Thioredoxin-like protein Clot [Source:UniProtKB/Swiss-Prot;Acc:Q9FMN4]
MQTL5P.1	5	PHAVU_005G038800g	AT3G59550	SYN3	Sister chromatid cohesion 1 protein 3 [Source:UniProtKB/Swiss-Prot;Acc:Q9FQ19]
MQTL5P.1	5	PHAVU_005G038900g	AT1G18540	RPL6A	60S ribosomal protein L6-1 [Source:UniProtKB/Swiss-Prot;Acc:Q9FZ76]
MQTL5P.1	5	PHAVU_005G038900g	AT1G74050	RPL6C	60S ribosomal protein L6-3 [Source:UniProtKB/Swiss-Prot;Acc:Q9C9C5]
MQTL5P.1	5	PHAVU_005G038900g	AT1G74060	RPL6B	60S ribosomal protein L6-2 [Source:UniProtKB/Swiss-Prot;Acc:Q9C9C6]
MQTL5P.1	5	PHAVU_005G039000g	AT3G52150	PSRP2	PSRP2 [Source:UniProtKB/TrEMBL;Acc:A0A178VFQ5]
MQTL5P.1	5	PHAVU_005G039100g	AT2G44480	BGLU17	beta glucosidase 17 [Source:TAIR;Acc:AT2G44480]
MQTL5P.1	5	PHAVU_005G039200g	AT2G44480	BGLU17	beta glucosidase 17 [Source:TAIR;Acc:AT2G44480]
MQTL5P.1	5	PHAVU_005G039300g
MQTL5P.1	5	PHAVU_005G039400g	AT2G44440	EML4	Protein EMSY-LIKE 4 [Source:UniProtKB/Swiss-Prot;Acc:Q08A72]
MQTL5P.1	5	PHAVU_005G039500g	AT2G44430		At2g44430 [Source:UniProtKB/TrEMBL;Acc:O64877]
MQTL5P.1	5	PHAVU_005G039500g	AT3G60110		AT3g60110/T2O9_90 [Source:UniProtKB/TrEMBL;Acc:Q93ZQ2]
MQTL5P.1	5	PHAVU_005G039600g	AT2G44420		protein N-terminal asparagine amidohydrolase family protein [Source:TAIR;Acc:AT2G44420]
MQTL5P.1	5	PHAVU_005G039700g	AT1G17150		Pectin lyase-like superfamily protein [Source:UniProtKB/TrEMBL;Acc:F4I650]
MQTL5P.1	5	PHAVU_005G039700g	AT1G43080		Glycoside hydrolase family 28 protein [Source:UniProtKB/TrEMBL;Acc:Q9C8C4]
MQTL5P.1	5	PHAVU_005G039700g	AT1G43090		Pectin lyase-like superfamily protein [Source:UniProtKB/TrEMBL;Acc:Q9C8C3]
MQTL5P.1	5	PHAVU_005G039700g	AT1G43100		Pectin lyase-like superfamily protein [Source:UniProtKB/TrEMBL;Acc:Q9C8C2]
MQTL5P.1	5	PHAVU_005G039700g	AT1G78400		Pectin lyase-like superfamily protein [Source:UniProtKB/TrEMBL;Acc:F4IA77]
MQTL5P.1	5	PHAVU_005G039700g	AT2G15450		Pectin lyase-like superfamily protein [Source:UniProtKB/TrEMBL;Acc:Q9SJN7]
MQTL5P.1	5	PHAVU_005G039700g	AT2G15460		Pectin lyase-like superfamily protein [Source:UniProtKB/TrEMBL;Acc:Q8S8F3]
MQTL5P.1	5	PHAVU_005G039700g	AT2G15470		Pectin lyase-like superfamily protein [Source:UniProtKB/TrEMBL;Acc:F4IIG2]
MQTL5P.1	5	PHAVU_005G039700g	AT2G26620		Pectin lyase-like superfamily protein [Source:UniProtKB/TrEMBL;Acc:O48729]
MQTL5P.1	5	PHAVU_005G039700g	AT2G33160		Glycoside hydrolase family 28 protein / polygalacturonase (Pectinase) family protein [Source:UniProtKB/TrEMBL;Acc:O49319]
MQTL5P.1	5	PHAVU_005G039700g	AT2G40310		Hypothetical polygalacturonase [Source:UniProtKB/TrEMBL;Acc:Q9S761]
MQTL5P.1	5	PHAVU_005G039700g	AT4G13760		Pectin lyase-like superfamily protein [Source:UniProtKB/TrEMBL;Acc:F4JTS9]
MQTL5P.1	5	PHAVU_005G039800g	AT3G14750	FLXL1	Protein FLX-like 1 [Source:UniProtKB/Swiss-Prot;Acc:Q93V84]
MQTL5P.1	5	PHAVU_005G039900g	AT1G04930		Hydroxyproline-rich glycoprotein family protein [Source:UniProtKB/TrEMBL;Acc:F4I764]
MQTL5P.1	5	PHAVU_005G039900g	AT2G32840		Proline-rich family protein [Source:UniProtKB/TrEMBL;Acc:Q8GYK6]
MQTL5P.1	5	PHAVU_005G040000g
MQTL5P.1	5	PHAVU_005G040100g
MQTL5P.1	5	PHAVU_005G040200g
MQTL5P.1	5	PHAVU_005G040300g	AT1G03310	ISA2	ISA2 [Source:UniProtKB/TrEMBL;Acc:A0A178WGA8]
MQTL5P.1	5	PHAVU_005G040400g	ATCG00480	ATPB	ATP synthase subunit beta, chloroplastic [Source:UniProtKB/Swiss-Prot;Acc:P19366]
MQTL5P.1	5	PHAVU_005G040500g
MQTL5P.1	5	PHAVU_005G040600g	AT5G58003	CPL4	CPL4 [Source:UniProtKB/TrEMBL;Acc:A0A178UQH1]
MQTL5P.1	5	PHAVU_005G040700g	AT5G58000		Reticulon-like protein [Source:UniProtKB/TrEMBL;Acc:A0A178UL80]
MQTL5P.1	5	PHAVU_005G040800g	AT3G14780		Callose synthase [Source:UniProtKB/TrEMBL;Acc:Q8GW77]
MQTL5P.1	5	PHAVU_005G040900g	AT1G05570	CALS1	Callose synthase 1 [Source:UniProtKB/Swiss-Prot;Acc:Q9AUE0]
MQTL5P.1	5	PHAVU_005G040900g	AT2G31960	CALS2	Callose synthase 2 [Source:UniProtKB/Swiss-Prot;Acc:Q9SL03]
MQTL5P.1	5	PHAVU_005G040900g	AT5G36870	CALS4	Callose synthase 4 [Source:UniProtKB/Swiss-Prot;Acc:Q9LTG5]
MQTL5P.1	5	PHAVU_005G041000g	AT1G23130		At1g23130/T26J12_10 [Source:UniProtKB/TrEMBL;Acc:O49304]
MQTL5P.1	5	PHAVU_005G041000g	AT1G35260	MLP165	MLP-like protein 165 [Source:UniProtKB/Swiss-Prot;Acc:Q9C7I7]
MQTL5P.1	5	PHAVU_005G041000g	AT1G35310	MLP168	MLP-like protein 168 [Source:UniProtKB/Swiss-Prot;Acc:Q9C7I3]
MQTL5P.1	5	PHAVU_005G041000g	AT1G70830	MLP28	MLP-like protein 28 [Source:UniProtKB/Swiss-Prot;Acc:Q9SSK9]
MQTL5P.1	5	PHAVU_005G041000g	AT1G70840	MLP31	MLP-like protein 31 [Source:UniProtKB/Swiss-Prot;Acc:Q941R6]
MQTL5P.1	5	PHAVU_005G041000g	AT1G70850	MLP34	MLP34 [Source:UniProtKB/TrEMBL;Acc:A0A384KEJ8]
MQTL5P.1	5	PHAVU_005G041000g	AT1G70860		Major latex-like protein [Source:UniProtKB/TrEMBL;Acc:Q941R8]
MQTL5P.1	5	PHAVU_005G041000g	AT1G70880		Major latex-like protein [Source:UniProtKB/TrEMBL;Acc:Q941R7]
MQTL5P.1	5	PHAVU_005G041000g	AT1G70890	MLP43	MLP-like protein 43 [Source:UniProtKB/Swiss-Prot;Acc:Q9SSK5]
MQTL5P.1	5	PHAVU_005G041000g	AT5G28000		Major latex-like protein [Source:UniProtKB/TrEMBL;Acc:Q941R5]
MQTL5P.1	5	PHAVU_005G041000g	AT5G28010		Polyketide cyclase/dehydrase and lipid transport superfamily protein [Source:UniProtKB/TrEMBL;Acc:F4K5S5]
MQTL5P.1	5	PHAVU_005G041100g	AT2G44360		Ecotropic viral integration site protein [Source:UniProtKB/TrEMBL;Acc:O64870]
MQTL5P.1	5	PHAVU_005G041200g	AT1G12770	RH47	DEAD-box ATP-dependent RNA helicase 47, mitochondrial [Source:UniProtKB/Swiss-Prot;Acc:Q8W4E1]
MQTL5P.1	5	PHAVU_005G041300g	AT1G03510	PCMP-E3	Putative pentatricopeptide repeat-containing protein At1g03510 [Source:UniProtKB/Swiss-Prot;Acc:Q9LR72]
MQTL5P.1	5	PHAVU_005G041400g	AT4G10650	DGP2	DAR GTPase 2, mitochondrial [Source:UniProtKB/Swiss-Prot;Acc:O82497]
MQTL5P.1	5	PHAVU_005G041500g
MQTL5P.1	5	PHAVU_005G041600g	AT2G44350	CSY4	Citrate synthase 4, mitochondrial [Source:UniProtKB/Swiss-Prot;Acc:P20115]
MQTL5P.1	5	PHAVU_005G041600g	AT3G60100	CSY5	Citrate synthase [Source:UniProtKB/TrEMBL;Acc:A0A1I9LSJ6]
MQTL5P.1	5	PHAVU_005G041700g
MQTL5P.1	5	PHAVU_005G041800g
MQTL5P.1	5	PHAVU_005G0419000g	AT2G31955	CNX2	CNX2 [Source:UniProtKB/TrEMBL;Acc:A0A178W0P6]
MQTL5P.1	5	PHAVU_005G0419001g	AT2G31955	CNX2	CNX2 [Source:UniProtKB/TrEMBL;Acc:A0A178W0P6]
MQTL5P.1	5	PHAVU_005G0419002g	AT2G31955	CNX2	CNX2 [Source:UniProtKB/TrEMBL;Acc:A0A178W0P6]
MQTL5P.1	5	PHAVU_005G0420000g	AT2G31955	CNX2	CNX2 [Source:UniProtKB/TrEMBL;Acc:A0A178W0P6]
MQTL5P.1	5	PHAVU_005G0420001g	AT2G31955	CNX2	CNX2 [Source:UniProtKB/TrEMBL;Acc:A0A178W0P6]
MQTL5P.1	5	PHAVU_005G042100g
MQTL5P.1	5	PHAVU_005G042200g	AT1G05575		Transmembrane protein [Source:UniProtKB/TrEMBL;Acc:Q8LC91]
MQTL5P.1	5	PHAVU_005G042200g	AT2G31945		At2g31940/F20M17.2 [Source:UniProtKB/TrEMBL;Acc:Q8RU85]
MQTL5P.1	5	PHAVU_005G042300g
MQTL5P.1	5	PHAVU_005G042400g
MQTL5P.1	5	PHAVU_005G042500g	AT2G31940		Oxidoreductase/transition metal ion-binding protein [Source:UniProtKB/TrEMBL;Acc:Q9SKA6]
MQTL5P.1	5	PHAVU_005G042600g	AT2G44280		AT3g60070/T2O9_50 [Source:UniProtKB/TrEMBL;Acc:Q8L7S2]
MQTL5P.1	5	PHAVU_005G042600g	AT3G60070		AT3g60070/T2O9_50 [Source:UniProtKB/TrEMBL;Acc:Q8L7Z7]
MQTL5P.1	5	PHAVU_005G042700g
MQTL5P.1	5	PHAVU_005G042800g	AT2G31920		Elongation factor 1-delta, putative (DUF936) [Source:UniProtKB/TrEMBL;Acc:Q9SKA8]
MQTL5P.1	5	PHAVU_005G042900g	AT1G05577		F3F20.2 protein [Source:UniProtKB/TrEMBL;Acc:Q9SYJ8]
MQTL5P.1	5	PHAVU_005G043000g
MQTL5P.1	5	PHAVU_005G043100g
MQTL5P.1	5	PHAVU_005G043200g	AT1G05590	HEXO2	Beta-hexosaminidase 2 [Source:UniProtKB/Swiss-Prot;Acc:Q9SYK0]
MQTL5P.1	5	PHAVU_005G043300g	AT5G22130	PNT1	Mannosyltransferase family protein [Source:UniProtKB/TrEMBL;Acc:F4K8F7]
MQTL5P.1	5	PHAVU_005G043400g	AT1G72370	RPSAA	40S ribosomal protein SA [Source:UniProtKB/TrEMBL;Acc:A0A178WNA1]
MQTL5P.1	5	PHAVU_005G043400g	AT3G04770	RPSAb	40S ribosomal protein SA [Source:UniProtKB/TrEMBL;Acc:F4J4W3]
MQTL5P.1	5	PHAVU_005G043500g	AT1G10670	ACLA-1	ATP-citrate lyase A-1 [Source:UniProtKB/TrEMBL;Acc:F4I5V8]
MQTL5P.1	5	PHAVU_005G043500g	AT1G60810	ACLA-2	ATP-citrate synthase alpha chain protein 2 [Source:UniProtKB/Swiss-Prot;Acc:O22718]
MQTL5P.1	5	PHAVU_005G043600g	AT1G79260		CONTAINS InterPro DOMAIN/s: Domain of unknown function DUF1794 (InterPro:IPR014878); Ha. [Source:TAIR;Acc:AT1G79260]
MQTL5P.1	5	PHAVU_005G043700g	AT1G07950	MED22B	Surfeit locus protein 5 subunit 22 of Mediator complex [Source:TAIR;Acc:AT1G07950]
MQTL5P.1	5	PHAVU_005G043700g	AT1G16430	MED22A	Mediator of RNA polymerase II transcription subunit 22a [Source:UniProtKB/Swiss-Prot;Acc:Q9SA42]
MQTL5P.1	5	PHAVU_005G043800g	AT1G16440	RHS3	Serine/threonine-protein kinase RHS3 [Source:UniProtKB/Swiss-Prot;Acc:F4I4F2]
MQTL5P.1	5	PHAVU_005G043800g	AT1G79250	AGC1-7	Serine/threonine-protein kinase AGC1-7 [Source:UniProtKB/Swiss-Prot;Acc:Q1PFB9]
MQTL5P.1	5	PHAVU_005G043800g	AT3G12690	AGC1-5	Serine/threonine-protein kinase AGC1-5 [Source:UniProtKB/Swiss-Prot;Acc:Q9LTW5]
MQTL5P.1	5	PHAVU_005G043900g
MQTL5P.1	5	PHAVU_005G044000g	AT3G03060		P-loop containing nucleoside triphosphate hydrolases superfamily protein [Source:UniProtKB/TrEMBL;Acc:Q0WVF7]
MQTL5P.1	5	PHAVU_005G044000g	AT5G16930		AAA-type ATPase family protein [Source:UniProtKB/TrEMBL;Acc:Q8RXI0]
MQTL5P.1	5	PHAVU_005G044100g	AT3G12685		Acid phosphatase/vanadium-dependent haloperoxidase-related protein [Source:UniProtKB/TrEMBL;Acc:Q93ZZ7]
MQTL5P.1	5	PHAVU_005G044200g	AT2G21820		At2g21820 [Source:UniProtKB/TrEMBL;Acc:Q9SJ17]
MQTL5P.1	5	PHAVU_005G044300g	AT1G54350	ABCC2	ABC transporter D family member 2, chloroplastic [Source:UniProtKB/Swiss-Prot;Acc:Q6NLC1]
MQTL5P.1	5	PHAVU_005G044400g	AT1G54350	ABCC2	ABC transporter D family member 2, chloroplastic [Source:UniProtKB/Swiss-Prot;Acc:Q6NLC1]
MQTL5P.1	5	PHAVU_005G044500g	AT3G12670	emb2742	Emb2742 [Source:UniProtKB/TrEMBL;Acc:A0A384K8P2]
MQTL5P.1	5	PHAVU_005G044600g	AT1G79580	SMB	Protein SOMBRERO [Source:UniProtKB/Swiss-Prot;Acc:Q9MA17]
MQTL5P.1	5	PHAVU_005G044700g	AT5G44590		S-adenosyl-L-methionine-dependent methyltransferases superfamily protein [Source:UniProtKB/TrEMBL;Acc:Q9LU07]
MQTL5P.1	5	PHAVU_005G044700g	AT5G44600		S-adenosyl-L-methionine-dependent methyltransferases superfamily protein [Source:UniProtKB/TrEMBL;Acc:F4KAB4]
MQTL5P.1	5	PHAVU_005G044800g
MQTL5P.1	5	PHAVU_005G044900g	AT2G31900	XIF	myosin-like protein XIF [Source:TAIR;Acc:AT2G31900]
MQTL5P.1	5	PHAVU_005G045000g
MQTL5P.1	5	PHAVU_005G045100g	AT2G18370	LTP8	Non-specific lipid-transfer protein [Source:UniProtKB/TrEMBL;Acc:A0A178VTK3]
MQTL5P.1	5	PHAVU_005G045200g
MQTL5P.1	5	PHAVU_005G045300g	AT1G05590	HEXO2	Beta-hexosaminidase 2 [Source:UniProtKB/Swiss-Prot;Acc:Q9SYK0]
MQTL5P.1	5	PHAVU_005G045400g	AT1G12770	RH47	DEAD-box ATP-dependent RNA helicase 47, mitochondrial [Source:UniProtKB/Swiss-Prot;Acc:Q8W4E1]
MQTL5P.1	5	PHAVU_005G045500g	AT3G12700	NANA	Aspartic proteinase NANA, chloroplast [Source:UniProtKB/Swiss-Prot;Acc:Q9LTW4]
MQTL5P.1	5	PHAVU_005G045600g	AT1G79270	ECT8	Evolutionarily conserved C-terminal region 8 [Source:UniProtKB/TrEMBL;Acc:Q9FPE7]
MQTL5P.1	5	PHAVU_005G045700g	AT1G79280	NUA	nuclear pore anchor [Source:TAIR;Acc:AT1G79280]
MQTL5P.1	5	PHAVU_005G045800g
MQTL5P.1	5	PHAVU_005G045900g	AT3G12710		DNA glycosylase superfamily protein [Source:UniProtKB/TrEMBL;Acc:Q9LTW3]
MQTL5P.1	5	PHAVU_005G046000g
MQTL5P.1	5	PHAVU_005G046100g	AT1G16420	AMC8	Metacaspase-8 [Source:UniProtKB/Swiss-Prot;Acc:Q9SA41]
MQTL5P.1	5	PHAVU_005G046100g	AT1G79310	AMC7	Metacaspase-7 [Source:UniProtKB/Swiss-Prot;Acc:Q6XPT5]
MQTL5P.1	5	PHAVU_005G046100g	AT1G79320	AMC6	MCP2c [Source:UniProtKB/TrEMBL;Acc:A0A178W108]
MQTL5P.1	5	PHAVU_005G046100g	AT1G79330	AMC5	Metacaspase-5 [Source:UniProtKB/Swiss-Prot;Acc:O64518]
MQTL5P.1	5	PHAVU_005G046100g	AT1G79340	AMC4	Metacaspase-4 [Source:UniProtKB/Swiss-Prot;Acc:O64517]
MQTL5P.1	5	PHAVU_005G046200g	AT2G37430	ZAT11	ZAT11 [Source:UniProtKB/TrEMBL;Acc:A0A178VNJ8]
MQTL5P.1	5	PHAVU_005G046200g	AT3G53600		At3g53600 [Source:UniProtKB/TrEMBL;Acc:Q9LFG0]
MQTL5P.1	5	PHAVU_005G046300g	AT1G03670		Ankyrin repeat family protein [Source:UniProtKB/TrEMBL;Acc:F4I2G1]
MQTL5P.1	5	PHAVU_005G046300g	AT4G03440		Ankyrin repeat family protein [Source:UniProtKB/TrEMBL;Acc:Q9ZT72]
MQTL5P.1	5	PHAVU_005G046300g	AT4G03450		Ankyrin repeat family protein [Source:UniProtKB/TrEMBL;Acc:Q9ZT73]
MQTL5P.1	5	PHAVU_005G046300g	AT4G03460		Ankyrin repeat family protein [Source:TAIR;Acc:AT4G03460]
MQTL5P.1	5	PHAVU_005G046300g	AT4G03470		Ankyrin repeat family protein [Source:UniProtKB/TrEMBL;Acc:Q9M109]
MQTL5P.1	5	PHAVU_005G046300g	AT4G03480		Ankyrin repeat family protein [Source:UniProtKB/TrEMBL;Acc:F4JG86]
MQTL5P.1	5	PHAVU_005G046300g	AT4G03490		Ankyrin repeat family protein [Source:TAIR;Acc:AT4G03490]
MQTL5P.1	5	PHAVU_005G046300g	AT4G03500		Ankyrin repeat family protein [Source:UniProtKB/TrEMBL;Acc:Q9ZT78]
MQTL5P.1	5	PHAVU_005G046300g	AT4G05040		AT4G05040 protein [Source:UniProtKB/TrEMBL;Acc:Q94A85]
MQTL5P.1	5	PHAVU_005G046300g	AT4G14390		Ankyrin repeat family protein [Source:UniProtKB/TrEMBL;Acc:F4JVF4]
MQTL5P.1	5	PHAVU_005G046300g	AT4G14400	ACD6	Protein ACCELERATED CELL DEATH 6 [Source:UniProtKB/Swiss-Prot;Acc:Q8LPS2]
MQTL5P.1	5	PHAVU_005G046400g	AT1G03670		Ankyrin repeat family protein [Source:UniProtKB/TrEMBL;Acc:F4I2G1]
MQTL5P.1	5	PHAVU_005G046400g	AT4G03440		Ankyrin repeat family protein [Source:UniProtKB/TrEMBL;Acc:Q9ZT72]
MQTL5P.1	5	PHAVU_005G046400g	AT4G03450		Ankyrin repeat family protein [Source:UniProtKB/TrEMBL;Acc:Q9ZT73]
MQTL5P.1	5	PHAVU_005G046400g	AT4G03460		Ankyrin repeat family protein [Source:TAIR;Acc:AT4G03460]
MQTL5P.1	5	PHAVU_005G046400g	AT4G03470		Ankyrin repeat family protein [Source:UniProtKB/TrEMBL;Acc:Q9M109]
MQTL5P.1	5	PHAVU_005G046400g	AT4G03480		Ankyrin repeat family protein [Source:UniProtKB/TrEMBL;Acc:F4JG86]
MQTL5P.1	5	PHAVU_005G046400g	AT4G03490		Ankyrin repeat family protein [Source:TAIR;Acc:AT4G03490]
MQTL5P.1	5	PHAVU_005G046400g	AT4G03500		Ankyrin repeat family protein [Source:UniProtKB/TrEMBL;Acc:Q9ZT78]
MQTL5P.1	5	PHAVU_005G046400g	AT4G05040		AT4G05040 protein [Source:UniProtKB/TrEMBL;Acc:Q94A85]
MQTL5P.1	5	PHAVU_005G046400g	AT4G14390		Ankyrin repeat family protein [Source:UniProtKB/TrEMBL;Acc:F4JVF4]
MQTL5P.1	5	PHAVU_005G046400g	AT4G14400	ACD6	Protein ACCELERATED CELL DEATH 6 [Source:UniProtKB/Swiss-Prot;Acc:Q8LPS2]
MQTL5P.1	5	PHAVU_005G046500g	AT1G79380	RGLG4	E3 ubiquitin-protein ligase RGLG4 [Source:UniProtKB/Swiss-Prot;Acc:Q9SAL0]
MQTL5P.1	5	PHAVU_005G046600g	AT1G03670		Ankyrin repeat family protein [Source:UniProtKB/TrEMBL;Acc:F4I2G1]
MQTL5P.1	5	PHAVU_005G046600g	AT4G03440		Ankyrin repeat family protein [Source:UniProtKB/TrEMBL;Acc:Q9ZT72]
MQTL5P.1	5	PHAVU_005G046600g	AT4G03450		Ankyrin repeat family protein [Source:UniProtKB/TrEMBL;Acc:Q9ZT73]
MQTL5P.1	5	PHAVU_005G046600g	AT4G03460		Ankyrin repeat family protein [Source:TAIR;Acc:AT4G03460]
MQTL5P.1	5	PHAVU_005G046600g	AT4G03470		Ankyrin repeat family protein [Source:UniProtKB/TrEMBL;Acc:Q9M109]
MQTL5P.1	5	PHAVU_005G046600g	AT4G03480		Ankyrin repeat family protein [Source:UniProtKB/TrEMBL;Acc:F4JG86]
MQTL5P.1	5	PHAVU_005G046600g	AT4G03490		Ankyrin repeat family protein [Source:TAIR;Acc:AT4G03490]
MQTL5P.1	5	PHAVU_005G046600g	AT4G03500		Ankyrin repeat family protein [Source:UniProtKB/TrEMBL;Acc:Q9ZT78]
MQTL5P.1	5	PHAVU_005G046600g	AT4G05040		AT4G05040 protein [Source:UniProtKB/TrEMBL;Acc:Q94A85]
MQTL5P.1	5	PHAVU_005G046600g	AT4G14390		Ankyrin repeat family protein [Source:UniProtKB/TrEMBL;Acc:F4JVF4]
MQTL5P.1	5	PHAVU_005G046600g	AT4G14400	ACD6	Protein ACCELERATED CELL DEATH 6 [Source:UniProtKB/Swiss-Prot;Acc:Q8LPS2]
MQTL5P.1	5	PHAVU_005G046700g	AT1G03670		Ankyrin repeat family protein [Source:UniProtKB/TrEMBL;Acc:F4I2G1]
MQTL5P.1	5	PHAVU_005G046700g	AT4G03440		Ankyrin repeat family protein [Source:UniProtKB/TrEMBL;Acc:Q9ZT72]
MQTL5P.1	5	PHAVU_005G046700g	AT4G03450		Ankyrin repeat family protein [Source:UniProtKB/TrEMBL;Acc:Q9ZT73]
MQTL5P.1	5	PHAVU_005G046700g	AT4G03460		Ankyrin repeat family protein [Source:TAIR;Acc:AT4G03460]
MQTL5P.1	5	PHAVU_005G046700g	AT4G03470		Ankyrin repeat family protein [Source:UniProtKB/TrEMBL;Acc:Q9M109]
MQTL5P.1	5	PHAVU_005G046700g	AT4G03480		Ankyrin repeat family protein [Source:UniProtKB/TrEMBL;Acc:F4JG86]
MQTL5P.1	5	PHAVU_005G046700g	AT4G03490		Ankyrin repeat family protein [Source:TAIR;Acc:AT4G03490]
MQTL5P.1	5	PHAVU_005G046700g	AT4G03500		Ankyrin repeat family protein [Source:UniProtKB/TrEMBL;Acc:Q9ZT78]
MQTL5P.1	5	PHAVU_005G046700g	AT4G05040		AT4G05040 protein [Source:UniProtKB/TrEMBL;Acc:Q94A85]
MQTL5P.1	5	PHAVU_005G046700g	AT4G14390		Ankyrin repeat family protein [Source:UniProtKB/TrEMBL;Acc:F4JVF4]
MQTL5P.1	5	PHAVU_005G046700g	AT4G14400	ACD6	Protein ACCELERATED CELL DEATH 6 [Source:UniProtKB/Swiss-Prot;Acc:Q8LPS2]
MQTL5P.1	5	PHAVU_005G046800g
MQTL5P.1	5	PHAVU_005G046900g	AT1G03670		Ankyrin repeat family protein [Source:UniProtKB/TrEMBL;Acc:F4I2G1]
MQTL5P.1	5	PHAVU_005G046900g	AT4G03440		Ankyrin repeat family protein [Source:UniProtKB/TrEMBL;Acc:Q9ZT72]
MQTL5P.1	5	PHAVU_005G046900g	AT4G03450		Ankyrin repeat family protein [Source:UniProtKB/TrEMBL;Acc:Q9ZT73]
MQTL5P.1	5	PHAVU_005G046900g	AT4G03460		Ankyrin repeat family protein [Source:TAIR;Acc:AT4G03460]
MQTL5P.1	5	PHAVU_005G046900g	AT4G03470		Ankyrin repeat family protein [Source:UniProtKB/TrEMBL;Acc:Q9M109]
MQTL5P.1	5	PHAVU_005G046900g	AT4G03480		Ankyrin repeat family protein [Source:UniProtKB/TrEMBL;Acc:F4JG86]
MQTL5P.1	5	PHAVU_005G046900g	AT4G03490		Ankyrin repeat family protein [Source:TAIR;Acc:AT4G03490]
MQTL5P.1	5	PHAVU_005G046900g	AT4G03500		Ankyrin repeat family protein [Source:UniProtKB/TrEMBL;Acc:Q9ZT78]
MQTL5P.1	5	PHAVU_005G046900g	AT4G05040		AT4G05040 protein [Source:UniProtKB/TrEMBL;Acc:Q94A85]
MQTL5P.1	5	PHAVU_005G046900g	AT4G14390		Ankyrin repeat family protein [Source:UniProtKB/TrEMBL;Acc:F4JVF4]
MQTL5P.1	5	PHAVU_005G046900g	AT4G14400	ACD6	Protein ACCELERATED CELL DEATH 6 [Source:UniProtKB/Swiss-Prot;Acc:Q8LPS2]
MQTL5P.1	5	PHAVU_005G047000g
MQTL5P.1	5	PHAVU_005G047100g
MQTL5P.1	5	PHAVU_005G047200g	AT1G03670		Ankyrin repeat family protein [Source:UniProtKB/TrEMBL;Acc:F4I2G1]
MQTL5P.1	5	PHAVU_005G047200g	AT4G03440		Ankyrin repeat family protein [Source:UniProtKB/TrEMBL;Acc:Q9ZT72]
MQTL5P.1	5	PHAVU_005G047200g	AT4G03450		Ankyrin repeat family protein [Source:UniProtKB/TrEMBL;Acc:Q9ZT73]
MQTL5P.1	5	PHAVU_005G047200g	AT4G03460		Ankyrin repeat family protein [Source:TAIR;Acc:AT4G03460]
MQTL5P.1	5	PHAVU_005G047200g	AT4G03470		Ankyrin repeat family protein [Source:UniProtKB/TrEMBL;Acc:Q9M109]
MQTL5P.1	5	PHAVU_005G047200g	AT4G03480		Ankyrin repeat family protein [Source:UniProtKB/TrEMBL;Acc:F4JG86]
MQTL5P.1	5	PHAVU_005G047200g	AT4G03490		Ankyrin repeat family protein [Source:TAIR;Acc:AT4G03490]
MQTL5P.1	5	PHAVU_005G047200g	AT4G03500		Ankyrin repeat family protein [Source:UniProtKB/TrEMBL;Acc:Q9ZT78]
MQTL5P.1	5	PHAVU_005G047200g	AT4G05040		AT4G05040 protein [Source:UniProtKB/TrEMBL;Acc:Q94A85]
MQTL5P.1	5	PHAVU_005G047200g	AT4G14390		Ankyrin repeat family protein [Source:UniProtKB/TrEMBL;Acc:F4JVF4]
MQTL5P.1	5	PHAVU_005G047200g	AT4G14400	ACD6	Protein ACCELERATED CELL DEATH 6 [Source:UniProtKB/Swiss-Prot;Acc:Q8LPS2]
MQTL5P.1	5	PHAVU_005G047300g	AT1G54330	ANAC020	NAC domain containing protein 20 [Source:UniProtKB/TrEMBL;Acc:Q67Z40]
MQTL5P.1	5	PHAVU_005G047400g	AT3G12720	ATY53	MYB67 [Source:UniProtKB/TrEMBL;Acc:A0A384L704]
MQTL5P.1	5	PHAVU_005G047500g	AT1G79420		At1g79420/T8K14_16 [Source:UniProtKB/TrEMBL;Acc:Q940T0]
MQTL5P.1	5	PHAVU_005G047600g	AT1G79430	APL	Myb family transcription factor APL [Source:UniProtKB/Swiss-Prot;Acc:Q9SAK5]
MQTL5P.1	5	PHAVU_005G047700g
MQTL5P.1	5	PHAVU_005G047800g
MQTL5P.1	5	PHAVU_005G047900g
MQTL5P.1	5	PHAVU_005G048000g	AT1G79440	ALDH5F1	Succinate-semialdehyde dehydrogenase, mitochondrial [Source:UniProtKB/Swiss-Prot;Acc:Q9SAK4]
MQTL5P.1	5	PHAVU_005G048100g
MQTL5P.1	5	PHAVU_005G048200g	AT5G20980	MS3	5-methyltetrahydropteroyltriglutamate--homocysteine methyltransferase 3, chloroplastic [Source:UniProtKB/Swiss-Prot;Acc:Q0WNZ5]
MQTL5P.1	5	PHAVU_005G048300g	AT1G79440	ALDH5F1	Succinate-semialdehyde dehydrogenase, mitochondrial [Source:UniProtKB/Swiss-Prot;Acc:Q9SAK4]
MQTL5P.1	5	PHAVU_005G048400g	AT1G16360		LEM3 (ligand-effect modulator 3) family protein / CDC50 family protein [Source:TAIR;Acc:AT1G16360]
MQTL5P.1	5	PHAVU_005G048400g	AT1G54320	ALIS3	ALA-interacting subunit 3 [Source:UniProtKB/Swiss-Prot;Acc:Q9SLK2]
MQTL5P.1	5	PHAVU_005G048400g	AT1G79450	ALIS5	ALA-interacting subunit 5 [Source:UniProtKB/Swiss-Prot;Acc:Q8L8W0]
MQTL5P.1	5	PHAVU_005G048400g	AT3G12740	ALIS1	ALA-interacting subunit 1 [Source:UniProtKB/Swiss-Prot;Acc:Q9LTW0]
MQTL5P.1	5	PHAVU_005G048500g	AT1G79460	GA2	KS1 [Source:UniProtKB/TrEMBL;Acc:A0A178WDK0]
MQTL5P.1	5	PHAVU_005G048600g
MQTL5P.1	5	PHAVU_005G048700g	AT1G16350		Inosine-5'-monophosphate dehydrogenase 2 [Source:UniProtKB/Swiss-Prot;Acc:Q9SA34]
MQTL5P.1	5	PHAVU_005G048700g	AT1G79470	IMPDH	Inosine-5'-monophosphate dehydrogenase 1 [Source:UniProtKB/Swiss-Prot;Acc:P47996]
MQTL5P.1	5	PHAVU_005G048800g
MQTL5P.1	5	PHAVU_005G048900g
MQTL5P.1	5	PHAVU_005G049000g	AT1G16320		At1g16320/F3O9_12 [Source:UniProtKB/TrEMBL;Acc:Q9SA31]
MQTL5P.1	5	PHAVU_005G049000g	AT1G79510		T8K14.7 protein [Source:UniProtKB/TrEMBL;Acc:Q9SAJ8]
MQTL5P.1	5	PHAVU_005G049100g
MQTL5P.1	5	PHAVU_005G049200g
MQTL5P.1	5	PHAVU_005G049300g	AT1G16310	MTP10	Metal tolerance protein 10 [Source:UniProtKB/Swiss-Prot;Acc:Q0WU02]
MQTL5P.1	5	PHAVU_005G049300g	AT1G79520		Cation efflux family protein [Source:UniProtKB/TrEMBL;Acc:F4IF62]
MQTL5P.1	5	PHAVU_005G049400g
MQTL5P.1	5	PHAVU_005G049500g
MQTL5P.1	5	PHAVU_005G049600g	AT3G12760		Defective in cullin neddylation protein [Source:UniProtKB/TrEMBL;Acc:Q9LTV9]
MQTL5P.1	5	PHAVU_005G049700g
MQTL5P.1	5	PHAVU_005G0498000g
MQTL5P.1	5	PHAVU_005G0498001g
MQTL5P.1	5	PHAVU_005G049900g	AT4G19600	CYCT1-4	Cyclin-T1-4 [Source:UniProtKB/Swiss-Prot;Acc:Q8GYM6]
MQTL5P.1	5	PHAVU_005G049900g	AT5G45190		Cyclin family protein [Source:UniProtKB/TrEMBL;Acc:F4KD43]
MQTL5P.1	5	PHAVU_005G050000g	AT1G56170	NFYC2	Nuclear transcription factor Y subunit C-2 [Source:UniProtKB/Swiss-Prot;Acc:Q8LCG7]
MQTL5P.1	5	PHAVU_005G050100g	AT1G16445		S-adenosyl-L-methionine-dependent methyltransferases superfamily protein [Source:UniProtKB/TrEMBL;Acc:Q8GUP2]
MQTL5P.1	5	PHAVU_005G050200g	AT1G16270		F3O9.7 protein [Source:UniProtKB/TrEMBL;Acc:Q9SA26]
MQTL5P.1	5	PHAVU_005G050200g	AT1G79570		Kinase superfamily with octicosapeptide/Phox/Bem1p domain-containing protein [Source:UniProtKB/TrEMBL;Acc:Q9SAJ2]
MQTL5P.1	5	PHAVU_005G050300g	AT1G16270		F3O9.7 protein [Source:UniProtKB/TrEMBL;Acc:Q9SA26]
MQTL5P.1	5	PHAVU_005G050300g	AT1G79570		Kinase superfamily with octicosapeptide/Phox/Bem1p domain-containing protein [Source:UniProtKB/TrEMBL;Acc:Q9SAJ2]
MQTL5P.1	5	PHAVU_005G050400g	AT1G16460	STR2	Thiosulfate/3-mercaptopyruvate sulfurtransferase 2 [Source:UniProtKB/Swiss-Prot;Acc:Q24JL3]
MQTL5P.1	5	PHAVU_005G050400g	AT1G79230	STR1	Thiosulfate/3-mercaptopyruvate sulfurtransferase 1, mitochondrial [Source:UniProtKB/Swiss-Prot;Acc:O64530]
MQTL5P.1	5	PHAVU_005G050500g
MQTL5P.1	5	PHAVU_005G050600g	AT1G56090		Tetratricopeptide repeat (TPR)-like superfamily protein [Source:TAIR;Acc:AT1G56090]
MQTL5P.1	5	PHAVU_005G050700g	AT1G56190		Phosphoglycerate kinase [Source:UniProtKB/TrEMBL;Acc:A0A178W4Q1]
MQTL5P.1	5	PHAVU_005G050700g	AT3G12780	PGK1	Phosphoglycerate kinase [Source:UniProtKB/TrEMBL;Acc:A0A178V5M8]
MQTL5P.1	5	PHAVU_005G050800g	AT1G79550	PGK3	Phosphoglycerate kinase [Source:UniProtKB/TrEMBL;Acc:A0A178WHC3]
MQTL5P.1	5	PHAVU_005G050900g	AT5G64150		At5g64156 [Source:UniProtKB/TrEMBL;Acc:Q9FMI5]
MQTL5P.1	5	PHAVU_005G051000g
MQTL5P.1	5	PHAVU_005G051100g	AT1G16500		>F3O9.30 [Source:UniProtKB/TrEMBL;Acc:Q9SA48]
MQTL5P.1	5	PHAVU_005G051100g	AT1G79160		Filamentous hemagglutinin transporter [Source:UniProtKB/TrEMBL;Acc:Q84JL6]
MQTL5P.1	5	PHAVU_005G051200g
MQTL5P.1	5	PHAVU_005G051300g
MQTL5P.1	5	PHAVU_005G051400g
MQTL5P.1	5	PHAVU_005G051500g	AT1G53650	CID8	Polyadenylate-binding protein-interacting protein 8 [Source:UniProtKB/Swiss-Prot;Acc:Q9C8M0]
MQTL5P.1	5	PHAVU_005G051500g	AT3G14450	CID9	Polyadenylate-binding protein-interacting protein 9 [Source:UniProtKB/Swiss-Prot;Acc:Q9LRR6]
MQTL5P.1	5	PHAVU_005G051600g	AT3G14440	NCED3	9-cis-epoxycarotenoid dioxygenase NCED3, chloroplastic [Source:UniProtKB/Swiss-Prot;Acc:Q9LRR7]
MQTL5P.1	5	PHAVU_005G051700g	AT1G55490	CPN60B1	LEN1 [Source:UniProtKB/TrEMBL;Acc:A0A178W724]
MQTL5P.1	5	PHAVU_005G051700g	AT3G13470	CPN60B2	Chaperonin 60 subunit beta 2, chloroplastic [Source:UniProtKB/Swiss-Prot;Acc:Q9LJE4]
MQTL5P.1	5	PHAVU_005G051700g	AT5G56500	CPN60B3	Chaperonin 60 subunit beta 3, chloroplastic [Source:UniProtKB/Swiss-Prot;Acc:C0Z361]
MQTL5P.1	5	PHAVU_005G051800g	AT3G14415		GOX2 [Source:UniProtKB/TrEMBL;Acc:A0A384L6X3]
MQTL5P.1	5	PHAVU_005G051800g	AT3G14420	GLO1	(S)-2-hydroxy-acid oxidase GLO1 [Source:UniProtKB/Swiss-Prot;Acc:Q9LRR9]

## Sheet: 7P
MQTL	Chr No	Accession Name	Arabidopsis gene ID	Arabidopsis Gene name	Arabidopsis Gene Description
MQTL7P.1	7	PHAVU_007G024900g	AT2G39210		At2g39210/T16B24.15 [Source:UniProtKB/TrEMBL;Acc:O80960]
MQTL7P.1	7	PHAVU_007G025000g
MQTL7P.1	7	PHAVU_007G025100g	AT1G60650	RZ1B	Glycine-rich RNA-binding protein RZ1B [Source:UniProtKB/Swiss-Prot;Acc:O22703]
MQTL7P.1	7	PHAVU_007G025100g	AT5G04280	RZ1C	Glycine-rich RNA-binding protein RZ1C [Source:UniProtKB/Swiss-Prot;Acc:Q8RWN5]
MQTL7P.1	7	PHAVU_007G025200g	AT3G10420	SPD1	P-loop containing nucleoside triphosphate hydrolases superfamily protein [Source:UniProtKB/TrEMBL;Acc:F4J3R7]
MQTL7P.1	7	PHAVU_007G025300g	AT1G25520		GDT1-like protein 4 [Source:UniProtKB/Swiss-Prot;Acc:Q9C6M1]
MQTL7P.1	7	PHAVU_007G025300g	AT1G68650		GDT1-like protein 5 [Source:UniProtKB/Swiss-Prot;Acc:Q9SX28]
MQTL7P.1	7	PHAVU_007G025400g	AT1G25500		Plasma-membrane choline transporter family protein [Source:UniProtKB/TrEMBL;Acc:Q9C6L9]
MQTL7P.1	7	PHAVU_007G025500g	AT1G68640	PAN	Transcription factor PERIANTHIA [Source:UniProtKB/Swiss-Prot;Acc:Q9SX27]
MQTL7P.1	7	PHAVU_007G025600g
MQTL7P.1	7	PHAVU_007G025700g	AT1G68620	CXE6	Probable carboxylesterase 6 [Source:UniProtKB/Swiss-Prot;Acc:Q9SX25]
MQTL7P.1	7	PHAVU_007G0258000g
MQTL7P.1	7	PHAVU_007G0258001g	AT1G25490	PP2AA1	Serine/threonine-protein phosphatase 2A 65 kDa regulatory subunit A alpha isoform [Source:UniProtKB/Swiss-Prot;Acc:Q38845]
MQTL7P.1	7	PHAVU_007G0258001g	AT3G25800	PP2AA2	Serine/threonine-protein phosphatase 2A 65 kDa regulatory subunit A beta isoform [Source:UniProtKB/Swiss-Prot;Acc:Q38950]
MQTL7P.1	7	PHAVU_007G0258001g	AT1G13320	PP2AA3	Serine/threonine-protein phosphatase 2A 65 kDa regulatory subunit A gamma isoform [Source:UniProtKB/Swiss-Prot;Acc:Q38951]
MQTL7P.1	7	PHAVU_007G025900g	AT1G68600	ALMT5	Aluminum-activated malate transporter 5 [Source:UniProtKB/Swiss-Prot;Acc:Q93Z29]
MQTL7P.1	7	PHAVU_007G025900g	AT1G25480	ALMT4	Aluminum-activated malate transporter 4 [Source:UniProtKB/Swiss-Prot;Acc:Q9C6L8]
MQTL7P.1	7	PHAVU_007G025900g	AT2G17470		Aluminium activated malate transporter family protein [Source:TAIR;Acc:AT2G17470]
MQTL7P.1	7	PHAVU_007G026000g
MQTL7P.1	7	PHAVU_007G026100g	AT3G53640		Protein kinase superfamily protein [Source:UniProtKB/TrEMBL;Acc:Q9LFF7]
MQTL7P.1	7	PHAVU_007G026100g	AT1G13350		Protein kinase superfamily protein [Source:TAIR;Acc:AT1G13350]
MQTL7P.1	7	PHAVU_007G026100g	AT3G25840		Protein kinase superfamily protein [Source:UniProtKB/TrEMBL;Acc:Q8RWN3]
MQTL7P.1	7	PHAVU_007G026200g	AT1G68585		At1g68585 [Source:UniProtKB/TrEMBL;Acc:Q8LGG7]
MQTL7P.1	7	PHAVU_007G026300g	AT3G25860	LTA2	Dihydrolipoyllysine-residue acetyltransferase component 4 of pyruvate dehydrogenase complex, chloroplastic [Source:UniProtKB/Swiss-Prot;Acc:Q9SQI8]
MQTL7P.1	7	PHAVU_007G026400g
MQTL7P.1	7	PHAVU_007G026500g	AT4G39670		ACD11 homolog protein [Source:UniProtKB/Swiss-Prot;Acc:Q8L7U7]
MQTL7P.1	7	PHAVU_007G026600g
MQTL7P.1	7	PHAVU_007G026700g	AT3G25870		unknown protein; BEST Arabidopsis thaliana protein match is: unknown protein (TAIR:AT1G13360.1); Ha. [Source:TAIR;Acc:AT3G25870]
MQTL7P.1	7	PHAVU_007G026700g	AT1G13360		T6J4.11 protein [Source:UniProtKB/TrEMBL;Acc:Q9FX61]
MQTL7P.1	7	PHAVU_007G026800g
MQTL7P.1	7	PHAVU_007G026900g	AT3G45940	XYL2	Putative alpha-xylosidase 2 [Source:UniProtKB/Swiss-Prot;Acc:F4J6T7]
MQTL7P.1	7	PHAVU_007G026900g	AT1G68560	XYL1	Alpha-xylosidase 1 [Source:UniProtKB/Swiss-Prot;Acc:Q9S7Y7]
MQTL7P.1	7	PHAVU_007G027000g	AT1G68550	ERF118	Ethylene-responsive transcription factor ERF118 [Source:UniProtKB/Swiss-Prot;Acc:Q9CA27]
MQTL7P.1	7	PHAVU_007G027000g	AT3G25890	ERF119	Ethylene-responsive transcription factor ERF119 [Source:UniProtKB/Swiss-Prot;Acc:Q9LUA2]
MQTL7P.1	7	PHAVU_007G027000g	AT1G25470	ERF116	Ethylene-responsive transcription factor ERF116 [Source:UniProtKB/Swiss-Prot;Acc:Q8GW17]
MQTL7P.1	7	PHAVU_007G027100g	AT1G25450	KCS5	3-ketoacyl-CoA synthase 5 [Source:UniProtKB/Swiss-Prot;Acc:Q9C6L5]
MQTL7P.1	7	PHAVU_007G027100g	AT1G68530	CUT1	3-ketoacyl-CoA synthase [Source:UniProtKB/TrEMBL;Acc:A0A178WCX7]
MQTL7P.1	7	PHAVU_007G027200g
MQTL7P.1	7	PHAVU_007G027300g
MQTL7P.1	7	PHAVU_007G027400g
MQTL7P.1	7	PHAVU_007G027500g	AT1G13390		At1g13390 [Source:UniProtKB/TrEMBL;Acc:Q9FX58]
MQTL7P.1	7	PHAVU_007G027500g	AT1G68490		At1g68490 [Source:UniProtKB/TrEMBL;Acc:Q9CA32]
MQTL7P.1	7	PHAVU_007G027600g	AT3G25920	RPL15	50S ribosomal protein L15, chloroplastic [Source:UniProtKB/Swiss-Prot;Acc:P25873]
MQTL7P.1	7	PHAVU_007G027700g	AT1G68480	JAG	Zinc finger protein JAGGED [Source:UniProtKB/Swiss-Prot;Acc:Q6S591]
MQTL7P.1	7	PHAVU_007G027700g	AT1G13400	JGL	Zinc finger protein JAGGED-like [Source:UniProtKB/Swiss-Prot;Acc:Q6S592]
MQTL7P.1	7	PHAVU_007G027800g
MQTL7P.1	7	PHAVU_007G027900g	AT1G25420		At1g25420/F2J7_16 [Source:UniProtKB/TrEMBL;Acc:Q9C6L2]
MQTL7P.1	7	PHAVU_007G028000g	AT1G77420		Alpha/beta-Hydrolases superfamily protein [Source:UniProtKB/TrEMBL;Acc:Q9FVW6]
MQTL7P.1	7	PHAVU_007G028100g	AT1G68460	IPT1	Adenylate isopentenyltransferase 1, chloroplastic [Source:UniProtKB/Swiss-Prot;Acc:Q94ID3]
MQTL7P.1	7	PHAVU_007G028100g	AT3G19160	IPT8	Adenylate isopentenyltransferase 8, chloroplastic [Source:UniProtKB/Swiss-Prot;Acc:Q9LJL4]
MQTL7P.1	7	PHAVU_007G028100g	AT4G24650	IPT4	Adenylate isopentenyltransferase 4 [Source:UniProtKB/Swiss-Prot;Acc:Q9SB60]
MQTL7P.1	7	PHAVU_007G028100g	AT1G25410	IPT6	Adenylate isopentenyltransferase 6, chloroplastic [Source:UniProtKB/Swiss-Prot;Acc:Q9C6L1]
MQTL7P.1	7	PHAVU_007G028200g			Adenylate isopentenyltransferase 6, chloroplastic [Source:UniProtKB/Swiss-Prot;Acc:Q9C6L1]
MQTL7P.1	7	PHAVU_007G028300g	AT1G25400		At1g25400 [Source:UniProtKB/TrEMBL;Acc:Q9C6L0]
MQTL7P.1	7	PHAVU_007G028300g	AT1G68440		At1g68440/T2E12_1 [Source:UniProtKB/TrEMBL;Acc:Q9M9C9]
MQTL7P.1	7	PHAVU_007G028400g	AT1G68290	ENDO2	Endonuclease 2 [Source:UniProtKB/Swiss-Prot;Acc:Q9C9G4]
MQTL7P.1	7	PHAVU_007G028500g	AT1G57600		MBOAT (Membrane bound O-acyl transferase) family protein [Source:UniProtKB/TrEMBL;Acc:Q8RY80]
MQTL7P.1	7	PHAVU_007G028600g
MQTL7P.1	7	PHAVU_007G028700g	AT1G68320	MYB62	Transcription factor MYB62 [Source:UniProtKB/Swiss-Prot;Acc:Q9C9G7]
MQTL7P.1	7	PHAVU_007G028700g	AT1G25340	MYB116	myb domain protein 116 [Source:TAIR;Acc:AT1G25340]
MQTL7P.1	7	PHAVU_007G028800g	AT1G25350	OVA9	Glutamine-tRNA ligase, putative / glutaminyl-tRNA synthetase, putative / GlnRS [Source:UniProtKB/TrEMBL;Acc:F4ICG2]
MQTL7P.1	7	PHAVU_007G028800g	AT5G19720		Ribosomal protein L25/Gln-tRNA synthetase, anti-codon-binding domain-containing protein [Source:UniProtKB/TrEMBL;Acc:F4K2L4]
MQTL7P.1	7	PHAVU_007G028900g
MQTL7P.1	7	PHAVU_007G029000g	AT1G68330		At1g68330 [Source:UniProtKB/TrEMBL;Acc:Q8RWC8]
MQTL7P.1	7	PHAVU_007G029100g	AT4G14730	LFG1	Protein LIFEGUARD 1 [Source:UniProtKB/Swiss-Prot;Acc:F4JIE8]
MQTL7P.1	7	PHAVU_007G029200g	AT1G68340		Protein of unknown function (DUF1639) [Source:TAIR;Acc:AT1G68340]
MQTL7P.1	7	PHAVU_007G029200g	AT1G25370		Putative uncharacterized protein [Source:UniProtKB/TrEMBL;Acc:Q8LFI6]
MQTL7P.1	7	PHAVU_007G029300g	AT1G68350		At1g68350 [Source:UniProtKB/TrEMBL;Acc:Q9C9H0]
MQTL7P.1	7	PHAVU_007G029400g	AT3G56300		Cysteine--tRNA ligase 1, cytoplasmic [Source:UniProtKB/Swiss-Prot;Acc:Q9LYL3]
MQTL7P.1	7	PHAVU_007G029400g	AT5G38830		Cysteine--tRNA ligase 2, cytoplasmic [Source:UniProtKB/Swiss-Prot;Acc:B3LFA4]
MQTL7P.1	7	PHAVU_007G029500g
MQTL7P.1	7	PHAVU_007G029600g	AT1G68370	ATJ15	At1g68370 [Source:UniProtKB/TrEMBL;Acc:Q1H5A8]
MQTL7P.1	7	PHAVU_007G029700g	AT1G25375		Metallo-hydrolase/oxidoreductase superfamily protein [Source:UniProtKB/TrEMBL;Acc:Q682P6]
MQTL7P.1	7	PHAVU_007G029800g	AT1G68380		Core-2/I-branching beta-1,6-N-acetylglucosaminyltransferase family protein [Source:UniProtKB/TrEMBL;Acc:Q9M9C3]
MQTL7P.1	7	PHAVU_007G029800g	AT1G68390		Core-2/I-branching beta-1,6-N-acetylglucosaminyltransferase family protein [Source:UniProtKB/TrEMBL;Acc:Q9M9C4]
MQTL7P.1	7	PHAVU_007G029900g	AT1G68400		Probable leucine-rich repeat receptor-like protein kinase At1g68400 [Source:UniProtKB/Swiss-Prot;Acc:Q9M9C5]
MQTL7P.1	7	PHAVU_007G030000g
MQTL7P.1	7	PHAVU_007G030100g
MQTL7P.1	7	PHAVU_007G030200g	AT4G32105		Beta-1,3-N-Acetylglucosaminyltransferase family protein [Source:UniProtKB/TrEMBL;Acc:Q8LCV8]
MQTL7P.1	7	PHAVU_007G030200g	AT4G32110		At4g32110 [Source:UniProtKB/TrEMBL;Acc:Q6ID72]
MQTL7P.1	7	PHAVU_007G030200g	AT4G32100		Beta-1,3-N-Acetylglucosaminyltransferase family protein [Source:UniProtKB/TrEMBL;Acc:F4JTI5]
MQTL7P.1	7	PHAVU_007G030300g
MQTL7P.1	7	PHAVU_007G030400g	AT1G68410		Probable protein phosphatase 2C 15 [Source:UniProtKB/Swiss-Prot;Acc:Q9M9C6]
MQTL7P.1	7	PHAVU_007G030500g	AT4G32105		Beta-1,3-N-Acetylglucosaminyltransferase family protein [Source:UniProtKB/TrEMBL;Acc:Q8LCV8]
MQTL7P.1	7	PHAVU_007G030500g	AT4G32110		At4g32110 [Source:UniProtKB/TrEMBL;Acc:Q6ID72]
MQTL7P.1	7	PHAVU_007G030500g	AT4G32100		Beta-1,3-N-Acetylglucosaminyltransferase family protein [Source:UniProtKB/TrEMBL;Acc:F4JTI5]
MQTL7P.1	7	PHAVU_007G030600g	AT1G68430		At1g68430 [Source:UniProtKB/TrEMBL;Acc:Q9M9C8]
MQTL7P.1	7	PHAVU_007G0307000g
MQTL7P.1	7	PHAVU_007G0307001g	AT1G25390	LRK10L-1.1	LEAF RUST 10 DISEASE-RESISTANCE LOCUS RECEPTOR-LIKE PROTEIN KINASE-like 1.1 [Source:UniProtKB/Swiss-Prot;Acc:Q9C6K9]
MQTL7P.1	7	PHAVU_007G030800g	AT1G25390	LRK10L-1.1	LEAF RUST 10 DISEASE-RESISTANCE LOCUS RECEPTOR-LIKE PROTEIN KINASE-like 1.1 [Source:UniProtKB/Swiss-Prot;Acc:Q9C6K9]
MQTL7P.1	7	PHAVU_007G030900g	AT1G25390	LRK10L-1.1	LEAF RUST 10 DISEASE-RESISTANCE LOCUS RECEPTOR-LIKE PROTEIN KINASE-like 1.1 [Source:UniProtKB/Swiss-Prot;Acc:Q9C6K9]
MQTL7P.1	7	PHAVU_007G031000g	AT1G25390	LRK10L-1.1	LEAF RUST 10 DISEASE-RESISTANCE LOCUS RECEPTOR-LIKE PROTEIN KINASE-like 1.1 [Source:UniProtKB/Swiss-Prot;Acc:Q9C6K9]
MQTL7P.1	7	PHAVU_007G031100g	AT1G25390	LRK10L-1.1	LEAF RUST 10 DISEASE-RESISTANCE LOCUS RECEPTOR-LIKE PROTEIN KINASE-like 1.1 [Source:UniProtKB/Swiss-Prot;Acc:Q9C6K9]
MQTL7P.1	7	PHAVU_007G031200g
MQTL7P.1	7	PHAVU_007G0313000g
MQTL7P.1	7	PHAVU_007G0313001g
MQTL7P.1	7	PHAVU_007G031400g	AT2G01260		At2g01260 [Source:UniProtKB/TrEMBL;Acc:Q9ZU41]
MQTL7P.1	7	PHAVU_007G031400g	AT1G15030		T15D22.8 [Source:UniProtKB/TrEMBL;Acc:Q9M9Q2]
MQTL7P.1	7	PHAVU_007G031500g	AT1G68220		Aerobic coproporphyrinogen-III oxidase (DUF1218) [Source:UniProtKB/TrEMBL;Acc:Q9C9F7]
MQTL7P.1	7	PHAVU_007G031600g	AT1G73780		Bifunctional inhibitor/lipid-transfer protein/seed storage 2S albumin superfamily protein [Source:UniProtKB/TrEMBL;Acc:Q9C9T4]
MQTL7P.1	7	PHAVU_007G031700g	AT2G01240		Reticulon family protein [Source:TAIR;Acc:AT2G01240]
MQTL7P.1	7	PHAVU_007G031700g	AT1G68230	RTNLB14	Reticulon-like protein [Source:UniProtKB/TrEMBL;Acc:A0A178WQE6]
MQTL7P.1	7	PHAVU_007G031800g	AT4G17770	TPS5	Alpha,alpha-trehalose-phosphate synthase [UDP-forming] 5 [Source:UniProtKB/Swiss-Prot;Acc:O23617]
MQTL7P.1	7	PHAVU_007G031900g
MQTL7P.1	7	PHAVU_007G032000g	AT2G01220		Nucleotidylyl transferase superfamily protein [Source:UniProtKB/TrEMBL;Acc:Q8L845]
MQTL7P.1	7	PHAVU_007G032000g	AT3G27610		At3g27610 [Source:UniProtKB/TrEMBL;Acc:Q84Q59]
MQTL7P.1	7	PHAVU_007G032100g	AT2G01210	ZAR1	Receptor protein kinase-like protein ZAR1 [Source:UniProtKB/Swiss-Prot;Acc:Q9ZU46]
MQTL7P.1	7	PHAVU_007G032200g	AT1G15050	IAA34	Auxin-responsive protein IAA34 [Source:UniProtKB/Swiss-Prot;Acc:Q9C5X0]
MQTL7P.1	7	PHAVU_007G032200g	AT2G01200	IAA32	Auxin-responsive protein IAA32 [Source:UniProtKB/Swiss-Prot;Acc:Q8RYC6]
MQTL7P.1	7	PHAVU_007G032300g	AT1G15060		Alpha/beta hydrolase family protein [Source:UniProtKB/TrEMBL;Acc:Q8RX69]
MQTL7P.1	7	PHAVU_007G032400g	AT1G49540	ELP2	Elongator protein 2 [Source:UniProtKB/TrEMBL;Acc:F4I1S8]
MQTL7P.1	7	PHAVU_007G032500g	AT2G01190		Expressed protein [Source:UniProtKB/TrEMBL;Acc:Q9ZU48]
MQTL7P.1	7	PHAVU_007G032600g	AT2G01180	ATPAP1	phosphatidic acid phosphatase 1 [Source:TAIR;Acc:AT2G01180]
MQTL7P.1	7	PHAVU_007G0327000g	AT1G15080	LPP2	Lipid phosphate phosphatase 2 [Source:UniProtKB/Swiss-Prot;Acc:Q9XI60]
MQTL7P.1	7	PHAVU_007G032800g	AT2G01170	BAT1	Amino-acid permease BAT1 [Source:UniProtKB/Swiss-Prot;Acc:Q9ZU50]
MQTL7P.1	7	PHAVU_007G032900g	AT2G01170	BAT1	Amino-acid permease BAT1 [Source:UniProtKB/Swiss-Prot;Acc:Q9ZU50]
MQTL7P.1	7	PHAVU_007G033000g	AT1G68185		Ubiquitin-like superfamily protein [Source:TAIR;Acc:AT1G68185]
MQTL7P.1	7	PHAVU_007G033100g
MQTL7P.1	7	PHAVU_007G033200g
MQTL7P.1	7	PHAVU_007G0333001g
MQTL7P.1	7	PHAVU_007G0333002g
MQTL7P.1	7	PHAVU_007G033400g
MQTL7P.1	7	PHAVU_007G033500g	AT1G15100	RHA2A	E3 ubiquitin-protein ligase RHA2A [Source:UniProtKB/Swiss-Prot;Acc:Q9ZT50]
MQTL7P.1	7	PHAVU_007G033500g	AT2G01150	RHA2B	RING-H2 finger protein 2B [Source:TAIR;Acc:AT2G01150]
MQTL7P.1	7	PHAVU_007G033600g
MQTL7P.1	7	PHAVU_007G033700g
MQTL7P.1	7	PHAVU_007G033800g	AT2G01140	FBA3	Fructose-bisphosphate aldolase 3, chloroplastic [Source:UniProtKB/Swiss-Prot;Acc:Q9ZU52]
MQTL7P.1	7	PHAVU_007G033900g	AT2G01130		DExH-box ATP-dependent RNA helicase DExH5, mitochondrial [Source:UniProtKB/Swiss-Prot;Acc:F4IM84]
MQTL7P.1	7	PHAVU_007G034000g	AT1G15110		Phosphatidyl serine synthase family protein [Source:UniProtKB/TrEMBL;Acc:F4HXY6]
MQTL7P.1	7	PHAVU_007G034100g
MQTL7P.1	7	PHAVU_007G034200g	AT2G01120	ORC4	Origin of replication complex subunit 4 [Source:UniProtKB/TrEMBL;Acc:F4IM82]
MQTL7P.1	7	PHAVU_007G034300g	AT2G01110	TATC	UNE3 [Source:UniProtKB/TrEMBL;Acc:A0A178VUB7]
MQTL7P.1	7	PHAVU_007G034400g	AT1G22980		unknown protein; BEST Arabidopsis thaliana protein match is: unknown protein (TAIR:AT1G22970.1); Ha. [Source:TAIR;Acc:AT1G22980]
MQTL7P.1	7	PHAVU_007G034400g	AT1G71150		Cyclin-D1-binding protein [Source:UniProtKB/TrEMBL;Acc:Q9C993]
MQTL7P.1	7	PHAVU_007G034400g	AT1G22970		At1g22970/F19G10_8 [Source:UniProtKB/TrEMBL;Acc:O23126]
MQTL7P.1	7	PHAVU_007G034500g	AT1G71140	DTX14	Protein DETOXIFICATION 14 [Source:UniProtKB/Swiss-Prot;Acc:Q9C994]
MQTL7P.1	7	PHAVU_007G034600g	AT1G71140	DTX14	Protein DETOXIFICATION 14 [Source:UniProtKB/Swiss-Prot;Acc:Q9C994]
MQTL7P.1	7	PHAVU_007G034700g	AT1G15160	DTX11	Protein DETOXIFICATION 11 [Source:UniProtKB/Swiss-Prot;Acc:F4HZH9]
MQTL7P.1	7	PHAVU_007G034700g	AT1G15150	DTX10	Protein DETOXIFICATION 10 [Source:UniProtKB/Swiss-Prot;Acc:Q8VYL8]
MQTL7P.1	7	PHAVU_007G034700g	AT1G15170	DTX12	Protein DETOXIFICATION [Source:UniProtKB/TrEMBL;Acc:A0A178WNL0]
MQTL7P.1	7	PHAVU_007G034700g	AT1G15180	DTX13	Protein DETOXIFICATION 13 [Source:UniProtKB/Swiss-Prot;Acc:Q94AL1]
MQTL7P.1	7	PHAVU_007G034800g	AT5G08690		ATP synthase subunit beta-2, mitochondrial [Source:UniProtKB/Swiss-Prot;Acc:P83484]
MQTL7P.1	7	PHAVU_007G034800g	AT5G08680		ATP synthase subunit beta-3, mitochondrial [Source:UniProtKB/Swiss-Prot;Acc:Q9C5A9]
MQTL7P.1	7	PHAVU_007G034800g	AT5G08670		ATP synthase alpha/beta family protein [Source:TAIR;Acc:AT5G08670]
MQTL7P.1	7	PHAVU_007G034900g	AT1G15160	DTX11	Protein DETOXIFICATION 11 [Source:UniProtKB/Swiss-Prot;Acc:F4HZH9]
MQTL7P.1	7	PHAVU_007G034900g	AT1G15150	DTX10	Protein DETOXIFICATION 10 [Source:UniProtKB/Swiss-Prot;Acc:Q8VYL8]
MQTL7P.1	7	PHAVU_007G034900g	AT1G15170	DTX12	Protein DETOXIFICATION [Source:UniProtKB/TrEMBL;Acc:A0A178WNL0]
MQTL7P.1	7	PHAVU_007G034900g	AT1G15180	DTX13	Protein DETOXIFICATION 13 [Source:UniProtKB/Swiss-Prot;Acc:Q94AL1]
MQTL7P.1	7	PHAVU_007G035000g	AT1G15140		F9L1.8 protein [Source:UniProtKB/TrEMBL;Acc:Q9XI55]
MQTL7P.1	7	PHAVU_007G035100g
MQTL7P.1	7	PHAVU_007G035200g	AT5G04780	PCMP-H16	Pentatricopeptide repeat-containing protein At5g04780, mitochondrial [Source:UniProtKB/Swiss-Prot;Acc:Q9LZ19]
MQTL7P.1	7	PHAVU_007G035300g	AT1G15130	BRO1	Vacuolar-sorting protein BRO1 [Source:UniProtKB/Swiss-Prot;Acc:F4HXZ1]
MQTL7P.1	7	PHAVU_007G035400g
MQTL7P.1	7	PHAVU_007G035500g
MQTL7P.1	7	PHAVU_007G035600g
MQTL7P.1	7	PHAVU_007G035700g	AT5G13240		transcription regulators [Source:TAIR;Acc:AT5G13240]
MQTL7P.1	7	PHAVU_007G035800g
MQTL7P.1	7	PHAVU_007G035900g	AT1G15020	QSOX1	Sulfhydryl oxidase 1 [Source:UniProtKB/Swiss-Prot;Acc:Q8W4J3]
MQTL7P.1	7	PHAVU_007G035900g	AT2G01270	QSOX2	Sulfhydryl oxidase 2 [Source:UniProtKB/Swiss-Prot;Acc:Q9ZU40]
MQTL7P.1	7	PHAVU_007G036000g
MQTL7P.1	7	PHAVU_007G036100g
MQTL7P.1	7	PHAVU_007G036200g	AT1G71110		unknown protein; FUNCTIONS IN: molecular_function unknown; INVOLVED IN: biological_process unknown; LOCATED IN: endomembrane system; BEST Arabidopsis thaliana protein match is: unknown protein (TAIR:AT2G12400.1); Ha. [Source:TAIR;Acc:AT1G71110]
MQTL7P.1	7	PHAVU_007G036300g	AT5G60370		Exonuclease V, chloroplastic [Source:UniProtKB/Swiss-Prot;Acc:Q9FKK6]
MQTL7P.1	7	PHAVU_007G036300g	AT3G57110		Exonuclease V [Source:UniProtKB/TrEMBL;Acc:Q9M1I9]
MQTL7P.1	7	PHAVU_007G036400g
MQTL7P.1	7	PHAVU_007G036500g	AT1G71100	RPI1	Probable ribose-5-phosphate isomerase 1 [Source:UniProtKB/Swiss-Prot;Acc:Q9C998]
MQTL7P.1	7	PHAVU_007G036500g	AT2G01290	RPI2	Probable ribose-5-phosphate isomerase 2 [Source:UniProtKB/Swiss-Prot;Acc:Q9ZU38]
MQTL7P.1	7	PHAVU_007G036600g
MQTL7P.1	7	PHAVU_007G036700g
MQTL7P.1	7	PHAVU_007G0368000g	AT2G01320		ABCG7 [Source:UniProtKB/TrEMBL;Acc:A0A178VSW5]
MQTL7P.1	7	PHAVU_007G0368001g
MQTL7P.1	7	PHAVU_007G036900g
MQTL7P.1	7	PHAVU_007G037000g	AT4G30580	LPAT1	1-acyl-sn-glycerol-3-phosphate acyltransferase 1, chloroplastic [Source:UniProtKB/Swiss-Prot;Acc:Q8GXU8]
MQTL7P.1	7	PHAVU_007G037100g	AT1G71080		At1g71080/F23N20_7 [Source:UniProtKB/TrEMBL;Acc:Q9C9A0]
MQTL7P.1	7	PHAVU_007G037200g
MQTL7P.1	7	PHAVU_007G037300g	AT5G40940	FLA20	Putative fasciclin-like arabinogalactan protein 20 [Source:UniProtKB/Swiss-Prot;Acc:Q9FGW0]
MQTL7P.1	7	PHAVU_007G037400g	AT1G71070		At1g71070/F23N20_6 [Source:UniProtKB/TrEMBL;Acc:Q9C9A1]
MQTL7P.1	7	PHAVU_007G037500g	AT1G71060		Pentatricopeptide repeat-containing protein At1g71060, mitochondrial [Source:UniProtKB/Swiss-Prot;Acc:Q9C9A2]
MQTL7P.1	7	PHAVU_007G037600g	AT3G27600		SWAP (Suppressor-of-White-APricot)/surp RNA-binding domain-containing protein [Source:UniProtKB/TrEMBL;Acc:F4IWK8]
MQTL7P.1	7	PHAVU_007G037600g	AT5G06520		Gb [Source:UniProtKB/TrEMBL;Acc:Q9FG18]
MQTL7P.1	7	PHAVU_007G037600g	AT1G14640		SWAP (Suppressor-of-White-APricot)/surp domain-containing protein [Source:UniProtKB/TrEMBL;Acc:F4HW92]
MQTL7P.1	7	PHAVU_007G037600g	AT1G14650		Probable splicing factor 3A subunit 1 [Source:UniProtKB/Swiss-Prot;Acc:Q8RXF1]
MQTL7P.1	7	PHAVU_007G037700g	AT4G04780	MED21	Mediator of RNA polymerase II transcription subunit 21 [Source:UniProtKB/Swiss-Prot;Acc:C0LU16]
MQTL7P.1	7	PHAVU_007G037800g	AT1G56290		CwfJ-like family protein [Source:UniProtKB/TrEMBL;Acc:Q93ZX4]
MQTL7P.1	7	PHAVU_007G037900g
MQTL7P.1	7	PHAVU_007G038000g	AT1G23000		Heavy metal transport/detoxification superfamily protein [Source:TAIR;Acc:AT1G23000]
MQTL7P.1	7	PHAVU_007G038100g	AT2G01330	AIP1-1	Actin-interacting protein 1-1 [Source:UniProtKB/Swiss-Prot;Acc:Q9ZU34]
MQTL7P.1	7	PHAVU_007G038200g	AT1G71040	LPR2	Multicopper oxidase LPR2 [Source:UniProtKB/Swiss-Prot;Acc:Q949X9]
MQTL7P.1	7	PHAVU_007G038200g	AT1G23010	LPR1	Multicopper oxidase LPR1 [Source:UniProtKB/Swiss-Prot;Acc:F4I4K5]
MQTL7P.1	7	PHAVU_007G038300g	AT3G19420	PTEN2A	PTEN2A [Source:UniProtKB/TrEMBL;Acc:A0A178V9M6]
MQTL7P.1	7	PHAVU_007G038400g	AT4G34160	CYCD3-1	Cyclin-D3-1 [Source:UniProtKB/Swiss-Prot;Acc:P42753]
MQTL7P.1	7	PHAVU_007G038500g	AT4G35220	CYCLASE2	Cyclase-like protein 2 [Source:UniProtKB/Swiss-Prot;Acc:Q94JT5]
MQTL7P.1	7	PHAVU_007G038600g	AT4G34180	CYCLASE1	Cyclase-like protein 1 [Source:UniProtKB/Swiss-Prot;Acc:Q93V74]
MQTL7P.1	7	PHAVU_007G038600g	AT1G44542	CYCLASE3	Cyclase-like protein 3 [Source:UniProtKB/Swiss-Prot;Acc:Q94LA9]
MQTL7P.1	7	PHAVU_007G038700g	AT2G15320		Leucine-rich repeat (LRR) family protein [Source:UniProtKB/TrEMBL;Acc:Q9SHU4]
MQTL7P.1	7	PHAVU_007G038800g	AT2G01640		Expressed protein [Source:UniProtKB/TrEMBL;Acc:Q9ZU92]
MQTL7P.1	7	PHAVU_007G038900g	AT4G34190	2021-09-01	Stress enhanced protein 1, chloroplastic [Source:UniProtKB/Swiss-Prot;Acc:Q9M7I9]
MQTL7P.1	7	PHAVU_007G039000g	AT1G49810	NHD2	Sodium/proton antiporter 2 [Source:UniProtKB/Swiss-Prot;Acc:Q9C6D3]
MQTL7P.1	7	PHAVU_007G039100g	AT2G15230	LIP1	Triacylglycerol lipase 1 [Source:UniProtKB/Swiss-Prot;Acc:Q71DJ5]
MQTL7P.1	7	PHAVU_007G039200g	AT4G15480	UGT84A1	UDP-glycosyltransferase 84A1 [Source:UniProtKB/Swiss-Prot;Acc:Q5XF20]
MQTL7P.1	7	PHAVU_007G039200g	AT3G21560	UGT84A2	UGT84A2 [Source:UniProtKB/TrEMBL;Acc:A0A384L2P1]
MQTL7P.1	7	PHAVU_007G039200g	AT4G15500	UGT84A4	UDP-glycosyltransferase 84A4 [Source:UniProtKB/Swiss-Prot;Acc:O23402]
MQTL7P.1	7	PHAVU_007G039200g	AT4G15490	UGT84A3	UDP-glycosyltransferase 84A3 [Source:UniProtKB/Swiss-Prot;Acc:O23401]
MQTL7P.1	7	PHAVU_007G039300g	AT4G15480	UGT84A1	UDP-glycosyltransferase 84A1 [Source:UniProtKB/Swiss-Prot;Acc:Q5XF20]
MQTL7P.1	7	PHAVU_007G039300g	AT3G21560	UGT84A2	UGT84A2 [Source:UniProtKB/TrEMBL;Acc:A0A384L2P1]
MQTL7P.1	7	PHAVU_007G039300g	AT4G15500	UGT84A4	UDP-glycosyltransferase 84A4 [Source:UniProtKB/Swiss-Prot;Acc:O23402]
MQTL7P.1	7	PHAVU_007G039300g	AT4G15490	UGT84A3	UDP-glycosyltransferase 84A3 [Source:UniProtKB/Swiss-Prot;Acc:O23401]
MQTL7P.1	7	PHAVU_007G039400g
MQTL7P.1	7	PHAVU_007G039500g
MQTL7P.1	7	PHAVU_007G039600g
MQTL7P.1	7	PHAVU_007G039700g
MQTL7P.1	7	PHAVU_007G039800g	AT4G34230	CAD5	Cinnamyl alcohol dehydrogenase 5 [Source:UniProtKB/Swiss-Prot;Acc:O49482]
MQTL7P.1	7	PHAVU_007G039800g	AT3G19450	CAD4	Cinnamyl alcohol dehydrogenase 4 [Source:UniProtKB/Swiss-Prot;Acc:P48523]
MQTL7P.1	7	PHAVU_007G039900g	AT2G15240		At2g15240/F15A23.2 [Source:UniProtKB/TrEMBL;Acc:Q9SKL4]
MQTL7P.1	7	PHAVU_007G040000g	AT2G15270		Expressed protein [Source:UniProtKB/TrEMBL;Acc:Q9SHU9]
MQTL7P.1	7	PHAVU_007G040100g	AT3G19460		Reticulon-like protein [Source:UniProtKB/TrEMBL;Acc:A0A178VGH9]
MQTL7P.1	7	PHAVU_007G040100g	AT2G15280	RTNLB10	Reticulon-like protein B10 [Source:UniProtKB/Swiss-Prot;Acc:Q6NPD8]
MQTL7P.1	7	PHAVU_007G040200g
MQTL7P.1	7	PHAVU_007G040300g	AT2G15290	TIC21	Protein TIC 21, chloroplastic [Source:UniProtKB/Swiss-Prot;Acc:Q9SHU7]
MQTL7P.1	7	PHAVU_007G040400g	AT4G34220		Receptor protein kinase-like protein At4g34220 [Source:UniProtKB/Swiss-Prot;Acc:Q94C77]
MQTL7P.1	7	PHAVU_007G040400g	AT2G15300		Leucine-rich repeat protein kinase family protein [Source:UniProtKB/TrEMBL;Acc:Q9SHU6]
MQTL7P.1	7	PHAVU_007G040500g	AT4G34215		Probable carbohydrate esterase At4g34215 [Source:UniProtKB/Swiss-Prot;Acc:Q8L9J9]
MQTL7P.1	7	PHAVU_007G040600g	AT4G34200	PGDH1	D-3-phosphoglycerate dehydrogenase [Source:UniProtKB/TrEMBL;Acc:A0A178UWV4]
MQTL7P.1	7	PHAVU_007G040600g	AT3G19480	PGDH3	D-3-phosphoglycerate dehydrogenase 3, chloroplastic [Source:UniProtKB/Swiss-Prot;Acc:Q9LT69]
MQTL7P.1	7	PHAVU_007G040700g	AT1G49820	MTK	Methylthioribose kinase [Source:UniProtKB/Swiss-Prot;Acc:Q9C6D2]
MQTL7P.1	7	PHAVU_007G040800g	AT1G49820	MTK	Methylthioribose kinase [Source:UniProtKB/Swiss-Prot;Acc:Q9C6D2]
MQTL7P.1	7	PHAVU_007G040900g
MQTL7P.1	7	PHAVU_007G041000g
MQTL7P.1	7	PHAVU_007G041100g
MQTL7P.1	7	PHAVU_007G041200g	AT1G49830		Basic helix-loop-helix (BHLH) DNA-binding superfamily protein [Source:UniProtKB/TrEMBL;Acc:F4I3E6]
MQTL7P.1	7	PHAVU_007G041200g	AT3G19500	BHLH113	Transcription factor bHLH113 [Source:UniProtKB/Swiss-Prot;Acc:Q9LT67]
MQTL7P.1	7	PHAVU_007G041300g	AT2G15020		At2g15020 [Source:UniProtKB/TrEMBL;Acc:Q9ZUK9]
MQTL7P.1	7	PHAVU_007G041400g	AT4G34260	FUC95A	Alpha-L-fucosidase 2 [Source:UniProtKB/Swiss-Prot;Acc:Q8L7W8]
MQTL7P.1	7	PHAVU_007G041500g	AT4G34265		unknown protein; FUNCTIONS IN: molecular_function unknown; INVOLVED IN: biological_process unknown; LOCATED IN: chloroplast; EXPRESSED IN: 22 plant structures; EXPRESSED DURING: 13 growth stages; BEST Arabidopsis thaliana protein match is: unknown p /.../ (TAIR:AT2G15000.3); Ha. [Source:TAIR;Acc:AT4G34265]
MQTL7P.1	7	PHAVU_007G041500g	AT2G15000		unknown protein; FUNCTIONS IN: molecular_function unknown; INVOLVED IN: biological_process unknown; LOCATED IN: chloroplast; EXPRESSED IN: 22 plant structures; EXPRESSED DURING: 13 growth stages; BEST Arabidopsis thaliana protein match is: unknown p /.../ (TAIR:AT4G34265.2); Ha. [Source:TAIR;Acc:AT2G15000]
MQTL7P.1	7	PHAVU_007G041600g
MQTL7P.1	7	PHAVU_007G041700g	AT4G34270	TIP41L	TIP41-like protein [Source:UniProtKB/Swiss-Prot;Acc:Q8VXY4]
MQTL7P.1	7	PHAVU_007G041800g	AT3G19510	HAT3.1	Homeobox protein HAT3.1 [Source:UniProtKB/Swiss-Prot;Acc:Q04996]
MQTL7P.1	7	PHAVU_007G0419000g
MQTL7P.1	7	PHAVU_007G0419001g
MQTL7P.1	7	PHAVU_007G042000g	AT2G14910		MAR-binding filament-like protein [Source:UniProtKB/TrEMBL;Acc:O82329]
MQTL7P.1	7	PHAVU_007G042100g
MQTL7P.1	7	PHAVU_007G042200g
MQTL7P.1	7	PHAVU_007G042300g	AT2G18990	TXND9	Thioredoxin domain-containing protein 9 homolog [Source:UniProtKB/Swiss-Prot;Acc:O64628]
MQTL7P.1	7	PHAVU_007G042300g	AT3G25580		Thioredoxin superfamily protein [Source:UniProtKB/TrEMBL;Acc:Q9LSU4]
MQTL7P.2	7	PHAVU_007G152000g	AT3G09920	PIP5K9	Phosphatidylinositol 4-phosphate 5-kinase 9 [Source:UniProtKB/Swiss-Prot;Acc:Q8L850]
MQTL7P.2	7	PHAVU_007G152100g	AT3G11470		4'-phosphopantetheinyl transferase superfamily [Source:UniProtKB/TrEMBL;Acc:Q8VYK1]
MQTL7P.2	7	PHAVU_007G152100g	AT2G02765		L-aminoadipate-semialdehyde dehydrogenase-phosphopantetheinyl transferase [Source:UniProtKB/TrEMBL;Acc:A0A1P8B2C9]
MQTL7P.2	7	PHAVU_007G152200g
MQTL7P.2	7	PHAVU_007G152300g	AT3G53180		Nodulin/glutamine synthase-like protein [Source:UniProtKB/TrEMBL;Acc:F4J9A0]
MQTL7P.2	7	PHAVU_007G152400g
MQTL7P.2	7	PHAVU_007G152500g	AT3G53180		Nodulin/glutamine synthase-like protein [Source:UniProtKB/TrEMBL;Acc:F4J9A0]
MQTL7P.2	7	PHAVU_007G152600g	AT3G52720	ACA1	Alpha carbonic anhydrase 1, chloroplastic [Source:UniProtKB/Swiss-Prot;Acc:O04846]
MQTL7P.2	7	PHAVU_007G152700g	AT2G36220		At2g36220/F2H17.17 [Source:UniProtKB/TrEMBL;Acc:Q9SJN3]
MQTL7P.2	7	PHAVU_007G152700g	AT3G52710		Uncharacterized protein At3g52710 [Source:UniProtKB/TrEMBL;Acc:Q9LXJ3]
MQTL7P.2	7	PHAVU_007G152800g	AT2G36780	UGT73C3	UDP-glycosyltransferase 73C3 [Source:UniProtKB/Swiss-Prot;Acc:Q9ZQ96]
MQTL7P.2	7	PHAVU_007G152800g	AT2G36790	UGT73C6	Glycosyltransferase (Fragment) [Source:UniProtKB/TrEMBL;Acc:W8PVK2]
MQTL7P.2	7	PHAVU_007G152800g	AT2G36760	UGT73C2	Glycosyltransferase (Fragment) [Source:UniProtKB/TrEMBL;Acc:W8Q6Y1]
MQTL7P.2	7	PHAVU_007G152800g	AT2G36800	UGT73C5	Glycosyltransferase (Fragment) [Source:UniProtKB/TrEMBL;Acc:W8Q3B1]
MQTL7P.2	7	PHAVU_007G152800g	AT2G36750	UGT73C1	UDP-glycosyltransferase 73C1 [Source:UniProtKB/Swiss-Prot;Acc:Q9ZQ99]
MQTL7P.2	7	PHAVU_007G152800g	AT2G36770	UGT73C4	Glycosyltransferase (Fragment) [Source:UniProtKB/TrEMBL;Acc:W8QNU5]
MQTL7P.2	7	PHAVU_007G152800g	AT3G53160	UGT73C7	Glycosyltransferase (Fragment) [Source:UniProtKB/TrEMBL;Acc:W8Q326]
MQTL7P.2	7	PHAVU_007G152900g	AT3G11550	CASP2	Casparian strip membrane protein 2 [Source:UniProtKB/Swiss-Prot;Acc:Q9CAX3]
MQTL7P.2	7	PHAVU_007G152900g	AT5G06200	CASP4	CASP-like protein [Source:UniProtKB/TrEMBL;Acc:A0A178UFD9]
MQTL7P.2	7	PHAVU_007G152900g	AT2G36100	CASP1	Casparian strip membrane protein 1 [Source:UniProtKB/Swiss-Prot;Acc:Q9SIH4]
MQTL7P.2	7	PHAVU_007G153000g	AT3G11550	CASP2	Casparian strip membrane protein 2 [Source:UniProtKB/Swiss-Prot;Acc:Q9CAX3]
MQTL7P.2	7	PHAVU_007G153000g	AT5G06200	CASP4	CASP-like protein [Source:UniProtKB/TrEMBL;Acc:A0A178UFD9]
MQTL7P.2	7	PHAVU_007G153000g	AT2G36100	CASP1	Casparian strip membrane protein 1 [Source:UniProtKB/Swiss-Prot;Acc:Q9SIH4]
MQTL7P.2	7	PHAVU_007G153100g	AT3G11540	SPY	Probable UDP-N-acetylglucosamine--peptide N-acetylglucosaminyltransferase SPINDLY [Source:UniProtKB/Swiss-Prot;Acc:Q96301]
MQTL7P.2	7	PHAVU_007G153200g	AT5G06140	SNX1	Sorting nexin 1 [Source:UniProtKB/Swiss-Prot;Acc:Q9FG38]
MQTL7P.2	7	PHAVU_007G153300g
MQTL7P.2	7	PHAVU_007G153400g
MQTL7P.2	7	PHAVU_007G153500g	AT4G28660	PSB28	Photosystem II reaction center Psb28 protein [Source:UniProtKB/TrEMBL;Acc:F4JM05]
MQTL7P.2	7	PHAVU_007G153600g	AT2G20370	MUR3	Xyloglucan galactosyltransferase MUR3 [Source:UniProtKB/Swiss-Prot;Acc:Q7XJ98]
MQTL7P.2	7	PHAVU_007G153700g	AT2G20360		NADH dehydrogenase [ubiquinone] 1 alpha subcomplex subunit 9, mitochondrial [Source:UniProtKB/Swiss-Prot;Acc:Q9SK66]
MQTL7P.2	7	PHAVU_007G153800g	AT1G04120	ABCC5	MRP5 [Source:UniProtKB/TrEMBL;Acc:A0A178WGC2]
MQTL7P.2	7	PHAVU_007G153900g	AT4G28690		At4g28690 [Source:UniProtKB/TrEMBL;Acc:Q08AA3]
MQTL7P.2	7	PHAVU_007G153900g	AT2G20310	RIN13	At2g20310 [Source:UniProtKB/TrEMBL;Acc:Q9SK71]
MQTL7P.2	7	PHAVU_007G154000g	AT1G73840	ESP1	Hydroxyproline-rich glycoprotein family protein [Source:UniProtKB/TrEMBL;Acc:Q8VYM7]
MQTL7P.2	7	PHAVU_007G154100g	AT1G04130	TPR2	Tetratricopeptide repeat (TPR)-like superfamily protein [Source:UniProtKB/TrEMBL;Acc:F4I456]
MQTL7P.2	7	PHAVU_007G1542000g
MQTL7P.2	7	PHAVU_007G1542001g	AT5G43940	HOT5	S-(hydroxymethyl)glutathione dehydrogenase [Source:UniProtKB/TrEMBL;Acc:F4K7D6]
MQTL7P.2	7	PHAVU_007G154300g	AT2G04540	KAS	3-oxoacyl-[acyl-carrier-protein] synthase [Source:UniProtKB/TrEMBL;Acc:A0A178VUN0]
MQTL7P.2	7	PHAVU_007G154400g	AT4G28703		RmlC-like cupins superfamily protein [Source:UniProtKB/TrEMBL;Acc:Q8LAH4]
MQTL7P.2	7	PHAVU_007G154500g	AT2G20300	ALE2	Receptor-like serine/threonine-protein kinase ALE2 [Source:UniProtKB/Swiss-Prot;Acc:Q8RWW0]
MQTL7P.2	7	PHAVU_007G154600g
MQTL7P.2	7	PHAVU_007G154700g	AT4G28706		PfkB-like carbohydrate kinase family protein [Source:UniProtKB/TrEMBL;Acc:F4JM15]
MQTL7P.2	7	PHAVU_007G154800g	AT4G28706		PfkB-like carbohydrate kinase family protein [Source:UniProtKB/TrEMBL;Acc:F4JM15]
MQTL7P.2	7	PHAVU_007G154900g
MQTL7P.2	7	PHAVU_007G155000g	AT1G04160	XI-B	Myosin-8 [Source:UniProtKB/Swiss-Prot;Acc:F4I460]
MQTL7P.2	7	PHAVU_007G155000g	AT2G20290	XI-G	Myosin-13 [Source:UniProtKB/Swiss-Prot;Acc:F4IUG9]
MQTL7P.2	7	PHAVU_007G155000g	AT4G28710	XI-H	Myosin-14 [Source:UniProtKB/Swiss-Prot;Acc:F4JM19]
MQTL7P.2	7	PHAVU_007G155000g	AT5G43900	MYA2	Myosin 2 [Source:UniProtKB/TrEMBL;Acc:F4K7C5]
MQTL7P.2	7	PHAVU_007G155100g	AT1G04180	YUC9	Flavin-containing monooxygenase [Source:UniProtKB/TrEMBL;Acc:A0A178WB22]
MQTL7P.2	7	PHAVU_007G155100g	AT5G43890	YUC5	Flavin-containing monooxygenase [Source:UniProtKB/TrEMBL;Acc:A0A178UK83]
MQTL7P.2	7	PHAVU_007G155100g	AT4G28720	YUC8	Flavin-containing monooxygenase [Source:UniProtKB/TrEMBL;Acc:A0A178V2K9]
MQTL7P.2	7	PHAVU_007G155200g	AT1G04180	YUC9	Flavin-containing monooxygenase [Source:UniProtKB/TrEMBL;Acc:A0A178WB22]
MQTL7P.2	7	PHAVU_007G155200g	AT5G43890	YUC5	Flavin-containing monooxygenase [Source:UniProtKB/TrEMBL;Acc:A0A178UK83]
MQTL7P.2	7	PHAVU_007G155200g	AT4G28720	YUC8	Flavin-containing monooxygenase [Source:UniProtKB/TrEMBL;Acc:A0A178V2K9]
MQTL7P.2	7	PHAVU_007G155300g	AT4G28730	GRXC5	GrxC5 [Source:UniProtKB/TrEMBL;Acc:A0A178UXL4]
MQTL7P.2	7	PHAVU_007G155300g	AT2G20270		Thioredoxin superfamily protein [Source:UniProtKB/TrEMBL;Acc:F4IUG7]
MQTL7P.2	7	PHAVU_007G155400g
MQTL7P.2	7	PHAVU_007G155500g	AT4G28750	PSAE1	Photosystem I reaction center subunit IV A, chloroplastic [Source:UniProtKB/Swiss-Prot;Acc:Q9S831]
MQTL7P.2	7	PHAVU_007G155500g	AT2G20260	PSAE2	Photosystem I reaction center subunit IV B, chloroplastic [Source:UniProtKB/Swiss-Prot;Acc:Q9S714]
MQTL7P.2	7	PHAVU_007G155600g
MQTL7P.2	7	PHAVU_007G155700g
MQTL7P.2	7	PHAVU_007G155800g	AT5G43880		Methyl-coenzyme M reductase II subunit gamma, putative (DUF3741) [Source:UniProtKB/TrEMBL;Acc:Q9LKC1]
MQTL7P.2	7	PHAVU_007G155800g	AT4G28760		Methyl-coenzyme M reductase II subunit gamma, putative (DUF3741) [Source:UniProtKB/TrEMBL;Acc:Q949M4]
MQTL7P.2	7	PHAVU_007G155800g	AT2G20240		GPI-anchored adhesin-like protein, putative (DUF3741) [Source:UniProtKB/TrEMBL;Acc:Q9SK77]
MQTL7P.2	7	PHAVU_007G155900g	AT4G28770		Tetraspanin family protein [Source:UniProtKB/TrEMBL;Acc:F4JM26]
MQTL7P.2	7	PHAVU_007G155900g	AT2G20230	TOM2AH2	Tetraspanin-18 [Source:UniProtKB/Swiss-Prot;Acc:Q93XY5]
MQTL7P.2	7	PHAVU_007G156000g	AT4G28780		GDSL esterase/lipase At4g28780 [Source:UniProtKB/Swiss-Prot;Acc:Q9SVU5]
MQTL7P.2	7	PHAVU_007G156100g	AT2G20190	CLASP	CLIP-associated protein [Source:UniProtKB/Swiss-Prot;Acc:Q8RWY6]
MQTL7P.2	7	PHAVU_007G156200g	AT2G20180	PIF1	Transcription factor PIF1 [Source:UniProtKB/Swiss-Prot;Acc:Q8GZM7]
MQTL7P.2	7	PHAVU_007G156200g	AT4G28790	BHLH23	Uncharacterized protein At4g28790 (Fragment) [Source:UniProtKB/TrEMBL;Acc:C0SVK2]
MQTL7P.2	7	PHAVU_007G156200g	AT4G28800		basic helix-loop-helix (bHLH) DNA-binding superfamily protein [Source:TAIR;Acc:AT4G28800]
MQTL7P.2	7	PHAVU_007G156200g	AT4G28815	BHLH127	Transcription factor bHLH127 [Source:UniProtKB/Swiss-Prot;Acc:Q7XHI7]
MQTL7P.2	7	PHAVU_007G156200g	AT4G28811	BHLH119	Transcription factor bHLH119 [Source:UniProtKB/Swiss-Prot;Acc:Q8GT73]
MQTL7P.2	7	PHAVU_007G156300g	AT4G28820		HIT-type Zinc finger family protein [Source:TAIR;Acc:AT4G28820]
MQTL7P.2	7	PHAVU_007G156400g
MQTL7P.2	7	PHAVU_007G156500g	AT2G20140	RPT2B	RPT2b [Source:UniProtKB/TrEMBL;Acc:A0A178VM16]
MQTL7P.2	7	PHAVU_007G156500g	AT4G29040	RPT2A	RPT2a [Source:UniProtKB/TrEMBL;Acc:A0A178V3V3]
MQTL7P.2	7	PHAVU_007G156600g	AT4G30010		AT4g30010/F6G3_40 [Source:UniProtKB/TrEMBL;Acc:Q9SZV4]
MQTL7P.2	7	PHAVU_007G156700g
MQTL7P.2	7	PHAVU_007G156800g
MQTL7P.2	7	PHAVU_007G156900g	AT2G37570	SLT1	SLT1 [Source:UniProtKB/TrEMBL;Acc:A0A178VWH9]
MQTL7P.2	7	PHAVU_007G157000g	AT2G37570	SLT1	SLT1 [Source:UniProtKB/TrEMBL;Acc:A0A178VWH9]
MQTL7P.2	7	PHAVU_007G157100g	AT2G37570	SLT1	SLT1 [Source:UniProtKB/TrEMBL;Acc:A0A178VWH9]
MQTL7P.2	7	PHAVU_007G157200g
MQTL7P.2	7	PHAVU_007G157300g	AT5G02520		CONTAINS InterPro DOMAIN/s: SANT associated (InterPro:IPR015216); BEST Arabidopsis thaliana protein match is: kinase interacting family protein (TAIR:AT1G58210.1); Ha. [Source:TAIR;Acc:AT5G02520]
MQTL7P.2	7	PHAVU_007G157400g	AT2G37550	AGD7	ADP-ribosylation factor GTPase-activating protein AGD7 [Source:UniProtKB/Swiss-Prot;Acc:O80925]
MQTL7P.2	7	PHAVU_007G157400g	AT3G53710	AGD6	Probable ADP-ribosylation factor GTPase-activating protein AGD6 [Source:UniProtKB/Swiss-Prot;Acc:Q9M354]
MQTL7P.2	7	PHAVU_007G157500g	AT5G02540		NAD(P)-binding Rossmann-fold superfamily protein [Source:UniProtKB/TrEMBL;Acc:F4KCF2]
MQTL7P.2	7	PHAVU_007G157500g	AT2G37540		NAD(P)-binding Rossmann-fold superfamily protein [Source:UniProtKB/TrEMBL;Acc:O80924]
MQTL7P.2	7	PHAVU_007G157600g	AT2G37530		unknown protein; BEST Arabidopsis thaliana protein match is: unknown protein (TAIR:AT1G07795.1); Ha. [Source:TAIR;Acc:AT2G37530]
MQTL7P.2	7	PHAVU_007G157700g	AT3G53700	MEE40	Pentatricopeptide repeat-containing protein At3g53700, chloroplastic [Source:UniProtKB/Swiss-Prot;Acc:Q9LFF1]
MQTL7P.2	7	PHAVU_007G157800g	AT3G45990	ADF11	Putative actin-depolymerizing factor 11 [Source:UniProtKB/Swiss-Prot;Acc:Q9LZT3]
MQTL7P.2	7	PHAVU_007G157800g	AT3G46010	ADF1	Actin depolymerizing factor 1 [Source:UniProtKB/TrEMBL;Acc:A8MR09]
MQTL7P.2	7	PHAVU_007G157800g	AT5G59890	ADF4	Actin-depolymerizing factor 4 [Source:UniProtKB/Swiss-Prot;Acc:Q9ZSK3]
MQTL7P.2	7	PHAVU_007G157800g	AT5G59880	ADF3	Actin-depolymerizing factor 3 [Source:UniProtKB/Swiss-Prot;Acc:Q9ZSK4]
MQTL7P.2	7	PHAVU_007G157800g	AT3G46000	ADF2	Actin depolymerizing factor 2 [Source:UniProtKB/TrEMBL;Acc:A0A1I9LRV3]
MQTL7P.2	7	PHAVU_007G157900g	AT3G53680		Acyl-CoA N-acyltransferase with RING/FYVE/PHD-type zinc finger domain-containing protein [Source:UniProtKB/TrEMBL;Acc:A0A1I9LNX5]
MQTL7P.2	7	PHAVU_007G157900g	AT2G37520		Acyl-CoA N-acyltransferase with RING/FYVE/PHD-type zinc finger domain-containing protein [Source:UniProtKB/TrEMBL;Acc:F4IQY0]
MQTL7P.2	7	PHAVU_007G158000g	AT2G37500		Arginine biosynthesis bifunctional protein ArgJ, chloroplastic [Source:UniProtKB/TrEMBL;Acc:A0A178VUS6]
MQTL7P.2	7	PHAVU_007G158100g
MQTL7P.2	7	PHAVU_007G158200g	AT3G09480		Histone H2B [Source:UniProtKB/TrEMBL;Acc:A0A178V4X7]
MQTL7P.2	7	PHAVU_007G158200g	AT5G02570		Histone H2B.9 [Source:UniProtKB/Swiss-Prot;Acc:Q9LZ45]
MQTL7P.2	7	PHAVU_007G158200g	AT3G53650		Histone H2B.8 [Source:UniProtKB/Swiss-Prot;Acc:Q9LFF6]
MQTL7P.2	7	PHAVU_007G158300g	AT3G62450		DNA mismatch repair protein [Source:UniProtKB/TrEMBL;Acc:Q9LZP5]
MQTL7P.2	7	PHAVU_007G158400g	AT3G53620	PPA4	PPa4 [Source:UniProtKB/TrEMBL;Acc:A0A178VKC0]
MQTL7P.2	7	PHAVU_007G158500g	AT5G59840		Putative GTP-binding protein ara-3 [Source:UniProtKB/TrEMBL;Acc:Q9FJF1]
MQTL7P.2	7	PHAVU_007G158500g	AT3G46060	RABE1C	RABE1c [Source:UniProtKB/TrEMBL;Acc:A0A178VAR9]
MQTL7P.2	7	PHAVU_007G158500g	AT3G53610	RABE1A	Ras-related protein RABE1a [Source:UniProtKB/Swiss-Prot;Acc:O24466]
MQTL7P.2	7	PHAVU_007G158600g	AT2G37450		WAT1-related protein [Source:UniProtKB/TrEMBL;Acc:A0A178W1D2]
MQTL7P.2	7	PHAVU_007G158600g	AT2G37460		WAT1-related protein At2g37460 [Source:UniProtKB/Swiss-Prot;Acc:Q9ZUS1]
MQTL7P.2	7	PHAVU_007G158700g
MQTL7P.2	7	PHAVU_007G158800g	AT2G37440	IP5P8	Type I inositol polyphosphate 5-phosphatase 8 [Source:UniProtKB/Swiss-Prot;Acc:Q0WT19]
MQTL7P.2	7	PHAVU_007G158900g	AT2G37430	ZAT11	ZAT11 [Source:UniProtKB/TrEMBL;Acc:A0A178VNJ8]
MQTL7P.2	7	PHAVU_007G158900g	AT3G53600		At3g53600 [Source:UniProtKB/TrEMBL;Acc:Q9LFG0]
MQTL7P.2	7	PHAVU_007G159000g	AT2G37430	ZAT11	ZAT11 [Source:UniProtKB/TrEMBL;Acc:A0A178VNJ8]
MQTL7P.2	7	PHAVU_007G159000g	AT3G53600		At3g53600 [Source:UniProtKB/TrEMBL;Acc:Q9LFG0]
MQTL7P.2	7	PHAVU_007G159100g	AT2G37420	KIN5B	Kinesin-like protein KIN-5B [Source:UniProtKB/Swiss-Prot;Acc:Q0WQJ7]
MQTL7P.2	7	PHAVU_007G159200g	AT5G02580		Argininosuccinate lyase [Source:UniProtKB/TrEMBL;Acc:Q84TG0]
MQTL7P.2	7	PHAVU_007G159300g
MQTL7P.2	7	PHAVU_007G159400g	AT2G37400		At2g37400 [Source:UniProtKB/TrEMBL;Acc:Q9ZUS6]
MQTL7P.2	7	PHAVU_007G159400g	AT5G02590		Tetratricopeptide repeat (TPR)-like superfamily protein [Source:UniProtKB/TrEMBL;Acc:Q8LEV0]
MQTL7P.2	7	PHAVU_007G159400g	AT3G09490		At3g09490 [Source:UniProtKB/TrEMBL;Acc:Q9SF54]
MQTL7P.2	7	PHAVU_007G159400g	AT3G53560		Tetratricopeptide repeat (TPR)-like superfamily protein [Source:UniProtKB/TrEMBL;Acc:Q9LFG3]
MQTL7P.2	7	PHAVU_007G159500g
MQTL7P.2	7	PHAVU_007G159600g	AT3G53530	NAKR3	Chloroplast-targeted copper chaperone protein [Source:TAIR;Acc:AT3G53530]
MQTL7P.2	7	PHAVU_007G159600g	AT2G37390	NAKR2	Protein SODIUM POTASSIUM ROOT DEFECTIVE 2 [Source:UniProtKB/Swiss-Prot;Acc:Q58FZ0]
MQTL7P.2	7	PHAVU_007G159600g	AT5G02600	NAKR1	Protein SODIUM POTASSIUM ROOT DEFECTIVE 1 [Source:UniProtKB/Swiss-Prot;Acc:Q8LDS4]
MQTL7P.2	7	PHAVU_007G159700g	AT3G53520	UXS1	UDP-glucuronic acid decarboxylase 1 [Source:UniProtKB/TrEMBL;Acc:F4JAG3]
MQTL7P.2	7	PHAVU_007G159800g
MQTL7P.2	7	PHAVU_007G159900g
MQTL7P.2	7	PHAVU_007G160000g	AT3G09530	ATEXO70H3	Exocyst subunit Exo70 family protein [Source:UniProtKB/TrEMBL;Acc:Q9SF50]
MQTL7P.2	7	PHAVU_007G160000g	AT3G09520	ATEXO70H4	Exocyst subunit Exo70 family protein [Source:UniProtKB/TrEMBL;Acc:Q9SF51]
MQTL7P.2	7	PHAVU_007G160100g
MQTL7P.2	7	PHAVU_007G160200g	AT2G37380	MAKR3	Probable membrane-associated kinase regulator 3 [Source:UniProtKB/Swiss-Prot;Acc:Q9ZUS8]
MQTL7P.2	7	PHAVU_007G160300g
MQTL7P.2	7	PHAVU_007G160400g
MQTL7P.2	7	PHAVU_007G160500g
MQTL7P.2	7	PHAVU_007G160600g	AT3G09560	PAH1	Phosphatidate phosphatase PAH1 [Source:UniProtKB/Swiss-Prot;Acc:Q9SF47]
MQTL7P.2	7	PHAVU_007G160700g	AT5G18520		Lung seven transmembrane receptor family protein [Source:UniProtKB/TrEMBL;Acc:F4JY11]
MQTL7P.2	7	PHAVU_007G160700g	AT5G02630		At5g02630 [Source:UniProtKB/TrEMBL;Acc:Q9LZ39]
MQTL7P.2	7	PHAVU_007G160700g	AT3G09570		At3g09570 [Source:UniProtKB/TrEMBL;Acc:Q9C5T6]
MQTL7P.2	7	PHAVU_007G160800g	AT5G02640		Uncharacterized protein T22P11_230 [Source:UniProtKB/TrEMBL;Acc:Q9LZ38]
MQTL7P.2	7	PHAVU_007G160900g
MQTL7P.2	7	PHAVU_007G161000g	AT5G02710		At5g02710 [Source:UniProtKB/TrEMBL;Acc:Q9LZ14]
MQTL7P.2	7	PHAVU_007G161100g	AT5G02720		unknown protein; BEST Arabidopsis thaliana protein match is: unknown protein (TAIR:AT3G53490.1); Ha. [Source:TAIR;Acc:AT5G02720]
MQTL7P.2	7	PHAVU_007G161200g	AT3G09590		CAP (Cysteine-rich secretory proteins, Antigen 5, and Pathogenesis-related 1 protein) superfamily protein [Source:UniProtKB/TrEMBL;Acc:Q9SF44]
MQTL7P.2	7	PHAVU_007G161300g	AT2G37310	PCMP-E49	Pentatricopeptide repeat-containing protein At2g37310 [Source:UniProtKB/Swiss-Prot;Acc:Q9ZUT5]
MQTL7P.2	7	PHAVU_007G161400g	AT5G02750	SGR9	E3 ubiquitin-protein ligase SGR9, amyloplastic [Source:UniProtKB/Swiss-Prot;Acc:Q8GXF8]
MQTL7P.2	7	PHAVU_007G1615000g
MQTL7P.2	7	PHAVU_007G1615001g
MQTL7P.2	7	PHAVU_007G161600g	AT2G37300		unknown protein; Ha. [Source:TAIR;Acc:AT2G37300]
MQTL7P.2	7	PHAVU_007G161700g	AT5G02760		Probable protein phosphatase 2C 67 [Source:UniProtKB/Swiss-Prot;Acc:Q501F9]
MQTL7P.2	7	PHAVU_007G1618000g	AT5G12130	TERC	Thylakoid membrane protein TERC, chloroplastic [Source:UniProtKB/Swiss-Prot;Acc:F4JZG9]
MQTL7P.2	7	PHAVU_007G1618001g	AT5G12130	TERC	Thylakoid membrane protein TERC, chloroplastic [Source:UniProtKB/Swiss-Prot;Acc:F4JZG9]
MQTL7P.2	7	PHAVU_007G161900g	AT5G02790	GSTL3	Glutathione S-transferase L3 [Source:UniProtKB/Swiss-Prot;Acc:Q9LZ06]
MQTL7P.2	7	PHAVU_007G161900g	AT5G02780	GSTL1	Glutathione S-transferase L1 [Source:UniProtKB/Swiss-Prot;Acc:Q6NLB0]
MQTL7P.2	7	PHAVU_007G162000g	AT5G02790	GSTL3	AT5G02800
MQTL7P.2	7	PHAVU_007G162000g	AT5G02780	GSTL1	Glutathione S-transferase L1 [Source:UniProtKB/Swiss-Prot;Acc:Q6NLB0]
MQTL7P.2	7	PHAVU_007G162100g
MQTL7P.2	7	PHAVU_007G162200g	AT2G37290		Ypt/Rab-GAP domain of gyp1p superfamily protein [Source:UniProtKB/TrEMBL;Acc:F4IQ29]
MQTL7P.2	7	PHAVU_007G162300g	AT5G02800	PBL7	Probable serine/threonine-protein kinase PBL7 [Source:UniProtKB/Swiss-Prot;Acc:Q0WRY5]
MQTL7P.2	7	PHAVU_007G162400g
MQTL7P.2	7	PHAVU_007G162500g	AT5G02810	APRR7	Two-component response regulator-like APRR7 [Source:UniProtKB/Swiss-Prot;Acc:Q93WK5]
MQTL7P.2	7	PHAVU_007G162600g	AT2G39270		Probable adenylate kinase 6, chloroplastic [Source:UniProtKB/Swiss-Prot;Acc:Q84JF7]
MQTL7P.2	7	PHAVU_007G162700g	AT5G02820	TOP6A	DNA topoisomerase 6 subunit A [Source:UniProtKB/TrEMBL;Acc:A0A178UQD3]
MQTL7P.2	7	PHAVU_007G162800g	AT3G09600	RVE8	Protein REVEILLE 8 [Source:UniProtKB/Swiss-Prot;Acc:Q8RWU3]
MQTL7P.2	7	PHAVU_007G162800g	AT5G02840	RVE4	LCL1 [Source:UniProtKB/TrEMBL;Acc:A0A178U8Z5]
MQTL7P.2	7	PHAVU_007G162900g	AT3G09630	RPL4A	60S ribosomal protein L4-1 [Source:UniProtKB/Swiss-Prot;Acc:Q9SF40]
MQTL7P.2	7	PHAVU_007G162900g	AT5G02870	RPL4D	60S ribosomal protein L4-2 [Source:UniProtKB/Swiss-Prot;Acc:P49691]
MQTL7P.2	7	PHAVU_007G163000g	AT2G37050		Leucine-rich repeat protein kinase family protein (Fragment) [Source:UniProtKB/TrEMBL;Acc:C0LGM1]
MQTL7P.2	7	PHAVU_007G163100g
MQTL7P.2	7	PHAVU_007G163200g
MQTL7P.2	7	PHAVU_007G163300g	AT5G02880	UPL4	E3 ubiquitin-protein ligase UPL4 [Source:UniProtKB/Swiss-Prot;Acc:Q9LYZ7]
MQTL7P.2	7	PHAVU_007G163400g	AT5G02880	UPL4	E3 ubiquitin-protein ligase UPL4 [Source:UniProtKB/Swiss-Prot;Acc:Q9LYZ7]
MQTL7P.2	7	PHAVU_007G163500g	AT3G09650	HCF152	HCF152 [Source:UniProtKB/TrEMBL;Acc:A0A178V9F2]
MQTL7P.2	7	PHAVU_007G163600g	AT3G09670		Tudor/PWWP/MBT superfamily protein [Source:UniProtKB/TrEMBL;Acc:Q9SF36]
MQTL7P.2	7	PHAVU_007G163600g	AT5G02950		Tudor/PWWP/MBT superfamily protein [Source:UniProtKB/TrEMBL;Acc:Q9LYZ0]
MQTL7P.2	7	PHAVU_007G163700g	AT5G02960	RPS23B	40S ribosomal protein S23-2 [Source:UniProtKB/Swiss-Prot;Acc:P49201]
MQTL7P.2	7	PHAVU_007G163700g	AT3G09680	RPS23A	40S ribosomal protein S23-1 [Source:UniProtKB/Swiss-Prot;Acc:Q9SF35]
MQTL7P.2	7	PHAVU_007G163800g	AT2G37080	ICR2	Interactor of constitutive active ROPs 2, chloroplastic [Source:UniProtKB/Swiss-Prot;Acc:Q9ZQC5]
MQTL7P.2	7	PHAVU_007G163800g	AT3G53350	RIP4	ROP interactive partner 4 [Source:UniProtKB/TrEMBL;Acc:A0A1I9LNX3]
MQTL7P.2	7	PHAVU_007G163900g	AT2G36145		Expressed protein [Source:UniProtKB/TrEMBL;Acc:Q8VXY0]
MQTL7P.2	7	PHAVU_007G164000g
MQTL7P.2	7	PHAVU_007G164100g	AT5G02970		AT5g02970/F9G14_280 [Source:UniProtKB/TrEMBL;Acc:Q9LYY8]
MQTL7P.2	7	PHAVU_007G164100g	AT3G09690		Alpha/beta-Hydrolases superfamily protein [Source:UniProtKB/TrEMBL;Acc:Q9SF34]
MQTL7P.2	7	PHAVU_007G164200g
MQTL7P.2	7	PHAVU_007G164300g	AT3G09710	IQD1	IQ-domain 1 [Source:UniProtKB/TrEMBL;Acc:F4J1A4]
MQTL7P.2	7	PHAVU_007G164300g	AT5G03040	iqd2	AT5g03040/F15A17_70 [Source:UniProtKB/TrEMBL;Acc:Q93ZH7]
MQTL7P.2	7	PHAVU_007G164400g	AT2G37090	IRX9	Glycosyltransferases (Fragment) [Source:UniProtKB/TrEMBL;Acc:W8QNT8]
MQTL7P.2	7	PHAVU_007G164500g	AT5G03070	IMPA9	Importin subunit alpha-9 [Source:UniProtKB/Swiss-Prot;Acc:F4KF65]
MQTL7P.2	7	PHAVU_007G164600g	AT5G03080	LPPG	LPPgamma [Source:UniProtKB/TrEMBL;Acc:A0A178URC2]
MQTL7P.2	7	PHAVU_007G164700g	AT3G09730		POLAR LOCALIZATION DURING ASYMMETRIC DIVISION AND protein [Source:UniProtKB/TrEMBL;Acc:Q9SF30]
MQTL7P.2	7	PHAVU_007G164800g	AT2G37100		Protamine P1 family protein [Source:UniProtKB/TrEMBL;Acc:Q9ZQC7]
MQTL7P.2	7	PHAVU_007G164800g	AT5G03110		Arabidopsis thaliana genomic DNA, chromosome 5, P1 clone:MOK16 [Source:UniProtKB/TrEMBL;Acc:Q9LYX4]
MQTL7P.2	7	PHAVU_007G164900g	AT3G62760	GSTF13	Glutathione S-transferase F13 [Source:UniProtKB/Swiss-Prot;Acc:Q9LZI9]
MQTL7P.2	7	PHAVU_007G165000g
MQTL7P.2	7	PHAVU_007G165100g	AT2G47810	NFYB5	NF-YB5 [Source:UniProtKB/TrEMBL;Acc:A0A178VUG0]
MQTL7P.2	7	PHAVU_007G165200g	AT2G47850		Zinc finger CCCH domain-containing protein 32 [Source:UniProtKB/Swiss-Prot;Acc:Q84W91]
MQTL7P.2	7	PHAVU_007G165300g	AT3G61490		Pectin lyase-like superfamily protein [Source:UniProtKB/TrEMBL;Acc:A0A1I9LS88]
MQTL7P.2	7	PHAVU_007G165400g	AT2G03690		Ubiquinone biosynthesis protein COQ4 homolog, mitochondrial [Source:UniProtKB/Swiss-Prot;Acc:Q9ZPR0]
MQTL7P.2	7	PHAVU_007G165500g
MQTL7P.2	7	PHAVU_007G165600g	AT2G47860		Phototropic-responsive NPH3 family protein [Source:UniProtKB/TrEMBL;Acc:F4IM54]
MQTL7P.2	7	PHAVU_007G165600g	AT1G03010		BTB/POZ domain-containing protein At1g03010 [Source:UniProtKB/Swiss-Prot;Acc:Q9SA69]
MQTL7P.2	7	PHAVU_007G165700g
MQTL7P.2	7	PHAVU_007G165800g	AT3G62950	GRXC11	Glutaredoxin-C11 [Source:UniProtKB/Swiss-Prot;Acc:Q9LYC6]
MQTL7P.2	7	PHAVU_007G165800g	AT2G47870	GRXC12	Putative glutaredoxin-C12 [Source:UniProtKB/Swiss-Prot;Acc:O82254]
MQTL7P.2	7	PHAVU_007G165900g	AT1G06830	GRXS11	Monothiol glutaredoxin-S11 [Source:UniProtKB/Swiss-Prot;Acc:Q9M9Y9]
MQTL7P.2	7	PHAVU_007G165900g	AT2G30540	GRXS9	Monothiol glutaredoxin-S9 [Source:UniProtKB/Swiss-Prot;Acc:O04341]
MQTL7P.2	7	PHAVU_007G165900g	AT3G62960	GRXC14	Glutaredoxin-C14 [Source:UniProtKB/Swiss-Prot;Acc:Q9LYC5]
MQTL7P.2	7	PHAVU_007G165900g	AT2G47880	GRXC13	Glutaredoxin-C13 [Source:UniProtKB/Swiss-Prot;Acc:O82255]
MQTL7P.2	7	PHAVU_007G166000g
MQTL7P.2	7	PHAVU_007G166100g
MQTL7P.2	7	PHAVU_007G166200g	AT3G62980	TIR1	TIR1 [Source:UniProtKB/TrEMBL;Acc:A0A178VA54]
MQTL7P.2	7	PHAVU_007G166300g	AT1G03470	NET3A	NET3A [Source:UniProtKB/TrEMBL;Acc:A0A178W5C1]
MQTL7P.2	7	PHAVU_007G166400g
MQTL7P.2	7	PHAVU_007G1665000g	AT2G47940	DEGP2	EMB3117 [Source:UniProtKB/TrEMBL;Acc:A0A178VUR8]
MQTL7P.2	7	PHAVU_007G1665001g	AT2G47940	DEGP2	EMB3117 [Source:UniProtKB/TrEMBL;Acc:A0A178VUR8]
MQTL7P.2	7	PHAVU_007G166600g	AT4G03120		U1 small nuclear ribonucleoprotein C [Source:UniProtKB/Swiss-Prot;Acc:Q56XE4]
MQTL7P.2	7	PHAVU_007G166700g	AT3G20740	FIE	Polycomb group protein FERTILIZATION-INDEPENDENT ENDOSPERM [Source:UniProtKB/Swiss-Prot;Acc:Q9LT47]
MQTL7P.2	7	PHAVU_007G166800g	AT4G03115		Mitochondrial substrate carrier family protein [Source:TAIR;Acc:AT4G03115]
MQTL7P.2	7	PHAVU_007G166900g	AT4G03110	BRN1	RNA-binding protein BRN1 [Source:UniProtKB/Swiss-Prot;Acc:Q8LFS6]
MQTL7P.2	7	PHAVU_007G166900g	AT1G03457		RNA-binding (RRM/RBD/RNP motifs) family protein [Source:UniProtKB/TrEMBL;Acc:F4I0X0]
MQTL7P.2	7	PHAVU_007G167000g
MQTL7P.2	7	PHAVU_007G167100g	AT4G03100	ROPGAP2	Rho GTPase-activating protein 2 [Source:UniProtKB/Swiss-Prot;Acc:F4JI46]
MQTL7P.2	7	PHAVU_007G167200g
MQTL7P.2	7	PHAVU_007G167300g	AT2G47990	SWA1	Protein SLOW WALKER 1 [Source:UniProtKB/Swiss-Prot;Acc:O82266]
MQTL7P.2	7	PHAVU_007G167400g	AT4G03080	BSL1	Serine/threonine-protein phosphatase BSL1 [Source:UniProtKB/Swiss-Prot;Acc:Q8L7U5]
MQTL7P.2	7	PHAVU_007G167400g	AT1G03445	BSU1	Serine/threonine-protein phosphatase [Source:UniProtKB/TrEMBL;Acc:A0A178WIX8]
MQTL7P.2	7	PHAVU_007G167500g
MQTL7P.2	7	PHAVU_007G167600g	AT3G63010	GID1B	Gibberellin receptor GID1B [Source:UniProtKB/Swiss-Prot;Acc:Q9LYC1]
MQTL7P.2	7	PHAVU_007G167700g	AT4G03020		Putative WD-repeat protein [Source:UniProtKB/TrEMBL;Acc:Q8LPI5]
MQTL7P.2	7	PHAVU_007G167800g	AT1G03440		Leucine-rich repeat (LRR) family protein [Source:UniProtKB/TrEMBL;Acc:F4I0W7]
MQTL7P.2	7	PHAVU_007G167800g	AT4G03010		Leucine-rich repeat family protein [Source:UniProtKB/TrEMBL;Acc:Q9ZT98]
MQTL7P.2	7	PHAVU_007G167900g	AT3G29350	AHP2	AHP2 [Source:UniProtKB/TrEMBL;Acc:A0A178VEN2]
MQTL7P.2	7	PHAVU_007G167900g	AT5G39340	AHP3	histidine-containing phosphotransmitter 3 [Source:TAIR;Acc:AT5G39340]
MQTL7P.2	7	PHAVU_007G167900g	AT1G03430	AHP5	histidine-containing phosphotransfer factor 5 [Source:TAIR;Acc:AT1G03430]
MQTL7P.2	7	PHAVU_007G167900g	AT4G04402		Two-component phosphorelay mediator [Source:UniProtKB/TrEMBL;Acc:F4JGC7]
MQTL7P.2	7	PHAVU_007G168000g	AT5G35960		Protein kinase family protein [Source:UniProtKB/TrEMBL;Acc:Q9FGC3]
MQTL7P.2	7	PHAVU_007G168100g	AT2G48010	RKF3	Probable LRR receptor-like serine/threonine-protein kinase RKF3 [Source:UniProtKB/Swiss-Prot;Acc:P93050]
MQTL7P.2	7	PHAVU_007G168200g	AT2G48030		At2g48030 [Source:UniProtKB/TrEMBL;Acc:Q9ZU86]
MQTL7P.2	7	PHAVU_007G168300g
MQTL7P.2	7	PHAVU_007G168400g	AT3G63030	MBD4	Methyl-CpG-binding domain-containing protein 4 [Source:UniProtKB/Swiss-Prot;Acc:Q9LYB9]
MQTL7P.2	7	PHAVU_007G168400g	AT4G22745	MBD1	MBD1 [Source:UniProtKB/TrEMBL;Acc:A0A178UWM3]
MQTL7P.2	7	PHAVU_007G168500g	AT2G48060		unknown protein; FUNCTIONS IN: molecular_function unknown; INVOLVED IN: biological_process unknown; LOCATED IN: endomembrane system; EXPRESSED IN: shoot, sperm cell; CONTAINS InterPro DOMAIN/s: Protein of unknown function DUF3595 (InterPro:IPR021999. [Source:TAIR;Acc:AT2G48060]
MQTL7P.2	7	PHAVU_007G1686000g
MQTL7P.2	7	PHAVU_007G1686001g	AT4G02980	ERABP1	Auxin-binding protein 1 [Source:UniProtKB/Swiss-Prot;Acc:P33487]
MQTL7P.2	7	PHAVU_007G168700g
MQTL7P.2	7	PHAVU_007G168800g	AT1G03350		BSD domain-containing protein [Source:UniProtKB/TrEMBL;Acc:Q9ZVT6]
MQTL7P.2	7	PHAVU_007G168900g	AT2G48080		Oxidoreductase, 2OG-Fe(II) oxygenase family protein [Source:UniProtKB/TrEMBL;Acc:F4IN63]
MQTL7P.2	7	PHAVU_007G168900g	AT4G02940	ALKBH10B	RNA demethylase ALKBH10B [Source:UniProtKB/Swiss-Prot;Acc:Q9ZT92]
MQTL7P.2	7	PHAVU_007G169000g
MQTL7P.2	7	PHAVU_007G1691000g	AT1G59560	SPL1	E3 ubiquitin-protein ligase SPL1 [Source:UniProtKB/Swiss-Prot;Acc:Q94HV7]
MQTL7P.2	7	PHAVU_007G1691000g	AT1G63900	SP1	E3 ubiquitin-protein ligase SP1 [Source:UniProtKB/Swiss-Prot;Acc:Q8L7N4]
MQTL7P.2	7	PHAVU_007G1691001g	AT1G59560	SPL1	E3 ubiquitin-protein ligase SPL1 [Source:UniProtKB/Swiss-Prot;Acc:Q94HV7]
MQTL7P.2	7	PHAVU_007G1691001g	AT1G63900	SP1	E3 ubiquitin-protein ligase SP1 [Source:UniProtKB/Swiss-Prot;Acc:Q8L7N4]
MQTL7P.2	7	PHAVU_007G169200g	AT1G03340		F15K9.6 [Source:UniProtKB/TrEMBL;Acc:Q9ZVT5]
MQTL7P.2	7	PHAVU_007G169200g	AT4G02920		Uncharacterized protein At4g02920 [Source:UniProtKB/TrEMBL;Acc:Q8RXG5]
MQTL7P.2	7	PHAVU_007G169300g
MQTL7P.2	7	PHAVU_007G169400g	AT2G48120	PAC	Protein PALE CRESS, chloroplastic [Source:UniProtKB/Swiss-Prot;Acc:Q39089]
MQTL7P.2	7	PHAVU_007G169500g	AT2G48160		Tudor/PWWP/MBT domain-containing protein [Source:TAIR;Acc:AT2G48160]
MQTL7P.2	7	PHAVU_007G169500g	AT3G63070	HULK3	Protein HUA2-LIKE 3 [Source:UniProtKB/Swiss-Prot;Acc:F4IZM8]
MQTL7P.2	7	PHAVU_007G169600g	AT3G63080	GPX5	Probable glutathione peroxidase 5 [Source:UniProtKB/Swiss-Prot;Acc:Q9LYB4]
MQTL7P.2	7	PHAVU_007G169600g	AT2G48150	GPX4	Probable glutathione peroxidase 4 [Source:UniProtKB/Swiss-Prot;Acc:Q8L910]
MQTL7P.2	7	PHAVU_007G169700g	AT3G63088	RTFL14	DVL14 [Source:UniProtKB/TrEMBL;Acc:Q6IM87]
MQTL7P.2	7	PHAVU_007G169800g	AT1G03290		ELKS/Rab6-interacting/CAST family protein [Source:UniProtKB/TrEMBL;Acc:Q9ZVT0]
MQTL7P.2	7	PHAVU_007G169800g	AT4G02880		unknown protein; BEST Arabidopsis thaliana protein match is: unknown protein (TAIR:AT1G03290.2); Ha. [Source:TAIR;Acc:AT4G02880]
MQTL7P.2	7	PHAVU_007G169900g	AT3G63090		Ubiquitin carboxyl-terminal hydrolase family protein [Source:UniProtKB/TrEMBL;Acc:Q9LYB3]
MQTL7P.2	7	PHAVU_007G170000g	AT3G63095		Tetratricopeptide repeat (TPR)-like superfamily protein [Source:UniProtKB/TrEMBL;Acc:A8MRN4]
MQTL7P.2	7	PHAVU_007G170100g	AT3G63110	IPT3	IPT3 [Source:UniProtKB/TrEMBL;Acc:A0A178V8J2]
MQTL7P.2	7	PHAVU_007G170200g
MQTL7P.2	7	PHAVU_007G170300g	AT1G03250		unknown protein; Ha. [Source:TAIR;Acc:AT1G03250]
MQTL7P.2	7	PHAVU_007G170400g	AT1G03210		Phenazine biosynthesis PhzC/PhzF protein [Source:TAIR;Acc:AT1G03210]
MQTL7P.2	7	PHAVU_007G170400g	AT4G02860		Phenazine biosynthesis PhzC/PhzF protein [Source:UniProtKB/TrEMBL;Acc:F4JHW1]
MQTL7P.2	7	PHAVU_007G170400g	AT4G02850		At4g02850 [Source:UniProtKB/TrEMBL;Acc:Q66GM9]
MQTL7P.2	7	PHAVU_007G170500g
MQTL7P.2	7	PHAVU_007G170600g	AT1G03210		Phenazine biosynthesis PhzC/PhzF protein [Source:TAIR;Acc:AT1G03210]
MQTL7P.2	7	PHAVU_007G170600g	AT4G02860		Phenazine biosynthesis PhzC/PhzF protein [Source:UniProtKB/TrEMBL;Acc:F4JHW1]
MQTL7P.2	7	PHAVU_007G170600g	AT4G02850		At4g02850 [Source:UniProtKB/TrEMBL;Acc:Q66GM9]
MQTL7P.2	7	PHAVU_007G170700g
MQTL7P.2	7	PHAVU_007G170800g	AT1G03210		Phenazine biosynthesis PhzC/PhzF protein [Source:TAIR;Acc:AT1G03210]
MQTL7P.2	7	PHAVU_007G170800g	AT4G02860		Phenazine biosynthesis PhzC/PhzF protein [Source:UniProtKB/TrEMBL;Acc:F4JHW1]
MQTL7P.2	7	PHAVU_007G170800g	AT4G02850		At4g02850 [Source:UniProtKB/TrEMBL;Acc:Q66GM9]
MQTL7P.2	7	PHAVU_007G170900g	AT1G03230		Eukaryotic aspartyl protease family protein [Source:UniProtKB/TrEMBL;Acc:Q9ZVS5]
MQTL7P.2	7	PHAVU_007G170900g	AT1G03220		Eukaryotic aspartyl protease family protein [Source:UniProtKB/TrEMBL;Acc:Q9ZVS4]
MQTL7P.2	7	PHAVU_007G171000g
MQTL7P.2	7	PHAVU_007G171100g
MQTL7P.2	7	PHAVU_007G171200g
MQTL7P.2	7	PHAVU_007G171300g	AT4G09820	TT8	Transcription factor TT8 [Source:UniProtKB/Swiss-Prot;Acc:Q9FT81]
MQTL7P.2	7	PHAVU_007G171400g	AT4G09820	TT8	Transcription factor TT8 [Source:UniProtKB/Swiss-Prot;Acc:Q9FT81]
MQTL7P.2	7	PHAVU_007G171500g
MQTL7P.2	7	PHAVU_007G171600g	AT4G02830		Uncharacterized protein AT4g02830 [Source:UniProtKB/TrEMBL;Acc:Q9SY08]
MQTL7P.2	7	PHAVU_007G171700g	AT4G02820		Pentatricopeptide repeat-containing protein At4g02820, mitochondrial [Source:UniProtKB/Swiss-Prot;Acc:Q9SY07]
MQTL7P.2	7	PHAVU_007G171800g	AT3G63150	MIRO2	Mitochondrial Rho GTPase [Source:UniProtKB/TrEMBL;Acc:A0A178VC39]
MQTL7P.2	7	PHAVU_007G171900g	AT1G03170	FAF2	Protein FANTASTIC FOUR 2 [Source:UniProtKB/Swiss-Prot;Acc:Q8GXU9]
MQTL7P.2	7	PHAVU_007G171900g	AT4G02810	FAF1	Protein FANTASTIC FOUR 1 [Source:UniProtKB/Swiss-Prot;Acc:Q9SY06]
MQTL7P.2	7	PHAVU_007G172000g	AT1G03160	FZL	Probable transmembrane GTPase FZO-like, chloroplastic [Source:UniProtKB/Swiss-Prot;Acc:Q1KPV0]
MQTL7P.2	7	PHAVU_007G172100g	AT3G63140	CSP41A	Chloroplast stem-loop binding protein of 41 kDa a, chloroplastic [Source:UniProtKB/Swiss-Prot;Acc:Q9LYA9]
MQTL7P.2	7	PHAVU_007G172200g
MQTL7P.2	7	PHAVU_007G172300g	AT3G63200	PLP9	Probable inactive patatin-like protein 9 [Source:UniProtKB/Swiss-Prot;Acc:Q93ZQ3]
MQTL7P.2	7	PHAVU_007G172400g	AT3G63190	RRF	Ribosome-recycling factor, chloroplastic [Source:UniProtKB/Swiss-Prot;Acc:Q9M1X0]
MQTL7P.2	7	PHAVU_007G172500g	AT3G63180	ATTKL	TIC-like protein [Source:UniProtKB/TrEMBL;Acc:F4J0W8]
MQTL7P.2	7	PHAVU_007G172600g	AT4G02730	WDR5B	COMPASS-like H3K4 histone methylase component WDR5B [Source:UniProtKB/Swiss-Prot;Acc:Q9SY00]
MQTL7P.2	7	PHAVU_007G172700g
MQTL7P.2	7	PHAVU_007G172800g	AT4G02720		AT4g02720/T10P11_1 [Source:UniProtKB/TrEMBL;Acc:Q8S9I4]
MQTL7P.2	7	PHAVU_007G172900g	AT5G36740		Acyl-CoA N-acyltransferase with RING/FYVE/PHD-type zinc finger protein [Source:TAIR;Acc:AT5G36740]
MQTL7P.2	7	PHAVU_007G172900g	AT5G36670		RING/FYVE/PHD zinc finger superfamily protein [Source:UniProtKB/TrEMBL;Acc:F4K4G6]
MQTL7P.2	7	PHAVU_007G173000g
MQTL7P.2	7	PHAVU_007G173100g	AT5G53260		Late embryogenesis abundant protein 49 [Source:UniProtKB/Swiss-Prot;Acc:Q9FK15]
MQTL7P.2	7	PHAVU_007G173100g	AT1G03120	ATRAB28	Late embryogenesis abundant protein 3 [Source:UniProtKB/Swiss-Prot;Acc:Q9SA57]
MQTL7P.2	7	PHAVU_007G173100g	AT5G53270		Late embryogenesis abundant protein 50 [Source:UniProtKB/Swiss-Prot;Acc:Q9FK14]
MQTL7P.2	7	PHAVU_007G173200g
MQTL7P.2	7	PHAVU_007G173300g	AT4G02715		At4g02715 [Source:UniProtKB/TrEMBL;Acc:Q8L757]
MQTL7P.2	7	PHAVU_007G173400g	AT3G63210	MARD1	Protein MARD1 [Source:UniProtKB/Swiss-Prot;Acc:Q8LGS1]
MQTL7P.2	7	PHAVU_007G173500g
MQTL7P.2	7	PHAVU_007G173600g
MQTL7P.2	7	PHAVU_007G173700g	AT3G63240	IP5P4	Type I inositol polyphosphate 5-phosphatase 4 [Source:UniProtKB/Swiss-Prot;Acc:Q8GTS0]
MQTL7P.2	7	PHAVU_007G173800g	AT4G04614		At4g04614 [Source:UniProtKB/TrEMBL;Acc:Q1G3K2]
MQTL7P.2	7	PHAVU_007G173900g	AT1G03090	MCCA	Methylcrotonoyl-CoA carboxylase subunit alpha, mitochondrial [Source:UniProtKB/Swiss-Prot;Acc:Q42523]
MQTL7P.2	7	PHAVU_007G174000g	AT1G03080	NET1D	Protein NETWORKED 1D [Source:UniProtKB/Swiss-Prot;Acc:F4HZB5]
MQTL7P.2	7	PHAVU_007G174000g	AT4G02710	NET1C	Protein NETWORKED 1C [Source:UniProtKB/Swiss-Prot;Acc:Q9ZQX8]
MQTL7P.2	7	PHAVU_007G174100g	AT3G51895	SULTR3;1	Sulfate transporter 31 [Source:UniProtKB/TrEMBL;Acc:A0A1I9LNF9]
MQTL7P.2	7	PHAVU_007G174200g	AT3G63280	ATNEK4	NIMA-related kinase 4 [Source:UniProtKB/TrEMBL;Acc:A0A1I9LPR2]
MQTL7P.2	7	PHAVU_007G174300g	AT3G63290		2-oxoglutarate (2OG) and Fe(II)-dependent oxygenase superfamily protein [Source:UniProtKB/TrEMBL;Acc:Q8VYD7]
MQTL7P.2	7	PHAVU_007G174400g	AT3G63300	VAB	VAN3-binding protein [Source:UniProtKB/Swiss-Prot;Acc:Q8W4K5]
MQTL7P.2	7	PHAVU_007G174500g	AT4G02690	LFG3	Protein LIFEGUARD 3 [Source:UniProtKB/Swiss-Prot;Acc:Q9ZQX7]
MQTL7P.2	7	PHAVU_007G174500g	AT3G63310	BIL4	Protein LIFEGUARD 2 [Source:UniProtKB/Swiss-Prot;Acc:Q9M1V9]
MQTL7P.2	7	PHAVU_007G174500g	AT1G03070	LFG4	Protein LIFEGUARD 4 [Source:UniProtKB/Swiss-Prot;Acc:Q9SA63]
MQTL7P.2	7	PHAVU_007G174600g	AT4G02680	EOL1	EOL1 [Source:UniProtKB/TrEMBL;Acc:A0A178V4A7]
MQTL7P.2	7	PHAVU_007G174700g	AT3G63340		Protein phosphatase 2C family protein [Source:TAIR;Acc:AT3G63340]
MQTL7P.2	7	PHAVU_007G174700g	AT3G63320		Putative protein phosphatase 2C 50 [Source:UniProtKB/Swiss-Prot;Acc:Q9M1V8]
MQTL7P.2	7	PHAVU_007G174800g	AT3G51910	HSFA7A	Heat stress transcription factor A-7a [Source:UniProtKB/Swiss-Prot;Acc:Q9SV12]
MQTL7P.2	7	PHAVU_007G174800g	AT3G63350	HSFA7B	Heat stress transcription factor A-7b [Source:UniProtKB/Swiss-Prot;Acc:Q9M1V5]
MQTL7P.2	7	PHAVU_007G174900g	AT4G02670	AtIDD12	IDD12 [Source:UniProtKB/TrEMBL;Acc:A0A178V4W8]
MQTL7P.2	7	PHAVU_007G175000g	AT5G19840		2-oxoglutarate (2OG) and Fe(II)-dependent oxygenase superfamily protein [Source:UniProtKB/TrEMBL;Acc:F4K2M8]
MQTL7P.2	7	PHAVU_007G175100g	AT1G47550	SEC3A	Exocyst complex component sec3A [Source:UniProtKB/TrEMBL;Acc:F4HTA1]
MQTL7P.2	7	PHAVU_007G175100g	AT1G47560	SEC3B	Exocyst complex component SEC3B [Source:UniProtKB/Swiss-Prot;Acc:Q9SX86]
MQTL7P.2	7	PHAVU_007G175200g
MQTL7P.2	7	PHAVU_007G175300g	AT1G03060	SPI	Protein SPIRRIG [Source:UniProtKB/Swiss-Prot;Acc:F4HZB2]
MQTL7P.2	7	PHAVU_007G175300g	AT4G02660		Beige/BEACH domain ;WD domain, G-beta repeat protein [Source:TAIR;Acc:AT4G02660]
MQTL7P.2	7	PHAVU_007G175400g
MQTL7P.2	7	PHAVU_007G175500g	AT3G63410	VTE3	2-methyl-6-phytyl-1,4-hydroquinone methyltransferase, chloroplastic [Source:UniProtKB/Swiss-Prot;Acc:Q9LY74]
MQTL7P.2	7	PHAVU_007G175600g
MQTL7P.2	7	PHAVU_007G175700g	AT3G63420	AGG1	Ggamma-subunit 1 [Source:TAIR;Acc:AT3G63420]
MQTL7P.2	7	PHAVU_007G175800g	AT3G63430		At3g63430 [Source:UniProtKB/TrEMBL;Acc:Q9LY72]
MQTL7P.2	7	PHAVU_007G175900g	AT1G03055	D27	Beta-carotene isomerase D27, chloroplastic [Source:UniProtKB/Swiss-Prot;Acc:Q7XA78]
MQTL7P.2	7	PHAVU_007G176000g	AT2G38810	HTA8	Probable histone H2A variant 2 [Source:UniProtKB/Swiss-Prot;Acc:Q9SII0]
MQTL7P.2	7	PHAVU_007G176000g	AT3G54560	H2AV	Histone H2A [Source:UniProtKB/TrEMBL;Acc:A0A178V944]
MQTL7P.2	7	PHAVU_007G176000g	AT4G13570	HTA4	Histone H2A [Source:UniProtKB/TrEMBL;Acc:F4JT33]
MQTL7P.2	7	PHAVU_007G176100g
MQTL7P.2	7	PHAVU_007G176200g	AT2G38840		Guanylate-binding family protein [Source:UniProtKB/TrEMBL;Acc:F4ITY5]
MQTL7P.2	7	PHAVU_007G176300g
MQTL7P.2	7	PHAVU_007G176400g
MQTL7P.2	7	PHAVU_007G176500g	AT3G54650	FBL17	F-box/LRR-repeat protein 17 [Source:UniProtKB/Swiss-Prot;Acc:Q8W104]
MQTL7P.2	7	PHAVU_007G176600g
MQTL7P.2	7	PHAVU_007G176700g	AT3G23030	IAA2	Auxin-responsive protein [Source:UniProtKB/TrEMBL;Acc:A0A1I9LQ54]
MQTL7P.2	7	PHAVU_007G176700g	AT4G14560	IAA1	Auxin-responsive protein [Source:UniProtKB/TrEMBL;Acc:Q67YC2]
MQTL7P.2	7	PHAVU_007G176800g
MQTL7P.2	7	PHAVU_007G176900g	AT4G02590	UNE12	UNE12 [Source:UniProtKB/TrEMBL;Acc:A0A384KS03]
MQTL7P.2	7	PHAVU_007G176900g	AT1G03040		basic helix-loop-helix (bHLH) DNA-binding superfamily protein [Source:TAIR;Acc:AT1G03040]
MQTL7P.2	7	PHAVU_007G177000g	AT5G43680		AT5g43680/MQO24_4 [Source:UniProtKB/TrEMBL;Acc:Q94AZ7]
MQTL7P.2	7	PHAVU_007G177100g	AT2G30550		Phospholipase A1-Igamma2, chloroplastic [Source:UniProtKB/Swiss-Prot;Acc:Q3EBR6]
MQTL7P.2	7	PHAVU_007G177100g	AT1G06800	PLA-I{gamma}1	PLA-I(gamma)1 [Source:UniProtKB/TrEMBL;Acc:A0A178WG46]
MQTL7P.2	7	PHAVU_007G177200g	AT3G54660	EMB2360	At3g54660 [Source:UniProtKB/TrEMBL;Acc:Q5FV38]
MQTL7P.2	7	PHAVU_007G177300g
MQTL7P.2	7	PHAVU_007G177400g	AT2G30575	GAUT5	Probable galacturonosyltransferase 5 [Source:UniProtKB/Swiss-Prot;Acc:Q8RXE1]
MQTL7P.2	7	PHAVU_007G177400g	AT1G06780	GAUT6	Hexosyltransferase [Source:UniProtKB/TrEMBL;Acc:F4IDS0]
MQTL7P.2	7	PHAVU_007G177500g	AT2G30580	DRIP2	DRIP2 [Source:UniProtKB/TrEMBL;Acc:A0A178VRI3]
MQTL7P.2	7	PHAVU_007G177500g	AT1G06770	DRIP1	E3 ubiquitin protein ligase DRIP1 [Source:UniProtKB/Swiss-Prot;Acc:Q9M9Y4]
MQTL7P.2	7	PHAVU_007G177600g
MQTL7P.2	7	PHAVU_007G177700g
MQTL7P.2	7	PHAVU_007G177800g	AT1G52640		Pentatricopeptide repeat-containing protein At1g52640, mitochondrial [Source:UniProtKB/Swiss-Prot;Acc:Q9SSR6]
MQTL7P.2	7	PHAVU_007G177900g	AT2G30590	WRKY21	Probable WRKY transcription factor 21 [Source:UniProtKB/Swiss-Prot;Acc:O04336]
MQTL7P.2	7	PHAVU_007G177900g	AT3G04670	WRKY39	Probable WRKY transcription factor 39 [Source:UniProtKB/Swiss-Prot;Acc:Q9SR07]
MQTL7P.2	7	PHAVU_007G177900g	AT5G28650	WRKY74	Probable WRKY transcription factor 74 [Source:UniProtKB/Swiss-Prot;Acc:Q93WU6]
MQTL7P.2	7	PHAVU_007G178000g
MQTL7P.2	7	PHAVU_007G178100g	AT2G30620		Histone H1.2 [Source:UniProtKB/Swiss-Prot;Acc:P26569]
MQTL7P.2	7	PHAVU_007G178100g	AT1G06760		Histone H1.1 [Source:UniProtKB/Swiss-Prot;Acc:P26568]
MQTL7P.2	7	PHAVU_007G178200g	AT1G06750		p-loop containing nucleoside triphosphate hydrolases superfamily protein [Source:UniProtKB/TrEMBL;Acc:F4IDR5]
MQTL7P.2	7	PHAVU_007G178200g	AT2G30630		P-loop containing nucleoside triphosphate hydrolases superfamily protein [Source:UniProtKB/TrEMBL;Acc:F4INW4]
MQTL7P.2	7	PHAVU_007G178300g	AT3G06100	NIP7-1	NLM8 [Source:UniProtKB/TrEMBL;Acc:A0A178V7E3]
MQTL7P.2	7	PHAVU_007G178400g
MQTL7P.2	7	PHAVU_007G178500g
MQTL7P.2	7	PHAVU_007G178600g	AT1G06730		At1g06730/F4H5_22 [Source:UniProtKB/TrEMBL;Acc:Q9ASV2]
MQTL7P.2	7	PHAVU_007G178700g	AT4G19540	INDL	ATP binding protein-like [Source:UniProtKB/TrEMBL;Acc:O49472]
MQTL7P.2	7	PHAVU_007G178800g	AT2G30690	MYOB4	Probable myosin-binding protein 4 [Source:UniProtKB/Swiss-Prot;Acc:F4INW9]
MQTL7P.2	7	PHAVU_007G178900g
MQTL7P.2	7	PHAVU_007G179000g
MQTL7P.2	7	PHAVU_007G179100g	AT4G16430	BHLH3	Transcription factor bHLH3 [Source:UniProtKB/Swiss-Prot;Acc:O23487]
MQTL7P.2	7	PHAVU_007G1792000g
MQTL7P.2	7	PHAVU_007G1792001g	AT4G34910	RH16	DEAD-box ATP-dependent RNA helicase 16 [Source:UniProtKB/Swiss-Prot;Acc:Q9SW44]
MQTL7P.2	7	PHAVU_007G1793000g	AT5G27620	CYCH;1	cyclin H;1 [Source:TAIR;Acc:AT5G27620]
MQTL7P.2	7	PHAVU_007G1793001g
MQTL7P.2	7	PHAVU_007G179400g	AT1G09020	SNF4	Sucrose nonfermenting 4-like protein [Source:UniProtKB/Swiss-Prot;Acc:Q944A6]
MQTL7P.2	7	PHAVU_007G179500g	AT3G05380	ALY2	DIRP ;Myb-like DNA-binding domain [Source:TAIR;Acc:AT3G05380]
MQTL7P.2	7	PHAVU_007G179500g	AT5G27610	ALY1	Protein ALWAYS EARLY 1 [Source:UniProtKB/Swiss-Prot;Acc:Q6A331]
MQTL7P.2	7	PHAVU_007G179600g	AT1G55020	LOX1	Linoleate 9S-lipoxygenase 1 [Source:UniProtKB/Swiss-Prot;Acc:Q06327]
MQTL7P.2	7	PHAVU_007G179700g	AT1G55000		F-box protein At1g55000 [Source:UniProtKB/Swiss-Prot;Acc:Q9FZ32]
MQTL7P.2	7	PHAVU_007G179800g	AT3G05330	TAN	Probable microtubule-binding protein TANGLED [Source:UniProtKB/Swiss-Prot;Acc:Q84M91]
MQTL7P.2	7	PHAVU_007G179900g	AT5G27550	KIN14S	Kinesin-like protein KIN-14S [Source:UniProtKB/Swiss-Prot;Acc:F4K4C5]
MQTL7P.2	7	PHAVU_007G180000g	AT5G27560		DUF1995 domain protein, putative (DUF1995) [Source:UniProtKB/TrEMBL;Acc:Q94K68]
MQTL7P.2	7	PHAVU_007G180100g	AT1G09010	EBM	Mannosylglycoprotein endo-beta-mannosidase [Source:UniProtKB/Swiss-Prot;Acc:Q75W54]
MQTL7P.2	7	PHAVU_007G180200g	AT3G22660	EBP2	Probable rRNA-processing protein EBP2 homolog [Source:UniProtKB/Swiss-Prot;Acc:Q9LUJ5]
MQTL7P.2	7	PHAVU_007G180300g	AT3G05310	MIRO3	Mitochondrial Rho GTPase 3 [Source:UniProtKB/Swiss-Prot;Acc:Q9MA88]
MQTL7P.2	7	PHAVU_007G180300g	AT5G27540	MIRO1	Mitochondrial Rho GTPase 1 [Source:UniProtKB/Swiss-Prot;Acc:Q8RXF8]
MQTL7P.2	7	PHAVU_007G180400g	AT3G05280		Protein YIPF [Source:UniProtKB/TrEMBL;Acc:Q8GWB3]
MQTL7P.2	7	PHAVU_007G180400g	AT5G27490		Protein YIPF [Source:UniProtKB/TrEMBL;Acc:F4K4B8]
MQTL7P.2	7	PHAVU_007G180500g	AT5G27470		Serine--tRNA ligase, cytoplasmic [Source:UniProtKB/Swiss-Prot;Acc:Q39230]
MQTL7P.2	7	PHAVU_007G180600g	AT1G54920		unknown protein; FUNCTIONS IN: molecular_function unknown; INVOLVED IN: biological_process unknown; LOCATED IN: membrane; EXPRESSED IN: 23 plant structures; EXPRESSED DURING: 15 growth stages; Ha. [Source:TAIR;Acc:AT1G54920]
MQTL7P.2	7	PHAVU_007G180700g	AT1G54860		Glycoprotein membrane GPI-anchored [Source:UniProtKB/TrEMBL;Acc:Q9ZVL0]
MQTL7P.2	7	PHAVU_007G180800g	AT3G05260		Glucose and ribitol dehydrogenase homolog 2 [Source:UniProtKB/Swiss-Prot;Acc:Q9MA93]
MQTL7P.2	7	PHAVU_007G180800g	AT1G54870		NAD(P)-binding Rossmann-fold superfamily protein [Source:TAIR;Acc:AT1G54870]
MQTL7P.2	7	PHAVU_007G180900g	AT1G08980	AMI1	Amidase 1 [Source:UniProtKB/Swiss-Prot;Acc:Q9FR37]
MQTL7P.2	7	PHAVU_007G181000g	AT3G05250		At3g05250 [Source:UniProtKB/TrEMBL;Acc:Q8GYA2]
MQTL7P.2	7	PHAVU_007G181100g
MQTL7P.2	7	PHAVU_007G181200g
MQTL7P.2	7	PHAVU_007G181300g	AT1G54840	IDM2	Increased DNA methylation 2 [Source:UniProtKB/Swiss-Prot;Acc:Q8RWL4]
MQTL7P.2	7	PHAVU_007G181400g	AT1G54830	NFYC3	Nuclear transcription factor Y subunit C-3 [Source:UniProtKB/Swiss-Prot;Acc:Q9ZVL3]
MQTL7P.2	7	PHAVU_007G181400g	AT1G08970	NFYC9	Nuclear transcription factor Y subunit C-9 [Source:UniProtKB/Swiss-Prot;Acc:Q8L4B2]
MQTL7P.2	7	PHAVU_007G181500g	AT3G05220	HIPP34	Heavy metal-associated isoprenylated plant protein 34 [Source:UniProtKB/Swiss-Prot;Acc:Q0WV37]
MQTL7P.2	7	PHAVU_007G181600g	AT1G54820		Protein kinase superfamily protein [Source:UniProtKB/TrEMBL;Acc:F4HYK7]
MQTL7P.2	7	PHAVU_007G181700g	AT3G05210	ERCC1	DNA excision repair protein ERCC-1 [Source:UniProtKB/Swiss-Prot;Acc:Q9MA98]
MQTL7P.2	7	PHAVU_007G181800g	AT3G05200	ATL6	E3 ubiquitin-protein ligase ATL6 [Source:UniProtKB/Swiss-Prot;Acc:Q8RXX9]
MQTL7P.2	7	PHAVU_007G181800g	AT5G27420	ATL31	E3 ubiquitin-protein ligase ATL31 [Source:UniProtKB/Swiss-Prot;Acc:Q8LGA5]
MQTL7P.2	7	PHAVU_007G181900g
MQTL7P.2	7	PHAVU_007G182000g
MQTL7P.2	7	PHAVU_007G182100g	AT1G09830	PUR2	Phosphoribosylamine--glycine ligase, chloroplastic [Source:UniProtKB/Swiss-Prot;Acc:P52420]
MQTL7P.2	7	PHAVU_007G182200g
MQTL7P.2	7	PHAVU_007G182300g	AT5G27390		Mog1/PsbP/DUF1795-like photosystem II reaction center PsbP family protein [Source:TAIR;Acc:AT5G27390]
MQTL7P.2	7	PHAVU_007G182400g	AT1G54780	TLP18.3	TLP18.3 [Source:UniProtKB/TrEMBL;Acc:A0A178WHT4]
MQTL7P.2	7	PHAVU_007G1825000g	AT1G54790		GDSL esterase/lipase At1g54790 [Source:UniProtKB/Swiss-Prot;Acc:Q3ECP6]
MQTL7P.2	7	PHAVU_007G1825001g	AT1G54790		GDSL esterase/lipase At1g54790 [Source:UniProtKB/Swiss-Prot;Acc:Q3ECP6]
MQTL7P.2	7	PHAVU_007G182600g	AT5G27395		Mitochondrial inner membrane translocase complex, subunit Tim44-related protein [Source:UniProtKB/TrEMBL;Acc:Q8GXP7]
MQTL7P.2	7	PHAVU_007G182700g
MQTL7P.2	7	PHAVU_007G182800g	AT3G05170		Phosphoglycerate mutase-like protein AT74 [Source:UniProtKB/Swiss-Prot;Acc:Q9MAA2]
MQTL7P.2	7	PHAVU_007G182800g	AT1G08940		Phosphoglycerate mutase-like protein AT74H [Source:UniProtKB/Swiss-Prot;Acc:O04035]
MQTL7P.2	7	PHAVU_007G182900g	AT1G54740		Protein of unknown function (DUF3049) [Source:TAIR;Acc:AT1G54740]
MQTL7P.2	7	PHAVU_007G183000g	AT3G05140	RBK2	RBK2 [Source:UniProtKB/TrEMBL;Acc:A0A384KHI2]
MQTL7P.2	7	PHAVU_007G183100g	AT1G54710	ATG18H	Autophagy-related protein 18h [Source:UniProtKB/Swiss-Prot;Acc:Q8H1Q5]
MQTL7P.2	7	PHAVU_007G183200g
MQTL7P.2	7	PHAVU_007G183300g	AT3G05130		Paramyosin-like protein [Source:UniProtKB/TrEMBL;Acc:Q9MAA6]
MQTL7P.2	7	PHAVU_007G183300g	AT5G27330		Prefoldin chaperone subunit family protein [Source:UniProtKB/TrEMBL;Acc:F4K498]
MQTL7P.2	7	PHAVU_007G183400g	AT3G05120	GID1A	GID1A [Source:UniProtKB/TrEMBL;Acc:A0A178VM30]
MQTL7P.2	7	PHAVU_007G183400g	AT5G27320	GID1C	GID1C [Source:UniProtKB/TrEMBL;Acc:A0A178UKX0]
MQTL7P.2	7	PHAVU_007G183500g	AT2G26430	CYCL1-1	Cyclin-L1-1 [Source:UniProtKB/Swiss-Prot;Acc:Q8RWV3]
MQTL7P.2	7	PHAVU_007G183600g	AT3G04980		DNAJ heat shock N-terminal domain-containing protein [Source:UniProtKB/TrEMBL;Acc:A0A1I9LPC5]
MQTL7P.2	7	PHAVU_007G183600g	AT5G27240		DNAJ heat shock N-terminal domain-containing protein [Source:UniProtKB/TrEMBL;Acc:F4K2V2]
MQTL7P.2	7	PHAVU_007G183700g	AT3G04980		DNAJ heat shock N-terminal domain-containing protein [Source:UniProtKB/TrEMBL;Acc:A0A1I9LPC5]
MQTL7P.2	7	PHAVU_007G183700g	AT5G27240		DNAJ heat shock N-terminal domain-containing protein [Source:UniProtKB/TrEMBL;Acc:F4K2V2]
MQTL7P.2	7	PHAVU_007G183800g
MQTL7P.2	7	PHAVU_007G183900g	AT1G08820	PVA22	VAP27-2 [Source:UniProtKB/TrEMBL;Acc:A0A178WBB7]
MQTL7P.2	7	PHAVU_007G184000g	AT3G05010		Uncharacterized protein At3g05010 [Source:UniProtKB/TrEMBL;Acc:Q94AH1]
MQTL7P.2	7	PHAVU_007G184000g	AT5G27210		Protein of unknown function, transmembrane-40 [Source:TAIR;Acc:AT5G27210]
MQTL7P.2	7	PHAVU_007G184100g	AT3G05030	NHX2	Sodium/hydrogen exchanger [Source:UniProtKB/TrEMBL;Acc:A0A178VK10]
MQTL7P.2	7	PHAVU_007G184100g	AT5G27150	NHX1	Sodium/hydrogen exchanger [Source:UniProtKB/TrEMBL;Acc:Q0WVZ5]
MQTL7P.2	7	PHAVU_007G184200g	AT1G54610		Probable serine/threonine-protein kinase At1g54610 [Source:UniProtKB/Swiss-Prot;Acc:Q9ZVM9]
MQTL7P.2	7	PHAVU_007G184200g	AT3G05050		AT3g05050/T12H1_1 [Source:UniProtKB/TrEMBL;Acc:Q9MAB4]
MQTL7P.2	7	PHAVU_007G184300g
MQTL7P.2	7	PHAVU_007G184400g	AT3G05090	LRS1	AT3g05090/T12H1_5 [Source:UniProtKB/TrEMBL;Acc:Q93ZS6]
MQTL7P.2	7	PHAVU_007G184500g	AT5G27950	KIN14U	Kinesin-like protein KIN-14U [Source:UniProtKB/Swiss-Prot;Acc:Q8W0Y9]
MQTL7P.2	7	PHAVU_007G184600g	AT1G08720	EDR1	Serine/threonine-protein kinase EDR1 [Source:UniProtKB/Swiss-Prot;Acc:Q9FPR3]
MQTL7P.2	7	PHAVU_007G184700g
MQTL7P.2	7	PHAVU_007G184800g	AT5G27980		Late embryogenesis abundant protein 47 [Source:UniProtKB/Swiss-Prot;Acc:Q8GWT7]
MQTL7P.2	7	PHAVU_007G184900g	AT5G27970		ARM repeat superfamily protein [Source:UniProtKB/TrEMBL;Acc:F4K5S0]
MQTL7P.2	7	PHAVU_007G185000g	AT5G27970		ARM repeat superfamily protein [Source:UniProtKB/TrEMBL;Acc:F4K5S0]
MQTL7P.2	7	PHAVU_007G185100g	AT5G28020	CYSD2	Bifunctional L-3-cyanoalanine synthase/cysteine synthase D2 [Source:UniProtKB/Swiss-Prot;Acc:Q9SXS7]
MQTL7P.2	7	PHAVU_007G185100g	AT3G04940	CYSD1	Bifunctional L-3-cyanoalanine synthase/cysteine synthase D1 [Source:UniProtKB/Swiss-Prot;Acc:Q9S6Z7]
MQTL7P.2	7	PHAVU_007G185100g	AT5G28030	DES1	Bifunctional cystathionine gamma-lyase/cysteine synthase [Source:UniProtKB/Swiss-Prot;Acc:F4K5T2]
MQTL7P.2	7	PHAVU_007G185200g	AT5G28020	CYSD2	Bifunctional L-3-cyanoalanine synthase/cysteine synthase D2 [Source:UniProtKB/Swiss-Prot;Acc:Q9SXS7]
MQTL7P.2	7	PHAVU_007G185200g	AT3G04940	CYSD1	Bifunctional L-3-cyanoalanine synthase/cysteine synthase D1 [Source:UniProtKB/Swiss-Prot;Acc:Q9S6Z7]
MQTL7P.2	7	PHAVU_007G185200g	AT5G28030	DES1	Bifunctional cystathionine gamma-lyase/cysteine synthase [Source:UniProtKB/Swiss-Prot;Acc:F4K5T2]
MQTL7P.2	7	PHAVU_007G185300g	AT1G54490	XRN4	XRN4 [Source:UniProtKB/TrEMBL;Acc:A0A384KRW9]
MQTL7P.2	7	PHAVU_007G185400g	AT5G28040		Probable transcription factor At5g28040 [Source:UniProtKB/Swiss-Prot;Acc:F4K5T4]
MQTL7P.2	7	PHAVU_007G185400g	AT3G04930		Probable transcription factor At3g04930 [Source:UniProtKB/Swiss-Prot;Acc:Q9CAV7]
MQTL7P.2	7	PHAVU_007G185500g
MQTL7P.2	7	PHAVU_007G185600g	AT5G28050		Cytidine/deoxycytidylate deaminase family protein [Source:TAIR;Acc:AT5G28050]
MQTL7P.2	7	PHAVU_007G185700g
MQTL7P.2	7	PHAVU_007G185800g	AT5G28060	RPS24B	40S ribosomal protein S24-2 [Source:UniProtKB/Swiss-Prot;Acc:Q8LC83]
MQTL7P.2	7	PHAVU_007G185800g	AT3G04920	RPS24A	40S ribosomal protein S24-1 [Source:UniProtKB/Swiss-Prot;Acc:Q9SS17]
MQTL7P.2	7	PHAVU_007G185900g	AT5G28080	WNK9	Probable serine/threonine-protein kinase WNK9 [Source:UniProtKB/Swiss-Prot;Acc:Q2V338]
MQTL7P.2	7	PHAVU_007G185900g	AT3G04910	WNK1	Serine/threonine-protein kinase WNK1 [Source:UniProtKB/Swiss-Prot;Acc:Q9CAV6]
MQTL7P.2	7	PHAVU_007G186000g	AT3G04870	ZDS1	Zeta-carotene desaturase, chloroplastic/chromoplastic [Source:UniProtKB/Swiss-Prot;Acc:Q38893]
MQTL7P.2	7	PHAVU_007G186100g	AT3G04890		Adenine phosphoribosyltransferase-like protein, putative (DUF2358) [Source:UniProtKB/TrEMBL;Acc:A0A1I9LSP3]
MQTL7P.2	7	PHAVU_007G186200g
MQTL7P.2	7	PHAVU_007G186300g	AT1G54530		Calcium-binding EF hand family protein [Source:TAIR;Acc:AT1G54530]
MQTL7P.2	7	PHAVU_007G186400g	AT5G28150		AT5g28150/T24G3_80 [Source:UniProtKB/TrEMBL;Acc:Q8RX84]
MQTL7P.2	7	PHAVU_007G186400g	AT3G04860		AT3g04860/T9J14_19 [Source:UniProtKB/TrEMBL;Acc:Q9CAV2]
MQTL7P.2	7	PHAVU_007G186500g
MQTL7P.2	7	PHAVU_007G186600g	AT3G04800	TIM23-3	Mitochondrial import inner membrane translocase subunit TIM23-3 [Source:UniProtKB/Swiss-Prot;Acc:Q9S837]
MQTL7P.2	7	PHAVU_007G186700g	AT5G28300		Trihelix transcription factor GTL2 [Source:UniProtKB/Swiss-Prot;Acc:Q8H181]
MQTL7P.2	7	PHAVU_007G186800g	AT5G28290	NEK3	NEK3 [Source:UniProtKB/TrEMBL;Acc:A0A178UI68]
MQTL7P.2	7	PHAVU_007G186800g	AT3G04810	NEK2	Serine/threonine-protein kinase Nek2 [Source:UniProtKB/Swiss-Prot;Acc:Q9CAU7]
MQTL7P.2	7	PHAVU_007G186800g	AT1G54510	NEK1	Serine/threonine-protein kinase Nek1 [Source:UniProtKB/Swiss-Prot;Acc:Q9SLI2]
MQTL7P.2	7	PHAVU_007G186900g
MQTL7P.2	7	PHAVU_007G187000g	AT3G04780		PITH domain-containing protein At3g04780 [Source:UniProtKB/Swiss-Prot;Acc:Q9SQZ9]
MQTL7P.2	7	PHAVU_007G187100g
MQTL7P.2	7	PHAVU_007G187200g
MQTL7P.2	7	PHAVU_007G187300g	AT5G28840	GME	GDP-mannose 3,5-epimerase [Source:UniProtKB/Swiss-Prot;Acc:Q93VR3]
MQTL7P.2	7	PHAVU_007G187400g	AT5G28770	BZIP63	Basic leucine zipper 63 [Source:UniProtKB/Swiss-Prot;Acc:B9DGI8]
MQTL7P.2	7	PHAVU_007G187500g
MQTL7P.2	7	PHAVU_007G187600g
MQTL7P.2	7	PHAVU_007G187700g
MQTL7P.2	7	PHAVU_007G187800g
MQTL7P.2	7	PHAVU_007G187900g	AT1G08780	AIP3	Probable prefoldin subunit 4 [Source:UniProtKB/Swiss-Prot;Acc:Q9M4B5]
MQTL7P.2	7	PHAVU_007G188000g
MQTL7P.2	7	PHAVU_007G188100g	AT1G08770	PRA1E	PRA1 family protein [Source:UniProtKB/TrEMBL;Acc:A0A178W4Z3]
MQTL7P.2	7	PHAVU_007G188200g	AT5G28690		At5g28690 [Source:UniProtKB/TrEMBL;Acc:Q6NQD5]
MQTL7P.2	7	PHAVU_007G188200g	AT3G04700		At3g04700 [Source:UniProtKB/TrEMBL;Acc:Q9SR04]
MQTL7P.2	7	PHAVU_007G188200g	AT1G08790		1-phosphatidylinositol-4,5-bisphosphate phosphodiesterase epsilon-1, putative (DUF1685) [Source:UniProtKB/TrEMBL;Acc:Q9FRR0]
MQTL7P.2	7	PHAVU_007G188300g	AT5G28680	ANX2	Receptor-like protein kinase ANXUR2 [Source:UniProtKB/Swiss-Prot;Acc:Q3E8W4]
MQTL7P.2	7	PHAVU_007G188300g	AT3G04690	ANX1	ANX1 [Source:UniProtKB/TrEMBL;Acc:A0A178VHY9]
MQTL7P.2	7	PHAVU_007G188400g
MQTL7P.2	7	PHAVU_007G188500g	AT3G04630	WDL1	WVD2-like 1 [Source:TAIR;Acc:AT3G04630]
MQTL7P.2	7	PHAVU_007G188500g	AT5G28646	WVD2	Protein WAVE-DAMPENED 2 [Source:UniProtKB/Swiss-Prot;Acc:Q84ZT9]
MQTL7P.2	7	PHAVU_007G188500g	AT1G54460	WDL2	Protein WVD2-like 2 [Source:UniProtKB/Swiss-Prot;Acc:Q9ASW8]
MQTL7P.2	7	PHAVU_007G1886000g	AT3G04620		Alba DNA/RNA-binding protein [Source:UniProtKB/TrEMBL;Acc:Q9SR12]
MQTL7P.2	7	PHAVU_007G1886001g
MQTL7P.2	7	PHAVU_007G188700g	AT1G06740		At1g06740 [Source:UniProtKB/TrEMBL;Acc:Q9M9Y2]
MQTL7P.2	7	PHAVU_007G188800g	AT2G37690		Phosphoribosylaminoimidazole carboxylase like protein [Source:UniProtKB/TrEMBL;Acc:Q84TI2]
MQTL7P.2	7	PHAVU_007G188800g	AT2G05140		Phosphoribosylaminoimidazole carboxylase family protein / AIR carboxylase family protein [Source:UniProtKB/TrEMBL;Acc:Q9SJ42]
MQTL7P.2	7	PHAVU_007G188900g	AT3G11460	PCMP-H52	Putative pentatricopeptide repeat-containing protein At3g11460, mitochondrial [Source:UniProtKB/Swiss-Prot;Acc:Q9CAY1]
MQTL7P.2	7	PHAVU_007G189000g
MQTL7P.2	7	PHAVU_007G189100g	AT3G11460	PCMP-H52	Putative pentatricopeptide repeat-containing protein At3g11460, mitochondrial [Source:UniProtKB/Swiss-Prot;Acc:Q9CAY1]
MQTL7P.2	7	PHAVU_007G189200g	AT5G28640	GIF1	GRF1-interacting factor 1 [Source:UniProtKB/Swiss-Prot;Acc:Q8L8A5]
MQTL7P.2	7	PHAVU_007G189300g	AT1G08730	XI-C	Myosin-9 [Source:UniProtKB/Swiss-Prot;Acc:F4HXP9]
MQTL7P.2	7	PHAVU_007G189300g	AT1G54560	XI-E	Myosin-11 [Source:UniProtKB/Swiss-Prot;Acc:F4HWY6]
MQTL7P.2	7	PHAVU_007G189400g	AT4G28640	IAA11	Auxin-responsive protein [Source:UniProtKB/TrEMBL;Acc:A8MR39]
MQTL7P.2	7	PHAVU_007G189400g	AT1G04100	IAA10	Auxin-responsive protein IAA10 [Source:UniProtKB/Swiss-Prot;Acc:Q38828]
MQTL7P.2	7	PHAVU_007G189500g	AT5G43970	TOM9-2	TOM9-2 [Source:UniProtKB/TrEMBL;Acc:A0A178UKM7]
MQTL7P.2	7	PHAVU_007G189500g	AT1G04070	TOM9-1	Mitochondrial import receptor subunit TOM9-1 [Source:UniProtKB/Swiss-Prot;Acc:O64497]
MQTL7P.2	7	PHAVU_007G189600g	AT5G43980	CRRSP56	Cysteine-rich repeat secretory protein 56 [Source:UniProtKB/Swiss-Prot;Acc:Q8GXV7]
MQTL7P.2	7	PHAVU_007G189700g	AT5G43990	SUVR2	SET-domain containing protein lysine methyltransferase family protein [Source:UniProtKB/TrEMBL;Acc:F4K7E3]
MQTL7P.2	7	PHAVU_007G189700g	AT1G04050	SUVR1	Probable inactive histone-lysine N-methyltransferase SUVR1 [Source:UniProtKB/Swiss-Prot;Acc:Q946J2]
MQTL7P.2	7	PHAVU_007G189800g	AT5G44000		At5g44000 [Source:UniProtKB/TrEMBL;Acc:Q1H5B1]
MQTL7P.2	7	PHAVU_007G189900g	AT2G33370	RPL23A	60S ribosomal protein L23 [Source:UniProtKB/Swiss-Prot;Acc:P49690]
MQTL7P.2	7	PHAVU_007G189900g	AT3G04400	RPL23A	60S ribosomal protein L23 [Source:UniProtKB/Swiss-Prot;Acc:P49690]
MQTL7P.2	7	PHAVU_007G189900g	AT1G04480	RPL23A	60S ribosomal protein L23 [Source:UniProtKB/Swiss-Prot;Acc:P49690]
MQTL7P.2	7	PHAVU_007G190000g
MQTL7P.2	7	PHAVU_007G190100g	AT2G20400		myb-like HTH transcriptional regulator family protein [Source:TAIR;Acc:AT2G20400]
MQTL7P.2	7	PHAVU_007G190100g	AT4G28610	PHR1	Protein PHOSPHATE STARVATION RESPONSE 1 [Source:UniProtKB/Swiss-Prot;Acc:Q94CL7]
MQTL7P.2	7	PHAVU_007G190200g
MQTL7P.2	7	PHAVU_007G190300g
MQTL7P.2	7	PHAVU_007G190400g	AT5G44040		At5g44040 [Source:UniProtKB/TrEMBL;Acc:Q9FNC2]
MQTL7P.2	7	PHAVU_007G190400g	AT1G04030		unknown protein; BEST Arabidopsis thaliana protein match is: unknown protein (TAIR:AT5G44040.1); Ha. [Source:TAIR;Acc:AT1G04030]
MQTL7P.2	7	PHAVU_007G190500g
MQTL7P.2	7	PHAVU_007G1906000g	AT4G28600	NPGR2	no pollen germination related 2 [Source:TAIR;Acc:AT4G28600]
MQTL7P.2	7	PHAVU_007G1906001g	AT4G28600	NPGR2	no pollen germination related 2 [Source:TAIR;Acc:AT4G28600]
MQTL7P.2	7	PHAVU_007G190700g	AT1G04000		F21M11.6 protein [Source:UniProtKB/TrEMBL;Acc:Q9ZWC0]
MQTL7P.2	7	PHAVU_007G190700g	AT5G44060		Embryo sac development arrest protein [Source:UniProtKB/TrEMBL;Acc:Q9FNC0]
MQTL7P.2	7	PHAVU_007G190800g	AT2G20420		Succinate--CoA ligase [ADP-forming] subunit beta, mitochondrial [Source:UniProtKB/Swiss-Prot;Acc:O82662]
MQTL7P.2	7	PHAVU_007G190900g	AT2G20430	RIC6	CRIB domain-containing protein RIC6 [Source:UniProtKB/Swiss-Prot;Acc:Q1PF35]
MQTL7P.2	7	PHAVU_007G190900g	AT4G28556	RIC7	CRIB domain-containing protein RIC7 [Source:UniProtKB/Swiss-Prot;Acc:Q1G3K8]
MQTL7P.2	7	PHAVU_007G191000g	AT4G28560	RIC7	ROP-interactive CRIB motif-containing protein 7 [Source:UniProtKB/TrEMBL;Acc:F4JLB7]
MQTL7P.2	7	PHAVU_007G191100g	AT2G20440		Ypt/Rab-GAP domain of gyp1p superfamily protein [Source:UniProtKB/TrEMBL;Acc:F4IVD6]
MQTL7P.2	7	PHAVU_007G191100g	AT4G28550		At4g28550 [Source:UniProtKB/TrEMBL;Acc:A1L4V1]
MQTL7P.2	7	PHAVU_007G191200g	AT4G28540	CKL6	Casein kinase 1-like protein 6 [Source:UniProtKB/Swiss-Prot;Acc:Q8LPJ1]
MQTL7P.2	7	PHAVU_007G191300g
MQTL7P.2	7	PHAVU_007G191400g	AT1G03920		Non-specific serine/threonine protein kinase [Source:UniProtKB/TrEMBL;Acc:F4I2K0]
MQTL7P.2	7	PHAVU_007G191500g	AT5G44110	ABCI21	ABC transporter I family member 21 [Source:UniProtKB/Swiss-Prot;Acc:Q9XF19]
MQTL7P.2	7	PHAVU_007G191500g	AT1G03905	ABCI19	ABC transporter I family member 19 [Source:UniProtKB/Swiss-Prot;Acc:Q3EDJ0]
MQTL7P.2	7	PHAVU_007G191600g	AT2G18760	CHR8	chromatin remodeling 8 [Source:TAIR;Acc:AT2G18760]
MQTL7P.2	7	PHAVU_007G191700g	AT1G03900	ATNAP4	NAP4 [Source:UniProtKB/TrEMBL;Acc:A0A178WMR3]
MQTL7P.2	7	PHAVU_007G191800g	AT4G21150	RPN2	Dolichyl-diphosphooligosaccharide--protein glycosyltransferase subunit 2 [Source:UniProtKB/Swiss-Prot;Acc:Q93Z16]
MQTL7P.2	7	PHAVU_007G191900g
MQTL7P.2	7	PHAVU_007G192000g	AT2G20495		CONTAINS InterPro DOMAIN/s: Serine-threonine protein kinase 19 (InterPro:IPR018865); Ha. [Source:TAIR;Acc:AT2G20495]
MQTL7P.2	7	PHAVU_007G192100g	AT4G28530	anac074	At4g28530 [Source:UniProtKB/TrEMBL;Acc:Q8GUJ6]
MQTL7P.2	7	PHAVU_007G192200g	AT2G31160	LSH3	Protein LIGHT-DEPENDENT SHORT HYPOCOTYLS 3 [Source:UniProtKB/Swiss-Prot;Acc:O82268]
MQTL7P.2	7	PHAVU_007G192300g	AT3G54790	PUB3	U-box domain-containing protein 3 [Source:UniProtKB/Swiss-Prot;Acc:Q8GWV5]
MQTL7P.2	7	PHAVU_007G192400g	AT1G06190		Rho termination factor [Source:TAIR;Acc:AT1G06190]
MQTL7P.2	7	PHAVU_007G192400g	AT2G31150		ATP binding / ATPase [Source:UniProtKB/TrEMBL;Acc:F4IPY0]
MQTL7P.2	7	PHAVU_007G192500g	AT2G31140		At2g31140 [Source:UniProtKB/TrEMBL;Acc:Q84VZ6]
MQTL7P.2	7	PHAVU_007G192500g	AT1G06200		Peptidase S24/S26A/S26B/S26C family protein [Source:TAIR;Acc:AT1G06200]
MQTL7P.2	7	PHAVU_007G1926000g	AT3G54670	SMC1	Structural maintenance of chromosomes protein 1 [Source:UniProtKB/Swiss-Prot;Acc:Q6Q1P4]
MQTL7P.2	7	PHAVU_007G1926001g	AT3G54670	SMC1	Structural maintenance of chromosomes protein 1 [Source:UniProtKB/Swiss-Prot;Acc:Q6Q1P4]
MQTL7P.2	7	PHAVU_007G192700g
MQTL7P.2	7	PHAVU_007G192800g	AT1G03890	CRD	12S seed storage protein CRD [Source:UniProtKB/Swiss-Prot;Acc:Q9ZWA9]
MQTL7P.2	7	PHAVU_007G192800g	AT1G03880	CRB	CRU2 [Source:UniProtKB/TrEMBL;Acc:A0A178W5K4]
MQTL7P.2	7	PHAVU_007G192800g	AT4G28520	CRC	12S seed storage protein CRC [Source:UniProtKB/Swiss-Prot;Acc:Q96318]
MQTL7P.2	7	PHAVU_007G192800g	AT5G44120	CRA1	12S seed storage protein CRA1 [Source:UniProtKB/Swiss-Prot;Acc:P15455]
MQTL7P.2	7	PHAVU_007G192900g	AT1G06180	ATMYB13	Transcription factor MYB13 [Source:UniProtKB/Swiss-Prot;Acc:Q9LNC9]
MQTL7P.2	7	PHAVU_007G192900g	AT2G31180	MYB14	Transcription factor MYB14 [Source:UniProtKB/Swiss-Prot;Acc:Q9SJX8]
MQTL7P.2	7	PHAVU_007G193000g	AT2G31190	RUS2	WXR1 [Source:UniProtKB/TrEMBL;Acc:A0A178VQM6]
MQTL7P.2	7	PHAVU_007G193100g
MQTL7P.2	7	PHAVU_007G1932000g	AT4G08895		Inorganic phosphate transporter family protein [Source:UniProtKB/TrEMBL;Acc:F4JJ78]
MQTL7P.2	7	PHAVU_007G1932001g
MQTL7P.2	7	PHAVU_007G193300g	AT2G31230	ERF15	Ethylene-responsive transcription factor 15 [Source:UniProtKB/Swiss-Prot;Acc:Q8VYM0]
MQTL7P.2	7	PHAVU_007G193300g	AT1G06160	ERF094	Ethylene-responsive transcription factor ERF094 [Source:UniProtKB/Swiss-Prot;Acc:Q9LND1]
MQTL7P.2	7	PHAVU_007G193400g
MQTL7P.2	7	PHAVU_007G1935000g	AT4G34910	RH16	DEAD-box ATP-dependent RNA helicase 16 [Source:UniProtKB/Swiss-Prot;Acc:Q9SW44]
MQTL7P.2	7	PHAVU_007G1935001g	AT4G34910	RH16	DEAD-box ATP-dependent RNA helicase 16 [Source:UniProtKB/Swiss-Prot;Acc:Q9SW44]
MQTL7P.2	7	PHAVU_007G193600g
MQTL7P.2	7	PHAVU_007G193700g
MQTL7P.2	7	PHAVU_007G193800g
MQTL7P.2	7	PHAVU_007G193900g	AT1G04370	ERF14	Uncharacterized protein At1g04370 (Fragment) [Source:UniProtKB/TrEMBL;Acc:C0SUS6]
MQTL7P.2	7	PHAVU_007G193900g	AT3G23220	ERF095	Ethylene-responsive transcription factor ERF095 [Source:UniProtKB/Swiss-Prot;Acc:Q9LTC6]
MQTL7P.2	7	PHAVU_007G194000g
MQTL7P.2	7	PHAVU_007G194100g
MQTL7P.2	7	PHAVU_007G194200g	AT2G31240		Putative kinesin light chain [Source:UniProtKB/TrEMBL;Acc:Q8VZQ8]
MQTL7P.2	7	PHAVU_007G194300g	AT2G31260	ATG9	Autophagy-related protein 9 [Source:UniProtKB/Swiss-Prot;Acc:Q8RUS5]
MQTL7P.2	7	PHAVU_007G194400g	AT2G31270	CDT1A	CDT1-like protein a, chloroplastic [Source:UniProtKB/Swiss-Prot;Acc:Q9SJW9]
MQTL7P.2	7	PHAVU_007G194400g	AT3G54710	CDT1B	CDT1-like protein b [Source:UniProtKB/Swiss-Prot;Acc:Q9M1S9]
MQTL7P.2	7	PHAVU_007G194500g
MQTL7P.2	7	PHAVU_007G194600g	AT1G06150	EMB1444	basic helix-loop-helix (bHLH) DNA-binding superfamily protein [Source:TAIR;Acc:AT1G06150]
MQTL7P.2	7	PHAVU_007G194600g	AT2G31280	CPUORF7	conserved peptide upstream open reading frame 7 [Source:TAIR;Acc:AT2G31280]
MQTL7P.2	7	PHAVU_007G194700g
MQTL7P.2	7	PHAVU_007G194800g	AT3G23175		HR-like lesion-inducing protein-like protein [Source:UniProtKB/TrEMBL;Acc:Q8GYI3]
MQTL7P.2	7	PHAVU_007G194900g	AT2G42450		Alpha/beta-Hydrolases superfamily protein [Source:UniProtKB/TrEMBL;Acc:F4IN30]
MQTL7P.2	7	PHAVU_007G195000g	AT2G31310	LBD14	LOB domain-containing protein 14 [Source:UniProtKB/Swiss-Prot;Acc:Q9SJW5]
MQTL7P.2	7	PHAVU_007G195100g	AT2G42430	LBD16	LOB domain-containing protein 16 [Source:UniProtKB/Swiss-Prot;Acc:Q9SLB7]
MQTL7P.2	7	PHAVU_007G195200g
MQTL7P.2	7	PHAVU_007G195300g	AT3G58170	BET11	Bet1-like SNARE 1-1 [Source:UniProtKB/Swiss-Prot;Acc:Q9M2J9]
MQTL7P.2	7	PHAVU_007G195400g
MQTL7P.2	7	PHAVU_007G195500g
MQTL7P.2	7	PHAVU_007G195600g	AT2G42410	ZFP11	zinc finger protein 11 [Source:TAIR;Acc:AT2G42410]
MQTL7P.2	7	PHAVU_007G1957000g	AT3G58160	XI-J	Myosin-16 [Source:UniProtKB/Swiss-Prot;Acc:Q9M2K0]
MQTL7P.2	7	PHAVU_007G1957001g	AT3G58160	XI-J	Myosin-16 [Source:UniProtKB/Swiss-Prot;Acc:Q9M2K0]
MQTL7P.2	7	PHAVU_007G195800g	AT4G34910	RH16	DEAD-box ATP-dependent RNA helicase 16 [Source:UniProtKB/Swiss-Prot;Acc:Q9SW44]
MQTL7P.2	7	PHAVU_007G195900g	AT1G09030	NFYB4	Nuclear transcription factor Y subunit B-4 [Source:UniProtKB/Swiss-Prot;Acc:O04027]
MQTL7P.2	7	PHAVU_007G196000g	AT1G55050		unknown protein; FUNCTIONS IN: molecular_function unknown; INVOLVED IN: biological_process unknown; LOCATED IN: cellular_component unknown; EXPRESSED IN: cultured cell; BEST Arabidopsis thaliana protein match is: unknown protein (TAIR:AT1G09040.1). [Source:TAIR;Acc:AT1G55050]
MQTL7P.2	7	PHAVU_007G196000g	AT1G09050		Arginine-glutamic acid dipeptide repeat protein [Source:UniProtKB/TrEMBL;Acc:Q8RX35]
MQTL7P.2	7	PHAVU_007G196000g	AT1G09040		unknown protein; FUNCTIONS IN: molecular_function unknown; INVOLVED IN: biological_process unknown; LOCATED IN: membrane; EXPRESSED IN: leaf; BEST Arabidopsis thaliana protein match is: unknown protein (TAIR:AT1G09050.1); Ha. [Source:TAIR;Acc:AT1G09040]
MQTL7P.2	7	PHAVU_007G196100g
MQTL7P.2	7	PHAVU_007G196200g	AT3G05410	PPD7	PsbP domain-containing protein 7, chloroplastic [Source:UniProtKB/Swiss-Prot;Acc:F4J7A7]
MQTL7P.2	7	PHAVU_007G196300g	AT1G09060		JmjC domain protein JMJ24 [Source:UniProtKB/TrEMBL;Acc:F4HZD1]
MQTL7P.2	7	PHAVU_007G196400g
MQTL7P.2	7	PHAVU_007G196500g
MQTL7P.2	7	PHAVU_007G196600g	AT5G27680	RECQSIM	ATP-dependent DNA helicase Q-like SIM [Source:UniProtKB/Swiss-Prot;Acc:Q9FT69]
MQTL7P.2	7	PHAVU_007G196700g	AT3G05470	FH11	Formin-like protein [Source:UniProtKB/TrEMBL;Acc:A0A178VCE3]
MQTL7P.2	7	PHAVU_007G196800g	AT1G09090	RBOHB	Respiratory burst oxidase homolog protein B [Source:UniProtKB/Swiss-Prot;Acc:Q9SBI0]
MQTL7P.2	7	PHAVU_007G196900g	AT1G56210	HIPP35	Heavy metal-associated isoprenylated plant protein 35 [Source:UniProtKB/Swiss-Prot;Acc:Q9C7J6]
MQTL7P.2	7	PHAVU_007G197000g
MQTL7P.2	7	PHAVU_007G197100g	AT3G05530	RPT5A	26S proteasome regulatory subunit 6A homolog A [Source:UniProtKB/Swiss-Prot;Acc:Q9SEI2]
MQTL7P.2	7	PHAVU_007G197100g	AT1G09100	RPT5B	26S proteasome regulatory subunit 6A homolog B [Source:UniProtKB/Swiss-Prot;Acc:O04019]
MQTL7P.2	7	PHAVU_007G197200g	AT3G05540		Methionine sulfoxide reductase (MSS4-like) family protein [Source:TAIR;Acc:AT3G05540]
MQTL7P.2	7	PHAVU_007G197300g	AT4G13490		RING/U-box superfamily protein [Source:UniProtKB/TrEMBL;Acc:Q9T0H0]
MQTL7P.2	7	PHAVU_007G197300g	AT3G05545		RING finger family protein [Source:UniProtKB/TrEMBL;Acc:Q84WW4]
MQTL7P.2	7	PHAVU_007G197400g
MQTL7P.2	7	PHAVU_007G197500g	AT5G27760		Hypoxia-responsive family protein [Source:UniProtKB/TrEMBL;Acc:Q8LG60]
MQTL7P.2	7	PHAVU_007G197500g	AT3G05550		F18C1.18 protein [Source:UniProtKB/TrEMBL;Acc:Q9M9W0]
MQTL7P.2	7	PHAVU_007G197600g	AT5G27770	RPL22C	60S ribosomal protein L22-3 [Source:UniProtKB/Swiss-Prot;Acc:Q9FE58]
MQTL7P.2	7	PHAVU_007G197600g	AT3G05560	RPL22B	60S ribosomal protein L22-2 [Source:UniProtKB/Swiss-Prot;Acc:Q9M9W1]
MQTL7P.2	7	PHAVU_007G197700g	AT1G56220		Dormancy/auxin associated family protein [Source:TAIR;Acc:AT1G56220]
MQTL7P.2	7	PHAVU_007G197800g	AT5G27830		FUNCTIONS IN: molecular_function unknown; INVOLVED IN: response to oxidative stress; LOCATED IN: endomembrane system; EXPRESSED IN: 22 plant structures; EXPRESSED DURING: 13 growth stages; CONTAINS InterPro DOMAIN/s: Folate receptor, conserved regio /.../erPro:IPR018143); Ha. [Source:TAIR;Acc:AT5G27830]
MQTL7P.2	7	PHAVU_007G197900g	AT2G47570		Ribosomal protein L18e/L15 superfamily protein [Source:TAIR;Acc:AT2G47570]
MQTL7P.2	7	PHAVU_007G197900g	AT3G05590	RPL18B	RPL18 [Source:UniProtKB/TrEMBL;Acc:A0A178V8M9]
MQTL7P.2	7	PHAVU_007G197900g	AT5G27850	RPL18C	60S ribosomal protein L18-3 [Source:UniProtKB/Swiss-Prot;Acc:Q940B0]
MQTL7P.2	7	PHAVU_007G198000g	AT3G05600		Alpha/beta-Hydrolases superfamily protein [Source:UniProtKB/TrEMBL;Acc:Q9M9W5]
MQTL7P.2	7	PHAVU_007G198100g	AT3G05610	PME21	Probable pectinesterase/pectinesterase inhibitor 21 [Source:UniProtKB/Swiss-Prot;Acc:Q8GX86]
MQTL7P.2	7	PHAVU_007G198100g	AT5G27870	PME28	Putative pectinesterase/pectinesterase inhibitor 28 [Source:UniProtKB/Swiss-Prot;Acc:Q3E8Z8]
MQTL7P.2	7	PHAVU_007G198200g
MQTL7P.2	7	PHAVU_007G198300g	AT1G56230		Enolase (DUF1399) [Source:UniProtKB/TrEMBL;Acc:Q9C7J8]
MQTL7P.2	7	PHAVU_007G198400g	AT1G56240	PP2B13	F-box protein PP2-B13 [Source:UniProtKB/Swiss-Prot;Acc:Q9C7J9]
MQTL7P.2	7	PHAVU_007G198400g	AT1G56250	VBF	F-box protein VBF [Source:UniProtKB/Swiss-Prot;Acc:Q9C7K0]
MQTL7P.2	7	PHAVU_007G198400g	AT1G09155	PP2B15	F-box protein PP2-B15 [Source:UniProtKB/Swiss-Prot;Acc:O80494]
MQTL7P.2	7	PHAVU_007G198500g	AT3G05625		At3g05625 [Source:UniProtKB/TrEMBL;Acc:Q8GUK5]
MQTL7P.2	7	PHAVU_007G198600g	AT3G05630	PLPZETA2	Phospholipase D zeta 2 [Source:UniProtKB/Swiss-Prot;Acc:Q9M9W8]
MQTL7P.2	7	PHAVU_007G198700g	AT5G27930	PPC6-7	Probable protein phosphatase 2C 73 [Source:UniProtKB/Swiss-Prot;Acc:Q0WRB2]
MQTL7P.2	7	PHAVU_007G198700g	AT3G05640		Probable protein phosphatase 2C 34 [Source:UniProtKB/Swiss-Prot;Acc:Q9M9W9]
MQTL7P.2	7	PHAVU_007G198800g	AT1G30100	NCED5	Probable 9-cis-epoxycarotenoid dioxygenase NCED5, chloroplastic [Source:UniProtKB/Swiss-Prot;Acc:Q9C6Z1]
MQTL7P.2	7	PHAVU_007G198800g	AT4G18350	NCED2	9-cis-epoxycarotenoid dioxygenase NCED2, chloroplastic [Source:UniProtKB/Swiss-Prot;Acc:O49505]
MQTL7P.2	7	PHAVU_007G198900g	AT5G27030	TPR3	TOPLESS-related 3 [Source:UniProtKB/TrEMBL;Acc:F4K2T3]
MQTL7P.2	7	PHAVU_007G199000g	AT5G27000	KIN14G	Kinesin-like protein KIN-14G [Source:UniProtKB/Swiss-Prot;Acc:O81635]
MQTL7P.2	7	PHAVU_007G199000g	AT1G09170		P-loop nucleoside triphosphate hydrolases superfamily protein with CH (Calponin Homology) domain [Source:TAIR;Acc:AT1G09170]
MQTL7P.2	7	PHAVU_007G199100g	AT1G09160		Probable protein phosphatase 2C 5 [Source:UniProtKB/Swiss-Prot;Acc:O80492]
MQTL7P.2	7	PHAVU_007G199200g	AT4G11060	MTSSB	Single-stranded DNA-binding protein, mitochondrial [Source:UniProtKB/Swiss-Prot;Acc:Q84J78]
MQTL7P.2	7	PHAVU_007G199300g
MQTL7P.2	7	PHAVU_007G199400g	AT2G40650	PRP38	Pre-mRNA-splicing factor 38 [Source:UniProtKB/Swiss-Prot;Acc:Q8LB54]
MQTL7P.2	7	PHAVU_007G199500g	AT3G05670		F18C1.6 protein [Source:UniProtKB/TrEMBL;Acc:Q9M9X2]
MQTL7P.2	7	PHAVU_007G199600g	AT3G05700	DI19-3	Protein DEHYDRATION-INDUCED 19 homolog 3 [Source:UniProtKB/Swiss-Prot;Acc:Q84J70]
MQTL7P.2	7	PHAVU_007G199600g	AT5G26990	DI19-6	Protein DEHYDRATION-INDUCED 19 homolog 6 [Source:UniProtKB/Swiss-Prot;Acc:Q6NM26]
MQTL7P.2	7	PHAVU_007G199700g	AT5G26980	SYP41	Syntaxin-41 [Source:UniProtKB/Swiss-Prot;Acc:O65359]
MQTL7P.2	7	PHAVU_007G199700g	AT3G05710	SYP43	Syntaxin-43 [Source:UniProtKB/Swiss-Prot;Acc:Q9SUJ1]
MQTL7P.2	7	PHAVU_007G199800g	AT5G26940	DPD1	Exonuclease DPD1, chloroplastic/mitochondrial [Source:UniProtKB/Swiss-Prot;Acc:Q682U6]
MQTL7P.2	7	PHAVU_007G199900g
MQTL7P.2	7	PHAVU_007G200000g	AT1G56310		Polynucleotidyl transferase, ribonuclease H-like superfamily protein [Source:UniProtKB/TrEMBL;Acc:F4I526]
MQTL7P.2	7	PHAVU_007G200100g
MQTL7P.2	7	PHAVU_007G200200g	AT3G05740	RECQL1	ATP-dependent DNA helicase Q-like 1 [Source:UniProtKB/Swiss-Prot;Acc:Q9FT74]
MQTL7P.2	7	PHAVU_007G200300g	AT3G05750		Serine-rich adhesin for platelets-like protein [Source:UniProtKB/TrEMBL;Acc:F4J8I0]
MQTL7P.2	7	PHAVU_007G200300g	AT3G58650		TRM7 [Source:UniProtKB/TrEMBL;Acc:A0A384KX90]
MQTL7P.2	7	PHAVU_007G200300g	AT5G26910		TRM8 [Source:UniProtKB/TrEMBL;Acc:A0A384LKQ3]
MQTL7P.2	7	PHAVU_007G200400g	AT3G62630		Stress response NST1-like protein (DUF1645) [Source:UniProtKB/TrEMBL;Acc:Q9LZK2]
MQTL7P.2	7	PHAVU_007G200500g	AT1G09190	PCMP-E70	Pentatricopeptide repeat-containing protein At1g09190 [Source:UniProtKB/Swiss-Prot;Acc:O80488]
MQTL7P.2	7	PHAVU_007G200600g	AT1G56320		At1g56320 [Source:UniProtKB/TrEMBL;Acc:Q9C7K7]
MQTL7P.2	7	PHAVU_007G200700g
MQTL7P.2	7	PHAVU_007G200800g	AT1G09210	CRT2	Calreticulin-2 [Source:UniProtKB/Swiss-Prot;Acc:Q38858]
MQTL7P.2	7	PHAVU_007G200800g	AT1G56340	CRT1	Calreticulin-1 [Source:UniProtKB/Swiss-Prot;Acc:O04151]
MQTL7P.2	7	PHAVU_007G200900g	AT1G56345		RNA pseudouridine synthase 1 [Source:UniProtKB/Swiss-Prot;Acc:Q7XA65]
MQTL7P.2	7	PHAVU_007G201000g	AT1G56420		Antigenic heat-stable protein [Source:UniProtKB/TrEMBL;Acc:Q9C7X6]
MQTL7P.2	7	PHAVU_007G201100g
MQTL7P.2	7	PHAVU_007G2012000g	AT3G05775		Lon protease-like protein [Source:UniProtKB/TrEMBL;Acc:A0A1I9LME3]
MQTL7P.2	7	PHAVU_007G2012001g	AT3G05775		Lon protease-like protein [Source:UniProtKB/TrEMBL;Acc:A0A1I9LME3]
MQTL7P.2	7	PHAVU_007G201300g	AT1G56423		unknown protein; FUNCTIONS IN: molecular_function unknown; INVOLVED IN: biological_process unknown; LOCATED IN: endomembrane system; Ha. [Source:TAIR;Acc:AT1G56423]
MQTL7P.2	7	PHAVU_007G201400g
MQTL7P.2	7	PHAVU_007G201500g	AT5G26850		Uncharacterized protein [Source:TAIR;Acc:AT5G26850]
MQTL7P.2	7	PHAVU_007G201600g	AT1G56440	TPR5	TPR5 [Source:UniProtKB/TrEMBL;Acc:A0A178WG02]
MQTL7P.2	7	PHAVU_007G201700g	AT5G46000	JAL45	Jacalin-related lectin 45 [Source:UniProtKB/Swiss-Prot;Acc:Q9FNM2]
MQTL7P.2	7	PHAVU_007G201800g	AT5G26820	IREG3	Solute carrier family 40 member 3, chloroplastic [Source:UniProtKB/Swiss-Prot;Acc:Q8W4E7]
MQTL7P.2	7	PHAVU_007G201900g	AT5G26810		Pectinesterase [Source:UniProtKB/TrEMBL;Acc:A0A178UMJ0]
MQTL7P.2	7	PHAVU_007G202000g	AT5G26810		Pectinesterase [Source:UniProtKB/TrEMBL;Acc:A0A178UMJ0]
MQTL7P.2	7	PHAVU_007G202100g
MQTL7P.2	7	PHAVU_007G202200g	AT1G09250	BHLH149	Transcription factor bHLH149 [Source:UniProtKB/Swiss-Prot;Acc:O80482]
MQTL7P.2	7	PHAVU_007G202300g	AT3G05810		IGR motif protein [Source:UniProtKB/TrEMBL;Acc:Q8LC40]
MQTL7P.2	7	PHAVU_007G202400g	AT5G26790		At5g26790 [Source:UniProtKB/TrEMBL;Acc:Q8LAB7]
MQTL7P.2	7	PHAVU_007G202500g
MQTL7P.2	7	PHAVU_007G202600g	AT1G09280	STR6	Rhodanese-like domain-containing protein 6 [Source:UniProtKB/Swiss-Prot;Acc:Q94AC1]
MQTL7P.2	7	PHAVU_007G202700g	AT1G09300	ICP55	Intermediate cleaving peptidase 55, mitochondrial [Source:UniProtKB/Swiss-Prot;Acc:F4HZG9]
MQTL7P.2	7	PHAVU_007G202800g	AT1G56580	SVB	At1g56580/F25P12_18 [Source:UniProtKB/TrEMBL;Acc:Q9FXB0]
MQTL7P.2	7	PHAVU_007G202800g	AT1G09310		T31J12.3 protein [Source:UniProtKB/TrEMBL;Acc:Q9ZPZ4]
MQTL7P.2	7	PHAVU_007G202900g	AT1G09320		Agenet domain-containing protein [Source:UniProtKB/TrEMBL;Acc:Q500V5]
MQTL7P.2	7	PHAVU_007G203000g
MQTL7P.2	7	PHAVU_007G203100g	AT1G56560	INVA	Alkaline/neutral invertase A, mitochondrial [Source:UniProtKB/Swiss-Prot;Acc:Q9FXA8]
MQTL7P.2	7	PHAVU_007G203100g	AT3G05820	INVH	Probable alkaline/neutral invertase A, chloroplastic [Source:UniProtKB/Swiss-Prot;Acc:Q84JL5]
MQTL7P.2	7	PHAVU_007G203200g	AT1G56590	AP3M	AP-3 complex subunit mu [Source:UniProtKB/Swiss-Prot;Acc:F4I562]
MQTL7P.2	7	PHAVU_007G203300g	AT1G09330	ECH	Golgi apparatus membrane protein-like protein ECHIDNA [Source:UniProtKB/Swiss-Prot;Acc:Q8LEK2]
MQTL7P.2	7	PHAVU_007G203400g	AT5G23790	GOLS5	Galactinol synthase 5 [Source:UniProtKB/Swiss-Prot;Acc:Q9FFA1]
MQTL7P.2	7	PHAVU_007G203400g	AT4G26250	GOLS6	Galactinol synthase 6 [Source:UniProtKB/Swiss-Prot;Acc:Q8H1S1]
MQTL7P.2	7	PHAVU_007G203400g	AT5G30500	GOLS10	Galactinol synthase 10 [Source:UniProtKB/Swiss-Prot;Acc:F4KED2]
MQTL7P.2	7	PHAVU_007G203500g	AT5G02270	ATNAP9	Non-intrinsic ABC protein 9 [Source:UniProtKB/TrEMBL;Acc:F4KCB8]
MQTL7P.2	7	PHAVU_007G203600g
MQTL7P.2	7	PHAVU_007G203700g
MQTL7P.2	7	PHAVU_007G203800g	AT1G56700		At1g56700 [Source:UniProtKB/TrEMBL;Acc:Q9FXC0]
MQTL7P.2	7	PHAVU_007G203900g	AT5G26749		C2H2 and C2HC zinc fingers superfamily protein [Source:UniProtKB/TrEMBL;Acc:F4K1A9]
MQTL7P.2	7	PHAVU_007G204000g	AT5G26751	ASK1	Shaggy-related protein kinase alpha [Source:UniProtKB/Swiss-Prot;Acc:P43288]
MQTL7P.2	7	PHAVU_007G204000g	AT3G05840	ASK3	AT3G05840 protein [Source:UniProtKB/TrEMBL;Acc:Q0WUV3]
MQTL7P.2	7	PHAVU_007G204100g	AT3G07100	ERMO2	Protein transport protein Sec24-like At3g07100 [Source:UniProtKB/Swiss-Prot;Acc:Q9SFU0]
MQTL7P.2	7	PHAVU_007G204200g
MQTL7P.2	7	PHAVU_007G204300g	AT1G56720		At1g56720 [Source:UniProtKB/TrEMBL;Acc:Q7Y229]
MQTL7P.2	7	PHAVU_007G204300g	AT1G09440		Protein kinase superfamily protein [Source:UniProtKB/TrEMBL;Acc:F4I0Z0]

## Sheet: 8P
MQTL	Chr No	Accession Name	Arabidopsis gene ID	Arabidopsis Gene name	Arabidopsis Gene Description
MQTL8P.1	8	PHAVU_008G010700g	AT3G55420		Uncharacterized protein At3g55420 [Source:UniProtKB/TrEMBL;Acc:Q9M2T7]
MQTL8P.1	8	PHAVU_008G010800g	AT2G39630		At2g39630/F12L6.29 [Source:UniProtKB/TrEMBL;Acc:Q9SLN0]
MQTL8P.1	8	PHAVU_008G010900g	AT1G08670		ENTH/VHS family protein [Source:UniProtKB/TrEMBL;Acc:Q9FRR8]
MQTL8P.1	8	PHAVU_008G011000g
MQTL8P.1	8	PHAVU_008G011100g
MQTL8P.1	8	PHAVU_008G011200g	AT5G57080		Putative uncharacterized protein [Source:UniProtKB/TrEMBL;Acc:Q9LU78]
MQTL8P.1	8	PHAVU_008G011200g	AT4G26055		unknown protein; FUNCTIONS IN: molecular_function unknown; INVOLVED IN: biological_process unknown; LOCATED IN: endomembrane system; BEST Arabidopsis thaliana protein match is: unknown protein (TAIR:AT5G57080.1); Ha. [Source:TAIR;Acc:AT4G26055]
MQTL8P.1	8	PHAVU_008G011300g
MQTL8P.1	8	PHAVU_008G011400g
MQTL8P.1	8	PHAVU_008G011500g
MQTL8P.1	8	PHAVU_008G011600g
MQTL8P.1	8	PHAVU_008G011700g	AT4G16480	INT4	Inositol transporter 4 [Source:UniProtKB/Swiss-Prot;Acc:O23492]
MQTL8P.1	8	PHAVU_008G011700g	AT2G35740	INT3	Probable inositol transporter 3 [Source:UniProtKB/Swiss-Prot;Acc:Q9ZQP6]
MQTL8P.1	8	PHAVU_008G011800g
MQTL8P.1	8	PHAVU_008G011900g
MQTL8P.1	8	PHAVU_008G012000g
MQTL8P.1	8	PHAVU_008G012100g	AT1G04950	TAF6	TAFII59 [Source:UniProtKB/TrEMBL;Acc:A0A178W741]
MQTL8P.1	8	PHAVU_008G0122000g
MQTL8P.1	8	PHAVU_008G0122001g	AT2G39530		CASP-like protein 4D1 [Source:UniProtKB/Swiss-Prot;Acc:Q8GWD5]
MQTL8P.1	8	PHAVU_008G0122001g	AT2G39518		CASP-like protein 4D2 [Source:UniProtKB/Swiss-Prot;Acc:Q56X75]
MQTL8P.1	8	PHAVU_008G012300g	AT2G39530		CASP-like protein 4D1 [Source:UniProtKB/Swiss-Prot;Acc:Q8GWD5]
MQTL8P.1	8	PHAVU_008G012300g	AT2G39518		CASP-like protein 4D2 [Source:UniProtKB/Swiss-Prot;Acc:Q56X75]
MQTL8P.1	8	PHAVU_008G012400g	AT4G13070		At4g13070 [Source:UniProtKB/TrEMBL;Acc:Q67YJ7]
MQTL8P.1	8	PHAVU_008G012500g
MQTL8P.1	8	PHAVU_008G012600g	AT3G09440	HSP70-3	Heat shock protein 70 (Hsp 70) family protein [Source:UniProtKB/TrEMBL;Acc:A0A178VI76]
MQTL8P.1	8	PHAVU_008G012600g	AT5G02490	MED37D	Probable mediator of RNA polymerase II transcription subunit 37c [Source:UniProtKB/Swiss-Prot;Acc:P22954]
MQTL8P.1	8	PHAVU_008G012600g	AT5G02500	MED37E	Probable mediator of RNA polymerase II transcription subunit 37e [Source:UniProtKB/Swiss-Prot;Acc:P22953]
MQTL8P.1	8	PHAVU_008G012600g	AT1G56410	HSP70-18	Heat shock 70 kDa protein 18 [Source:UniProtKB/Swiss-Prot;Acc:Q9C7X7]
MQTL8P.1	8	PHAVU_008G012700g	AT3G04020		unknown protein; Ha. [Source:TAIR;Acc:AT3G04020]
MQTL8P.1	8	PHAVU_008G012800g	AT2G39550	GGB	PGGT-I [Source:UniProtKB/TrEMBL;Acc:A0A178VS16]
MQTL8P.1	8	PHAVU_008G012900g	AT2G39560		At2g39560/F12L6.22 [Source:UniProtKB/TrEMBL;Acc:O80643]
MQTL8P.1	8	PHAVU_008G013000g
MQTL8P.1	8	PHAVU_008G013100g	AT2G39570	ACR9	ACT domain-containing protein ACR9 [Source:UniProtKB/Swiss-Prot;Acc:O80644]
MQTL8P.1	8	PHAVU_008G013200g	AT1G65520	ECI1	Enoyl-CoA delta isomerase 1, peroxisomal [Source:UniProtKB/Swiss-Prot;Acc:O04469]
MQTL8P.1	8	PHAVU_008G013300g	AT1G01900	SBTI1.1	SBTI1.1 [Source:UniProtKB/TrEMBL;Acc:A0A178W900]
MQTL8P.1	8	PHAVU_008G013400g	AT4G00240	PLDBETA2	Phospholipase D beta 2 [Source:UniProtKB/Swiss-Prot;Acc:O23078]
MQTL8P.1	8	PHAVU_008G013400g	AT2G42010	PLDBETA1	phospholipase D beta 1 [Source:TAIR;Acc:AT2G42010]
MQTL8P.1	8	PHAVU_008G013500g	AT3G12590		unknown protein; INVOLVED IN: biological_process unknown; LOCATED IN: chloroplast; Ha. [Source:TAIR;Acc:AT3G12590]
MQTL8P.1	8	PHAVU_008G013600g	AT5G02530	ALY2	THO complex subunit 4B [Source:UniProtKB/Swiss-Prot;Acc:Q8L719]
MQTL8P.1	8	PHAVU_008G013600g	AT5G59950		RNA-binding (RRM/RBD/RNP motifs) family protein [Source:UniProtKB/TrEMBL;Acc:F4JXE3]
MQTL8P.1	8	PHAVU_008G013700g	AT2G39580		CONTAINS InterPro DOMAIN/s: Putative zinc-finger domain (InterPro:IPR019607); Ha. [Source:TAIR;Acc:AT2G39580]
MQTL8P.1	8	PHAVU_008G013800g	AT5G57450	XRCC3	DNA repair protein XRCC3 homolog [Source:UniProtKB/Swiss-Prot;Acc:Q9FKM5]
MQTL8P.1	8	PHAVU_008G013900g
MQTL8P.1	8	PHAVU_008G014000g	AT4G35550	WOX13	WOX13 [Source:UniProtKB/TrEMBL;Acc:A0A178UZQ1]
MQTL8P.1	8	PHAVU_008G014100g
MQTL8P.1	8	PHAVU_008G014200g	AT3G12770	PCMP-H43	Pentatricopeptide repeat-containing protein At3g12770 [Source:UniProtKB/Swiss-Prot;Acc:Q9LTV8]
MQTL8P.1	8	PHAVU_008G014300g	AT5G59840		Putative GTP-binding protein ara-3 [Source:UniProtKB/TrEMBL;Acc:Q9FJF1]
MQTL8P.1	8	PHAVU_008G014300g	AT3G46060	RABE1C	RABE1c [Source:UniProtKB/TrEMBL;Acc:A0A178VAR9]
MQTL8P.1	8	PHAVU_008G014300g	AT3G53610	RABE1A	Ras-related protein RABE1a [Source:UniProtKB/Swiss-Prot;Acc:O24466]
MQTL8P.1	8	PHAVU_008G014400g	AT3G55410		2-oxoglutarate dehydrogenase, E1 component [Source:UniProtKB/TrEMBL;Acc:F4IWV2]
MQTL8P.1	8	PHAVU_008G014400g	AT5G65750		2-oxoglutarate dehydrogenase, E1 component [Source:UniProtKB/TrEMBL;Acc:Q9FLH2]
MQTL8P.1	8	PHAVU_008G014500g	AT5G13660		unknown protein; BEST Arabidopsis thaliana protein match is: unknown protein (TAIR:AT5G59830.2); Ha. [Source:TAIR;Acc:AT5G13660]
MQTL8P.1	8	PHAVU_008G014600g
MQTL8P.1	8	PHAVU_008G014700g	AT2G30105		LRR repeats and ubiquitin-like domain-containing protein At2g30105 [Source:UniProtKB/Swiss-Prot;Acc:P0C895]
MQTL8P.1	8	PHAVU_008G014800g	AT2G39490		F-box protein At2g39490 [Source:UniProtKB/Swiss-Prot;Acc:Q5S4V7]
MQTL8P.1	8	PHAVU_008G014900g	AT4G01470	TIP1-3	Aquaporin TIP1-3 [Source:UniProtKB/Swiss-Prot;Acc:O82598]
MQTL8P.1	8	PHAVU_008G015000g	AT2G39480	ABCB6	ABC transporter B family member 6 [Source:UniProtKB/Swiss-Prot;Acc:Q8LPT1]
MQTL8P.1	8	PHAVU_008G015000g	AT3G55320	ABCB20	ABC transporter B family member 20 [Source:UniProtKB/Swiss-Prot;Acc:Q9M3B9]
MQTL8P.1	8	PHAVU_008G015100g	AT3G55330	PPL1	PPL1 [Source:UniProtKB/TrEMBL;Acc:A0A178VEI8]
MQTL8P.1	8	PHAVU_008G015200g	AT2G39460	RPL23AA	60S ribosomal protein L23a-1 [Source:UniProtKB/Swiss-Prot;Acc:Q8LD46]
MQTL8P.1	8	PHAVU_008G015200g	AT3G55280	RPL23AB	60S ribosomal protein L23a-2 [Source:UniProtKB/Swiss-Prot;Acc:Q9M3C3]
MQTL8P.1	8	PHAVU_008G015300g
MQTL8P.1	8	PHAVU_008G015400g	AT3G55260	HEXO1	Beta-hexosaminidase [Source:UniProtKB/TrEMBL;Acc:A0A178VFV1]
MQTL8P.1	8	PHAVU_008G015500g	AT2G39450	MTP11	MTP11 [Source:UniProtKB/TrEMBL;Acc:A0A178VPD8]
MQTL8P.1	8	PHAVU_008G015600g	AT3G12520	SULTR4;2	Probable sulfate transporter 4.2 [Source:UniProtKB/Swiss-Prot;Acc:Q8GYH8]
MQTL8P.1	8	PHAVU_008G015600g	AT5G13550	SULTR4;1	Sulfate transporter 4.1, chloroplastic [Source:UniProtKB/Swiss-Prot;Acc:Q9FY46]
MQTL8P.1	8	PHAVU_008G015700g	AT5G24330	ATXR6	Histone-lysine N-methyltransferase ATXR6 [Source:UniProtKB/Swiss-Prot;Acc:Q9FNE9]
MQTL8P.1	8	PHAVU_008G015800g	AT1G59950		Aldo/keto reductase [Source:UniProtKB/TrEMBL;Acc:Q1PFI5]
MQTL8P.1	8	PHAVU_008G015800g	AT1G59960		NAD(P)-linked oxidoreductase superfamily protein [Source:UniProtKB/TrEMBL;Acc:Q9SXC0]
MQTL8P.1	8	PHAVU_008G015900g	AT3G55240		Uncharacterized protein At3g55240 [Source:UniProtKB/TrEMBL;Acc:Q9M3C7]
MQTL8P.1	8	PHAVU_008G015900g	AT3G28990		Plant protein 1589 of unknown function [Source:TAIR;Acc:AT3G28990]
MQTL8P.1	8	PHAVU_008G016000g	AT2G39435		Phosphatidylinositol N-acetyglucosaminlytransferase subunit P-like protein [Source:UniProtKB/TrEMBL;Acc:Q0WT61]
MQTL8P.1	8	PHAVU_008G016100g	AT4G02840
MQTL8P.1	8	PHAVU_008G016100g	AT3G07590	SMD1A	Small nuclear ribonucleoprotein SmD1a [Source:UniProtKB/Swiss-Prot;Acc:Q9SSF1]
MQTL8P.1	8	PHAVU_008G016200g
MQTL8P.1	8	PHAVU_008G016300g

## Sheet: 9P
MQTL	Chr No	Accession Name	Arabidopsis gene ID	Arabidopsis Gene name	Arabidopsis Gene Description
MQTL9P.1	9	PHAVU_009G036800g	AT1G11475	NRPB10	NRPE10 [Source:UniProtKB/TrEMBL;Acc:A0A178WP73]
MQTL9P.1	9	PHAVU_009G036800g	AT1G61700	NRPB10L	DNA-directed RNA polymerase subunit 10-like protein [Source:UniProtKB/Swiss-Prot;Acc:Q9SYA6]
MQTL9P.1	9	PHAVU_009G036900g	AT1G58200	MSL3	Mechanosensitive ion channel protein 3, chloroplastic [Source:UniProtKB/Swiss-Prot;Acc:Q8L7W1]
MQTL9P.1	9	PHAVU_009G037000g	AT1G58200	MSL3	Mechanosensitive ion channel protein 3, chloroplastic [Source:UniProtKB/Swiss-Prot;Acc:Q8L7W1]
MQTL9P.1	9	PHAVU_009G0371000g	AT4G24530	OFUT31	O-fucosyltransferase 31 [Source:UniProtKB/Swiss-Prot;Acc:Q7Y030]
MQTL9P.1	9	PHAVU_009G0371001g
MQTL9P.1	9	PHAVU_009G037200g	AT2G01710		Chaperone DnaJ-domain superfamily protein [Source:TAIR;Acc:AT2G01710]
MQTL9P.1	9	PHAVU_009G037300g
MQTL9P.1	9	PHAVU_009G037400g
MQTL9P.1	9	PHAVU_009G037500g
MQTL9P.1	9	PHAVU_009G0376000g	AT1G09730		Cysteine proteinases superfamily protein [Source:UniProtKB/TrEMBL;Acc:F4I133]
MQTL9P.1	9	PHAVU_009G0376001g
MQTL9P.1	9	PHAVU_009G037700g	AT5G49970	PPOX1	Pyridoxine/pyridoxamine 5'-phosphate oxidase 1, chloroplastic [Source:UniProtKB/Swiss-Prot;Acc:Q9LTX3]
MQTL9P.1	9	PHAVU_009G0378000g	AT1G28200	FIP1	FIP1 [Source:UniProtKB/TrEMBL;Acc:A0A178WL22]
MQTL9P.1	9	PHAVU_009G0378001g
MQTL9P.1	9	PHAVU_009G037900g	AT4G24660	ATHB22	homeobox protein 22 [Source:TAIR;Acc:AT4G24660]
MQTL9P.1	9	PHAVU_009G038000g	AT1G28390		Protein kinase superfamily protein [Source:UniProtKB/TrEMBL;Acc:F4HWL9]
MQTL9P.1	9	PHAVU_009G0381000g	AT5G10940		Transducin family protein / WD-40 repeat family protein [Source:UniProtKB/TrEMBL;Acc:Q94BQ3]
MQTL9P.1	9	PHAVU_009G0381001g	AT5G10940		Transducin family protein / WD-40 repeat family protein [Source:UniProtKB/TrEMBL;Acc:Q94BQ3]
MQTL9P.1	9	PHAVU_009G038200g	AT5G50010	BHLH145	Transcription factor bHLH145 [Source:UniProtKB/Swiss-Prot;Acc:Q9FGB0]
MQTL9P.1	9	PHAVU_009G038300g
MQTL9P.1	9	PHAVU_009G038400g	AT3G49470	NACA2	Nascent polypeptide-associated complex subunit alpha-like protein 2 [Source:UniProtKB/TrEMBL;Acc:A0A1I9LR04]
MQTL9P.1	9	PHAVU_009G038500g
MQTL9P.1	9	PHAVU_009G038600g	AT3G49490		Uncharacterized protein T9C5.90 [Source:UniProtKB/TrEMBL;Acc:Q9SCK9]
MQTL9P.1	9	PHAVU_009G038700g
MQTL9P.1	9	PHAVU_009G038800g	AT5G24580	HIPP09	Heavy metal-associated isoprenylated plant protein 9 [Source:UniProtKB/Swiss-Prot;Acc:Q9FLU5]
MQTL9P.1	9	PHAVU_009G038900g	AT5G54140	ILL3	IAA-amino acid hydrolase ILR1-like 3 [Source:UniProtKB/Swiss-Prot;Acc:O81641]
MQTL9P.1	9	PHAVU_009G039000g	AT5G24590	NAC091	NAC domain-containing protein 91 [Source:UniProtKB/Swiss-Prot;Acc:Q9LKG8]
MQTL9P.1	9	PHAVU_009G039000g	AT3G49530	NAC062	NAC domain-containing protein 62 [Source:UniProtKB/Swiss-Prot;Acc:Q9SCK6]
MQTL9P.1	9	PHAVU_009G039100g	AT5G54130		At5g54130 [Source:UniProtKB/TrEMBL;Acc:Q8GUH8]
MQTL9P.1	9	PHAVU_009G039200g
MQTL9P.1	9	PHAVU_009G039300g	AT4G27585		SPFH/Band 7/PHB domain-containing membrane-associated protein family [Source:UniProtKB/TrEMBL;Acc:Q93VP9]
MQTL9P.1	9	PHAVU_009G039300g	AT5G54100		At5g54100 [Source:UniProtKB/TrEMBL;Acc:Q9LVW0]
MQTL9P.1	9	PHAVU_009G039400g	AT1G33140	RPL9B	60S ribosomal protein L9-1 [Source:UniProtKB/Swiss-Prot;Acc:P49209]
MQTL9P.1	9	PHAVU_009G039400g	AT1G33120	RPL9B	60S ribosomal protein L9-1 [Source:UniProtKB/Swiss-Prot;Acc:P49209]
MQTL9P.1	9	PHAVU_009G039400g	AT4G10450	RPL9D	60S ribosomal protein L9-2 [Source:UniProtKB/Swiss-Prot;Acc:Q9SZX9]
MQTL9P.1	9	PHAVU_009G039500g	AT5G63830		HIT-type Zinc finger family protein [Source:UniProtKB/TrEMBL;Acc:Q9FN06]
MQTL9P.1	9	PHAVU_009G039600g	AT1G33140	RPL9B	60S ribosomal protein L9-1 [Source:UniProtKB/Swiss-Prot;Acc:P49209]
MQTL9P.1	9	PHAVU_009G039600g	AT1G33120	RPL9B	60S ribosomal protein L9-1 [Source:UniProtKB/Swiss-Prot;Acc:P49209]
MQTL9P.1	9	PHAVU_009G039600g	AT4G10450	RPL9D	60S ribosomal protein L9-2 [Source:UniProtKB/Swiss-Prot;Acc:Q9SZX9]
MQTL9P.1	9	PHAVU_009G039700g	AT4G01575		Serine protease inhibitor, Kazal-type family protein [Source:UniProtKB/TrEMBL;Acc:F4JG23]
MQTL9P.1	9	PHAVU_009G039700g	AT3G61980		Serine protease inhibitor, Kazal-type family protein [Source:UniProtKB/TrEMBL;Acc:Q9M267]
MQTL9P.1	9	PHAVU_009G039800g
MQTL9P.1	9	PHAVU_009G039900g	AT1G18000		UNC93-like protein 1 [Source:UniProtKB/Swiss-Prot;Acc:Q56WD3]
MQTL9P.1	9	PHAVU_009G039900g	AT1G18010		UNC93-like protein 1 [Source:UniProtKB/Swiss-Prot;Acc:Q56WD3]
MQTL9P.1	9	PHAVU_009G040000g	AT5G24610		At5g24610 [Source:UniProtKB/TrEMBL;Acc:Q9FLU3]
MQTL9P.1	9	PHAVU_009G040000g	AT3G49550		At3g49550 [Source:UniProtKB/TrEMBL;Acc:Q9SCK4]
MQTL9P.1	9	PHAVU_009G040100g	AT5G24620		Pathogenesis-related thaumatin superfamily protein [Source:TAIR;Acc:AT5G24620]
MQTL9P.1	9	PHAVU_009G040200g	AT5G24630	BIN4	DNA-binding protein BIN4 [Source:UniProtKB/Swiss-Prot;Acc:Q9FLU1]
MQTL9P.1	9	PHAVU_009G040300g
MQTL9P.1	9	PHAVU_009G040400g	AT5G24650	HP30-2	Chloroplastic import inner membrane translocase subunit HP30-2 [Source:UniProtKB/Swiss-Prot;Acc:Q9FLT9]
MQTL9P.1	9	PHAVU_009G040400g	AT3G49560	HP30-1	Chloroplastic import inner membrane translocase subunit HP30-1 [Source:UniProtKB/Swiss-Prot;Acc:Q9SCK3]
MQTL9P.1	9	PHAVU_009G040500g	AT5G24655	LSU4	Protein RESPONSE TO LOW SULFUR 4 [Source:UniProtKB/Swiss-Prot;Acc:Q8L8S2]
MQTL9P.1	9	PHAVU_009G040500g	AT3G49570	LSU3	Protein RESPONSE TO LOW SULFUR 3 [Source:UniProtKB/Swiss-Prot;Acc:Q9SCK2]
MQTL9P.1	9	PHAVU_009G040500g	AT3G49580	LSU1	LSU1 [Source:UniProtKB/TrEMBL;Acc:A0A178VF66]
MQTL9P.1	9	PHAVU_009G040500g	AT5G24660	LSU2	Protein RESPONSE TO LOW SULFUR 2 [Source:UniProtKB/Swiss-Prot;Acc:Q9FIR9]
MQTL9P.1	9	PHAVU_009G040600g	AT5G24680		Peptidase C78, ubiquitin fold modifier-specific peptidase 1/ 2 [Source:UniProtKB/TrEMBL;Acc:Q9FIR7]
MQTL9P.1	9	PHAVU_009G040700g
MQTL9P.1	9	PHAVU_009G040800g
MQTL9P.1	9	PHAVU_009G040900g	AT1G33400	TPR9	Tetratricopeptide repeat (TPR)-like superfamily protein [Source:TAIR;Acc:AT1G33400]
MQTL9P.1	9	PHAVU_009G041000g
MQTL9P.1	9	PHAVU_009G041100g
MQTL9P.1	9	PHAVU_009G041200g	AT5G24900	CYP714A2	Cytochrome P450 714A2 [Source:UniProtKB/Swiss-Prot;Acc:Q6NKZ8]
MQTL9P.1	9	PHAVU_009G041200g	AT5G24910	CYP714A1	Cytochrome P450 714A1 [Source:UniProtKB/Swiss-Prot;Acc:Q93Z79]
MQTL9P.1	9	PHAVU_009G041300g	AT4G19985		Acyl-CoA N-acyltransferases (NAT) superfamily protein [Source:TAIR;Acc:AT4G19985]
MQTL9P.1	9	PHAVU_009G041400g	AT2G40815		Calcium-dependent lipid-binding (CaLB domain) family protein [Source:UniProtKB/TrEMBL;Acc:F4IIZ8]
MQTL9P.1	9	PHAVU_009G041500g	AT3G10840		Alpha/beta-Hydrolases superfamily protein [Source:UniProtKB/TrEMBL;Acc:A4IJ41]
MQTL9P.1	9	PHAVU_009G041600g	AT3G56460		GroES-like zinc-binding alcohol dehydrogenase family protein [Source:UniProtKB/TrEMBL;Acc:Q9LXZ4]
MQTL9P.1	9	PHAVU_009G041700g	AT2G40810	ATG18C	Autophagy-related protein 18c [Source:UniProtKB/Swiss-Prot;Acc:Q8GYD7]
MQTL9P.1	9	PHAVU_009G041700g	AT3G56440	ATG18D	Autophagy-related protein 18d [Source:UniProtKB/Swiss-Prot;Acc:Q0WPK3]
MQTL9P.1	9	PHAVU_009G041800g
MQTL9P.1	9	PHAVU_009G041900g
MQTL9P.1	9	PHAVU_009G042000g	AT3G10850	GLX2-2	Hydroxyacylglutathione hydrolase cytoplasmic [Source:UniProtKB/TrEMBL;Acc:Q0WQY6]
MQTL9P.1	9	PHAVU_009G042100g
MQTL9P.1	9	PHAVU_009G042200g	AT2G40800		Import inner membrane translocase subunit [Source:UniProtKB/TrEMBL;Acc:Q9SHB0]
MQTL9P.1	9	PHAVU_009G042200g	AT3G56430		At3g56430 [Source:UniProtKB/TrEMBL;Acc:Q9LXZ7]
MQTL9P.1	9	PHAVU_009G042300g
MQTL9P.1	9	PHAVU_009G042400g	AT3G10870	MES17	Methylesterase 17 [Source:UniProtKB/Swiss-Prot;Acc:Q9SG92]
MQTL9P.1	9	PHAVU_009G042500g	AT5G05180		Gb [Source:UniProtKB/TrEMBL;Acc:Q9FHK5]
MQTL9P.1	9	PHAVU_009G042500g	AT3G10880		Tropomyosin [Source:UniProtKB/TrEMBL;Acc:Q58FW3]
MQTL9P.1	9	PHAVU_009G042600g
MQTL9P.1	9	PHAVU_009G042700g	AT2G40780		Nucleic acid-binding, OB-fold-like protein [Source:UniProtKB/TrEMBL;Acc:F4II37]
MQTL9P.1	9	PHAVU_009G042800g	AT5G05220		AT5g05220/K18I23_2 [Source:UniProtKB/TrEMBL;Acc:Q940U2]
MQTL9P.1	9	PHAVU_009G042900g	AT2G38560	TFIIS	TFIIS [Source:UniProtKB/TrEMBL;Acc:A0A178VY86]
MQTL9P.1	9	PHAVU_009G043000g	AT2G40765		Putative uncharacterized protein At2g40765 [Source:UniProtKB/TrEMBL;Acc:Q94K78]
MQTL9P.1	9	PHAVU_009G043100g	AT2G40750	WRKY54	Probable WRKY transcription factor 54 [Source:UniProtKB/Swiss-Prot;Acc:Q93WU8]
MQTL9P.1	9	PHAVU_009G043100g	AT3G56400	WRKY70	Probable WRKY transcription factor 70 [Source:UniProtKB/Swiss-Prot;Acc:Q9LY00]
MQTL9P.1	9	PHAVU_009G043200g	AT2G40740	WRKY55	WRKY DNA-binding protein 55 [Source:TAIR;Acc:AT2G40740]
MQTL9P.1	9	PHAVU_009G043300g
MQTL9P.1	9	PHAVU_009G043400g	AT3G56380	ARR17	Response regulator 17 [Source:UniProtKB/TrEMBL;Acc:A0A1I9LQB0]
MQTL9P.1	9	PHAVU_009G043400g	AT2G40670	ARR16	Response regulator 16 [Source:UniProtKB/TrEMBL;Acc:F4II22]
MQTL9P.1	9	PHAVU_009G043500g	AT2G40660		Nucleic acid-binding, OB-fold-like protein [Source:UniProtKB/TrEMBL;Acc:Q93VB0]
MQTL9P.1	9	PHAVU_009G043600g	AT3G56370	IRK	Probable LRR receptor-like serine/threonine-protein kinase IRK [Source:UniProtKB/Swiss-Prot;Acc:Q9LY03]
MQTL9P.1	9	PHAVU_009G043700g	AT5G01860		C2H2 and C2HC zinc fingers superfamily protein [Source:UniProtKB/TrEMBL;Acc:Q9LZW0]
MQTL9P.1	9	PHAVU_009G043800g	AT5G01860		C2H2 and C2HC zinc fingers superfamily protein [Source:UniProtKB/TrEMBL;Acc:Q9LZW0]
MQTL9P.1	9	PHAVU_009G043900g	AT2G40640	PUB63	U-box domain-containing protein 63 [Source:UniProtKB/Swiss-Prot;Acc:Q58FY4]
MQTL9P.1	9	PHAVU_009G043900g	AT5G05230	PUB62	U-box domain-containing protein 62 [Source:UniProtKB/Swiss-Prot;Acc:Q6DBN5]
MQTL9P.1	9	PHAVU_009G044000g
MQTL9P.1	9	PHAVU_009G044100g	AT5G05250		AT5g05250/K18I23_5 [Source:UniProtKB/TrEMBL;Acc:Q9FLC9]
MQTL9P.1	9	PHAVU_009G044100g	AT3G56360		At3g56360 [Source:UniProtKB/TrEMBL;Acc:Q9LY04]
MQTL9P.1	9	PHAVU_009G044200g	AT3G49470	NACA2	Nascent polypeptide-associated complex subunit alpha-like protein 2 [Source:UniProtKB/TrEMBL;Acc:A0A1I9LR04]
MQTL9P.1	9	PHAVU_009G044300g	AT5G54150		unknown protein; BEST Arabidopsis thaliana protein match is: unknown protein (TAIR:AT5G54148.1); Ha. [Source:TAIR;Acc:AT5G54150]
MQTL9P.1	9	PHAVU_009G044300g	AT5G54148		unknown protein; BEST Arabidopsis thaliana protein match is: unknown protein (TAIR:AT5G54150.1); Ha. [Source:TAIR;Acc:AT5G54148]
MQTL9P.1	9	PHAVU_009G044300g	AT4G27660		Putative uncharacterized protein [Source:UniProtKB/TrEMBL;Acc:Q1PE44]
MQTL9P.1	9	PHAVU_009G044400g	AT5G54160	OMT1	Flavone 3'-O-methyltransferase 1 [Source:UniProtKB/Swiss-Prot;Acc:Q9FK25]
MQTL9P.1	9	PHAVU_009G044500g	AT1G11950		Transcription factor jumonji (JmjC) domain-containing protein (Fragment) [Source:UniProtKB/TrEMBL;Acc:C0SUU8]
MQTL9P.1	9	PHAVU_009G044500g	AT1G62310		Transcription factor jumonji (JmjC) domain-containing protein (Fragment) [Source:UniProtKB/TrEMBL;Acc:C0SV12]
MQTL9P.1	9	PHAVU_009G044600g	AT5G24530	DMR6	Protein DOWNY MILDEW RESISTANCE 6 [Source:UniProtKB/Swiss-Prot;Acc:Q9FLV0]
MQTL9P.1	9	PHAVU_009G044700g	AT5G24520	TTG1	Protein TRANSPARENT TESTA GLABRA 1 [Source:UniProtKB/Swiss-Prot;Acc:Q9XGN1]
MQTL9P.1	9	PHAVU_009G044800g	AT5G24460		RING-H2 zinc finger protein [Source:UniProtKB/TrEMBL;Acc:Q9FGE4]
MQTL9P.1	9	PHAVU_009G044900g	AT5G53730	NHL26	NHL26 [Source:UniProtKB/TrEMBL;Acc:A0A178UFX4]
MQTL9P.1	9	PHAVU_009G045000g	AT5G24470	APRR5	Two-component response regulator-like APRR5 [Source:UniProtKB/Swiss-Prot;Acc:Q6LA42]
MQTL9P.1	9	PHAVU_009G045100g	AT5G24490		30S ribosomal protein [Source:UniProtKB/TrEMBL;Acc:Q94K97]
MQTL9P.1	9	PHAVU_009G045200g	AT5G54180	MTERF8	PTAC15 [Source:UniProtKB/TrEMBL;Acc:A0A178U8Y7]
MQTL9P.1	9	PHAVU_009G045300g	AT5G24500		Fantom protein [Source:UniProtKB/TrEMBL;Acc:Q84J91]
MQTL9P.2	9	PHAVU_009G252200g	AT3G16850		Pectin lyase-like superfamily protein [Source:UniProtKB/TrEMBL;Acc:Q94C86]
MQTL9P.2	9	PHAVU_009G252200g	AT5G49215		Pectin lyase-like superfamily protein [Source:UniProtKB/TrEMBL;Acc:Q8RX04]
MQTL9P.2	9	PHAVU_009G252200g	AT3G06770		Pectin lyase-like superfamily protein [Source:UniProtKB/TrEMBL;Acc:A0A1I9LN94]
MQTL9P.2	9	PHAVU_009G252300g
MQTL9P.2	9	PHAVU_009G252400g
MQTL9P.2	9	PHAVU_009G252500g	AT1G31175		At1g31175 [Source:UniProtKB/TrEMBL;Acc:Q9SA13]
MQTL9P.2	9	PHAVU_009G252600g	ATMG00160	COX2	Cytochrome c oxidase subunit 2 [Source:UniProtKB/TrEMBL;Acc:G1C2Q7]
MQTL9P.2	9	PHAVU_009G252700g	AT5G49230	DI19-7	Protein DEHYDRATION-INDUCED 19 homolog 7 [Source:UniProtKB/Swiss-Prot;Acc:Q9FJ17]
MQTL9P.2	9	PHAVU_009G252700g	AT3G06760		Drought-responsive family protein [Source:UniProtKB/TrEMBL;Acc:F4JC45]
MQTL9P.2	9	PHAVU_009G252800g
MQTL9P.2	9	PHAVU_009G252900g
MQTL9P.2	9	PHAVU_009G253000g
MQTL9P.2	9	PHAVU_009G253100g	AT1G34770		CONTAINS InterPro DOMAIN/s: MAGE protein (InterPro:IPR002190); Ha. [Source:TAIR;Acc:AT1G34770]
MQTL9P.2	9	PHAVU_009G253200g	AT3G16857	ARR1	Two-component response regulator ARR1 [Source:UniProtKB/Swiss-Prot;Acc:Q940D0]
MQTL9P.2	9	PHAVU_009G253300g	AT3G16860	COBL8	COBRA-like protein 8 [Source:UniProtKB/Swiss-Prot;Acc:Q9LIB6]
MQTL9P.2	9	PHAVU_009G253300g	AT4G16120	COBL7	COBRA-like protein 7 [Source:UniProtKB/Swiss-Prot;Acc:Q8GZ17]
MQTL9P.2	9	PHAVU_009G253300g	AT5G49270	COBL9	COBRA-like protein 9 [Source:UniProtKB/Swiss-Prot;Acc:Q9FJ13]
MQTL9P.2	9	PHAVU_009G253400g
MQTL9P.2	9	PHAVU_009G253500g	AT4G16143	IMPA2	Importin subunit alpha-2 [Source:UniProtKB/Swiss-Prot;Acc:F4JL11]
MQTL9P.2	9	PHAVU_009G253500g	AT1G32880		ARM repeat superfamily protein [Source:UniProtKB/TrEMBL;Acc:F4HPE4]
MQTL9P.2	9	PHAVU_009G253500g	AT5G52000	IMPA8	Importin subunit alpha-8 [Source:UniProtKB/Swiss-Prot;Acc:Q9FJ92]
MQTL9P.2	9	PHAVU_009G253500g	AT5G49310	IMPA5	Importin subunit alpha-5 [Source:UniProtKB/Swiss-Prot;Acc:Q9FJ09]
MQTL9P.2	9	PHAVU_009G253500g	AT5G49305		Importin subunit alpha [Source:UniProtKB/TrEMBL;Acc:A0A1P8BDF2]
MQTL9P.2	9	PHAVU_009G253500g	AT3G06720	IMPA1	Importin subunit alpha [Source:UniProtKB/TrEMBL;Acc:A0A178VHS3]
MQTL9P.2	9	PHAVU_009G253600g	AT5G49320		At5g49320 [Source:UniProtKB/TrEMBL;Acc:Q9FJ08]
MQTL9P.2	9	PHAVU_009G253700g
MQTL9P.2	9	PHAVU_009G253800g
MQTL9P.2	9	PHAVU_009G253900g
MQTL9P.2	9	PHAVU_009G254000g
MQTL9P.2	9	PHAVU_009G254100g
MQTL9P.2	9	PHAVU_009G254200g	AT4G16146		cAMP-regulated phosphoprotein 19-related protein [Source:UniProtKB/TrEMBL;Acc:F4JLP3]
MQTL9P.2	9	PHAVU_009G254300g	AT5G49360	BXL1	Beta-D-xylosidase 1 [Source:UniProtKB/Swiss-Prot;Acc:Q9FGY1]
MQTL9P.2	9	PHAVU_009G254400g	AT3G16920	CTL2	Chitinase-like protein [Source:UniProtKB/TrEMBL;Acc:A0A1I9LSA0]
MQTL9P.2	9	PHAVU_009G254500g	AT3G16940		calmodulin binding;transcription regulators [Source:TAIR;Acc:AT3G16940]
MQTL9P.2	9	PHAVU_009G254600g	AT4G01395	COG4	Conserved oligomeric Golgi complex subunit 4 [Source:UniProtKB/Swiss-Prot;Acc:Q8L838]
MQTL9P.2	9	PHAVU_009G254700g	AT1G02620		Ras-related small GTP-binding family protein [Source:UniProtKB/TrEMBL;Acc:Q3E6Q3]
MQTL9P.2	9	PHAVU_009G254700g	AT4G02080	SAR1A	SAR2 [Source:UniProtKB/TrEMBL;Acc:A0A178V5S8]
MQTL9P.2	9	PHAVU_009G254700g	AT1G56330	SAR1B	SAR1B [Source:UniProtKB/TrEMBL;Acc:A0A178WM97]
MQTL9P.2	9	PHAVU_009G254700g	AT1G09180	ATSAR1	Putative GTP-binding protein, SAR1B [Source:UniProtKB/TrEMBL;Acc:O80489]
MQTL9P.2	9	PHAVU_009G254700g	AT3G62560		Putative Sar1 GTP binding protein [Source:UniProtKB/TrEMBL;Acc:Q8VYP7]
MQTL9P.2	9	PHAVU_009G254800g	AT3G06700	RPL29A	60S ribosomal protein L29-1 [Source:UniProtKB/Swiss-Prot;Acc:Q9M7X7]
MQTL9P.2	9	PHAVU_009G254800g	AT3G06680		60S ribosomal protein L29 [Source:UniProtKB/TrEMBL;Acc:F4JC32]
MQTL9P.2	9	PHAVU_009G254900g	AT3G16950	LPD1	Dihydrolipoyl dehydrogenase 1, chloroplastic [Source:UniProtKB/Swiss-Prot;Acc:A8MS68]
MQTL9P.2	9	PHAVU_009G254900g	AT4G16155	LPD2	Dihydrolipoyl dehydrogenase 2, chloroplastic [Source:UniProtKB/Swiss-Prot;Acc:F4JLP5]
MQTL9P.2	9	PHAVU_009G255000g	AT3G06670		Binding protein [Source:UniProtKB/TrEMBL;Acc:F4JC31]
MQTL9P.2	9	PHAVU_009G255000g	AT5G49390		LOCATED IN: endomembrane system; EXPRESSED IN: 17 plant structures; EXPRESSED DURING: 11 growth stages; BEST Arabidopsis thaliana protein match is: binding (TAIR:AT3G06670.1); Ha. [Source:TAIR;Acc:AT5G49390]
MQTL9P.2	9	PHAVU_009G255100g	AT4G16160	OEP162	ATOEP16-S [Source:UniProtKB/TrEMBL;Acc:A0A178V0T8]
MQTL9P.2	9	PHAVU_009G255200g
MQTL9P.2	9	PHAVU_009G255300g
MQTL9P.2	9	PHAVU_009G255400g
MQTL9P.2	9	PHAVU_009G255500g
MQTL9P.2	9	PHAVU_009G255600g
MQTL9P.2	9	PHAVU_009G255700g
MQTL9P.2	9	PHAVU_009G255800g
MQTL9P.2	9	PHAVU_009G255900g
MQTL9P.2	9	PHAVU_009G256000g
MQTL9P.2	9	PHAVU_009G256100g	AT3G16980	NRPB9A	DNA-directed RNA polymerases II, IV and V subunit 9A [Source:UniProtKB/Swiss-Prot;Acc:Q6NLH0]
MQTL9P.2	9	PHAVU_009G256100g	AT4G16265	NRPB9B	RNA polymerases M/15 Kd subunit [Source:TAIR;Acc:AT4G16265]
MQTL9P.2	9	PHAVU_009G256200g	AT5G49430		WD40/YVTN repeat and Bromo-WDR9-I-like domain-containing protein [Source:UniProtKB/TrEMBL;Acc:F4K639]
MQTL9P.2	9	PHAVU_009G256300g
MQTL9P.2	9	PHAVU_009G256400g	AT4G16260		Probable glucan endo-1,3-beta-glucosidase At4g16260 [Source:UniProtKB/Swiss-Prot;Acc:Q8VZJ2]
MQTL9P.2	9	PHAVU_009G256500g	AT4G16260		Probable glucan endo-1,3-beta-glucosidase At4g16260 [Source:UniProtKB/Swiss-Prot;Acc:Q8VZJ2]

## Sheet: 10P
MQTL	Chr No	Accession Name	Arabidopsis gene ID	Arabidopsis Gene name	Arabidopsis Gene Description
MQTL10P.1	10	PHAVU_010G078900g
MQTL10P.1	10	PHAVU_010G079000g	AT5G59320	LTP3	Non-specific lipid-transfer protein 3 [Source:UniProtKB/Swiss-Prot;Acc:Q9LLR7]
MQTL10P.1	10	PHAVU_010G079000g	AT3G51590	LTP12	Non-specific lipid-transfer protein 12 [Source:UniProtKB/Swiss-Prot;Acc:Q9SCZ0]
MQTL10P.1	10	PHAVU_010G079000g	AT5G59310	LTP4	Non-specific lipid-transfer protein 4 [Source:UniProtKB/Swiss-Prot;Acc:Q9LLR6]
MQTL10P.1	10	PHAVU_010G079000g	AT2G38530	LTP2	Non-specific lipid-transfer protein [Source:UniProtKB/TrEMBL;Acc:A0A178W063]
MQTL10P.1	10	PHAVU_010G079000g	AT3G51600	LTP5	Non-specific lipid-transfer protein 5 [Source:UniProtKB/Swiss-Prot;Acc:Q9XFS7]
MQTL10P.1	10	PHAVU_010G079000g	AT2G15050	LTP7	Non-specific lipid-transfer protein [Source:UniProtKB/TrEMBL;Acc:A0A178VZ65]
MQTL10P.1	10	PHAVU_010G079000g	AT2G38540	LTP1	Non-specific lipid-transfer protein [Source:UniProtKB/TrEMBL;Acc:A0A178VZQ3]
MQTL10P.1	10	PHAVU_010G079100g
MQTL10P.1	10	PHAVU_010G079200g
MQTL10P.1	10	PHAVU_010G079300g	AT1G18710	AtMYB47	MYB transcription factor [Source:UniProtKB/TrEMBL;Acc:Q9M9U2]
MQTL10P.1	10	PHAVU_010G079300g	AT1G74430	MYB95	At1g74430 [Source:UniProtKB/TrEMBL;Acc:Q9SG63]
MQTL10P.1	10	PHAVU_010G079400g	AT2G45200	GOS12	Golgi SNAP receptor complex member 1-2 [Source:UniProtKB/Swiss-Prot;Acc:O22151]
MQTL10P.1	10	PHAVU_010G079500g	AT2G45200	GOS12	Golgi SNAP receptor complex member 1-2 [Source:UniProtKB/Swiss-Prot;Acc:O22151]
MQTL10P.1	10	PHAVU_010G079600g
MQTL10P.1	10	PHAVU_010G079700g	AT3G60690		AT3g60690/T4C21_100 [Source:UniProtKB/TrEMBL;Acc:Q9LZZ4]
MQTL10P.1	10	PHAVU_010G079700g	AT2G45210	SAUR36	Auxin-responsive protein SAUR36 [Source:UniProtKB/Swiss-Prot;Acc:O22150]
MQTL10P.1	10	PHAVU_010G079800g	AT3G60720	PDLP8	Plasmodesmata-located protein 8 [Source:UniProtKB/TrEMBL;Acc:A0A1I9LQV4]
MQTL10P.1	10	PHAVU_010G079900g	AT2G45220	PME17	Probable pectinesterase/pectinesterase inhibitor 17 [Source:UniProtKB/Swiss-Prot;Acc:O22149]
MQTL10P.1	10	PHAVU_010G080000g	AT2G45220	PME17
MQTL10P.1	10	PHAVU_010G080100g	AT4G14840		At4g14840 [Source:UniProtKB/TrEMBL;Acc:O23339]
MQTL10P.1	10	PHAVU_010G080100g	AT3G22520		Spindle assembly abnormal protein [Source:UniProtKB/TrEMBL;Acc:Q9LJ94]
MQTL10P.1	10	PHAVU_010G080200g
MQTL10P.1	10	PHAVU_010G080300g	AT3G60730	PME36	Pectinesterase [Source:UniProtKB/TrEMBL;Acc:A0A178V7L0]
MQTL10P.1	10	PHAVU_010G0804000g	AT2G45240	MAP1A	Methionine aminopeptidase 1A [Source:UniProtKB/Swiss-Prot;Acc:Q9SLN5]
MQTL10P.1	10	PHAVU_010G0804001g	AT2G45240	MAP1A	Methionine aminopeptidase 1A [Source:UniProtKB/Swiss-Prot;Acc:Q9SLN5]
MQTL10P.1	10	PHAVU_010G080500g	AT2G45240	MAP1A	Methionine aminopeptidase 1A [Source:UniProtKB/Swiss-Prot;Acc:Q9SLN5]
MQTL10P.1	10	PHAVU_010G080600g	AT4G00080	UNE11	At4g00080 [Source:UniProtKB/TrEMBL;Acc:O81309]
MQTL10P.1	10	PHAVU_010G080700g	AT4G00080	UNE11	At4g00080 [Source:UniProtKB/TrEMBL;Acc:O81309]
MQTL10P.1	10	PHAVU_010G080800g	AT4G34080		Plant protein of unknown function (DUF641) [Source:TAIR;Acc:AT4G34080]
MQTL10P.1	10	PHAVU_010G080800g	AT2G45260		Myosin-4 protein (DUF641) [Source:UniProtKB/TrEMBL;Acc:O22146]
MQTL10P.1	10	PHAVU_010G080800g	AT4G33320		Myosin-4 protein (DUF641) [Source:UniProtKB/TrEMBL;Acc:Q9SZA9]
MQTL10P.1	10	PHAVU_010G080800g	AT4G36100		Sec1/munc18-like (SM) proteins superfamily [Source:UniProtKB/TrEMBL;Acc:F4JPL6]
MQTL10P.1	10	PHAVU_010G080900g	AT3G05100		S-adenosyl-L-methionine-dependent methyltransferases superfamily protein [Source:UniProtKB/TrEMBL;Acc:Q9MAA9]
MQTL10P.1	10	PHAVU_010G081000g	AT3G56830		At3g56830 [Source:UniProtKB/TrEMBL;Acc:Q9LES5]
MQTL10P.1	10	PHAVU_010G081100g
MQTL10P.1	10	PHAVU_010G081200g
MQTL10P.1	10	PHAVU_010G081300g	AT4G22755	SMO1-3	SMO1-3 [Source:UniProtKB/TrEMBL;Acc:A0A178V2R2]
MQTL10P.1	10	PHAVU_010G081300g	AT4G12110	SMO1-1	SMO1-1 [Source:UniProtKB/TrEMBL;Acc:A0A178UWJ7]
MQTL10P.1	10	PHAVU_010G081300g	AT4G22756	SMO1-2	Methylsterol monooxygenase 1-2 [Source:UniProtKB/Swiss-Prot;Acc:Q1EC69]
MQTL10P.1	10	PHAVU_010G081400g
MQTL10P.1	10	PHAVU_010G081500g	AT3G13445	TBP1	TATA-box-binding protein 1 [Source:UniProtKB/Swiss-Prot;Acc:P28147]
MQTL10P.1	10	PHAVU_010G081500g	AT1G55520	TBP2	TATA-box-binding protein 2 [Source:UniProtKB/Swiss-Prot;Acc:P28148]
MQTL10P.1	10	PHAVU_010G081600g	AT4G08870	ARGAH2	ARGAH2 [Source:UniProtKB/TrEMBL;Acc:A0A178V1K8]
MQTL10P.1	10	PHAVU_010G081600g	AT4G08900	ARGAH1	Arginase 1, mitochondrial [Source:UniProtKB/Swiss-Prot;Acc:P46637]
MQTL10P.1	10	PHAVU_010G081700g	AT2G45270	GCP1	Probable tRNA N6-adenosine threonylcarbamoyltransferase, mitochondrial [Source:UniProtKB/Swiss-Prot;Acc:O22145]
MQTL10P.1	10	PHAVU_010G081800g
MQTL10P.1	10	PHAVU_010G081900g	AT2G22410	PCMP-E28	Pentatricopeptide repeat-containing protein At2g22410, mitochondrial [Source:UniProtKB/Swiss-Prot;Acc:Q9SJZ3]
MQTL10P.1	10	PHAVU_010G0820000g
MQTL10P.1	10	PHAVU_010G0820001g
MQTL10P.1	10	PHAVU_010G082100g	AT2G45280	ATRAD51C	RAS associated with diabetes protein 51C [Source:UniProtKB/TrEMBL;Acc:F4IW45]
MQTL10P.1	10	PHAVU_010G082200g	AT1G48860		3-phosphoshikimate 1-carboxyvinyltransferase [Source:UniProtKB/TrEMBL;Acc:Q9FVP6]
MQTL10P.1	10	PHAVU_010G082200g	AT2G45300		3-phosphoshikimate 1-carboxyvinyltransferase, chloroplastic [Source:UniProtKB/Swiss-Prot;Acc:P05466]
MQTL10P.1	10	PHAVU_010G082300g	AT4G00110	GAE3	GAE3 [Source:UniProtKB/TrEMBL;Acc:A0A178V2K1]
MQTL10P.1	10	PHAVU_010G082300g	AT1G02000	GAE2	UDP-glucuronate 4-epimerase 2 [Source:UniProtKB/Swiss-Prot;Acc:Q9LPC1]
MQTL10P.1	10	PHAVU_010G082400g
MQTL10P.1	10	PHAVU_010G082500g
MQTL10P.1	10	PHAVU_010G082600g
MQTL10P.1	10	PHAVU_010G0827000g	AT1G71820	SEC6	SEC6 [Source:UniProtKB/TrEMBL;Acc:F4IA34]
MQTL10P.1	10	PHAVU_010G0827001g	AT1G71820	SEC6	SEC6 [Source:UniProtKB/TrEMBL;Acc:F4IA34]
MQTL10P.1	10	PHAVU_010G082800g
MQTL10P.1	10	PHAVU_010G082900g
MQTL10P.1	10	PHAVU_010G083000g
MQTL10P.1	10	PHAVU_010G0831000g
MQTL10P.1	10	PHAVU_010G0831001g
MQTL10P.1	10	PHAVU_010G083200g	AT1G53190		At1g53190 [Source:UniProtKB/TrEMBL;Acc:Q5EAI9]
MQTL10P.1	10	PHAVU_010G083200g	AT3G15070		AT3g15070/K15M2_22 [Source:UniProtKB/TrEMBL;Acc:Q94F54]
MQTL10P.1	10	PHAVU_010G083300g	AT2G45360		Ankyrin repeat/KH domain protein (DUF1442) [Source:UniProtKB/TrEMBL;Acc:O22136]
MQTL10P.1	10	PHAVU_010G083300g	AT3G60780		Uncharacterized protein T4C21_190 [Source:UniProtKB/TrEMBL;Acc:Q9LZY5]
MQTL10P.1	10	PHAVU_010G083400g
MQTL10P.1	10	PHAVU_010G083500g
MQTL10P.1	10	PHAVU_010G083600g
MQTL10P.1	10	PHAVU_010G083700g
MQTL10P.1	10	PHAVU_010G083800g
MQTL10P.1	10	PHAVU_010G083900g	AT3G60800	PAT14	S-acyltransferase [Source:UniProtKB/TrEMBL;Acc:A0A178VIL0]
MQTL10P.1	10	PHAVU_010G084000g	AT1G01350		Zinc finger CCCH domain-containing protein 1 [Source:UniProtKB/Swiss-Prot;Acc:Q8GX84]
MQTL10P.1	10	PHAVU_010G084000g	AT5G06420		Zinc finger CCCH domain-containing protein 51 [Source:UniProtKB/Swiss-Prot;Acc:Q9FNG6]
MQTL10P.1	10	PHAVU_010G084100g
MQTL10P.1	10	PHAVU_010G084200g	AT1G33390	FAS4	FAS4 [Source:UniProtKB/TrEMBL;Acc:A0A178WIP4]
MQTL10P.1	10	PHAVU_010G084300g	AT1G02010	SEC1A	secretory 1A [Source:TAIR;Acc:AT1G02010]
MQTL10P.1	10	PHAVU_010G084400g	AT3G60810		At3g60810 [Source:UniProtKB/TrEMBL;Acc:Q9LZY2]
MQTL10P.1	10	PHAVU_010G084500g	AT2G45330	emb1067	RNA 2'-phosphotransferase, Tpt1 / KptA family [Source:UniProtKB/TrEMBL;Acc:F4IW51]
MQTL10P.1	10	PHAVU_010G084500g	AT5G23600		At5g23600 [Source:UniProtKB/TrEMBL;Acc:Q9LT04]
MQTL10P.1	10	PHAVU_010G084600g	AT4G00200	AHL7	AT-hook motif nuclear-localized protein 7 [Source:UniProtKB/Swiss-Prot;Acc:Q4V3E0]
MQTL10P.1	10	PHAVU_010G084700g
MQTL10P.1	10	PHAVU_010G084800g	AT3G60850		At3g60850 [Source:UniProtKB/TrEMBL;Acc:Q9LZX9]
MQTL10P.1	10	PHAVU_010G084900g	AT4G00210	LBD31	LOB domain-containing protein 31 [Source:UniProtKB/Swiss-Prot;Acc:O81322]
MQTL10P.1	10	PHAVU_010G084900g	AT2G45410	LBD19	LBD19 [Source:UniProtKB/TrEMBL;Acc:A0A178VSY1]
MQTL10P.1	10	PHAVU_010G085000g
MQTL10P.1	10	PHAVU_010G085100g
MQTL10P.1	10	PHAVU_010G085200g
MQTL10P.1	10	PHAVU_010G085300g	AT3G60870	AHL18	AT-hook motif nuclear-localized protein 18 [Source:UniProtKB/Swiss-Prot;Acc:Q9LZX7]
MQTL10P.1	10	PHAVU_010G085300g	AT2G45430	AHL22	AT-hook motif nuclear-localized protein [Source:UniProtKB/TrEMBL;Acc:A0A178VXD2]
MQTL10P.1	10	PHAVU_010G085400g
MQTL10P.1	10	PHAVU_010G085500g	AT2G45440	DHDPS2	Putative dihydrodipicolinate synthase [Source:UniProtKB/TrEMBL;Acc:Q0WSN6]
MQTL10P.1	10	PHAVU_010G085500g	AT3G60880	DHDPS1	4-hydroxy-tetrahydrodipicolinate synthase 1, chloroplastic [Source:UniProtKB/Swiss-Prot;Acc:Q9LZX6]
MQTL10P.1	10	PHAVU_010G085600g
MQTL10P.1	10	PHAVU_010G085700g	AT1G01940	CYP18-1	Peptidyl-prolyl cis-trans isomerase CYP18-1 [Source:UniProtKB/Swiss-Prot;Acc:Q9LPC7]
MQTL10P.1	10	PHAVU_010G0858000g
MQTL10P.1	10	PHAVU_010G0858001g
MQTL10P.1	10	PHAVU_010G0858002g
MQTL10P.1	10	PHAVU_010G085900g	AT5G35930		AMP-dependent synthetase and ligase family protein [Source:TAIR;Acc:AT5G35930]
MQTL10P.1	10	PHAVU_010G086000g	AT1G48605	HAL3B	Probable phosphopantothenoylcysteine decarboxylase [Source:UniProtKB/Swiss-Prot;Acc:P94063]
MQTL10P.1	10	PHAVU_010G086000g	AT3G18030	HAL3A	Phosphopantothenoylcysteine decarboxylase [Source:UniProtKB/Swiss-Prot;Acc:Q9SWE5]
MQTL10P.1	10	PHAVU_010G086100g
MQTL10P.1	10	PHAVU_010G086200g	AT3G61030		Calcium-dependent lipid-binding (CaLB domain) family protein [Source:UniProtKB/TrEMBL;Acc:F4JD27]
MQTL10P.1	10	PHAVU_010G086200g	AT3G60950		C2 calcium/lipid-binding endonuclease/exonuclease/phosphatase [Source:UniProtKB/TrEMBL;Acc:F4JD16]
MQTL10P.1	10	PHAVU_010G086200g	AT3G61050	NTMC2TYPE4	At3g61050 [Source:UniProtKB/TrEMBL;Acc:Q9LEX1]
MQTL10P.1	10	PHAVU_010G086300g	AT3G51780	BAG4	BAG family molecular chaperone regulator 4 [Source:UniProtKB/Swiss-Prot;Acc:Q8RX71]
MQTL10P.1	10	PHAVU_010G086400g	AT2G45610	CXE9	Probable carboxylesterase 9 [Source:UniProtKB/Swiss-Prot;Acc:O64641]
MQTL10P.1	10	PHAVU_010G086500g	AT2G45600	CXE8	Probable carboxylesterase 8 [Source:UniProtKB/Swiss-Prot;Acc:O64640]
MQTL10P.1	10	PHAVU_010G086600g	AT2G45590		Receptor-like serine/threonine-protein kinase At2g45590 [Source:UniProtKB/Swiss-Prot;Acc:O64639]
MQTL10P.1	10	PHAVU_010G086700g	AT2G45620	URT1	UTP:RNA uridylyltransferase 1 [Source:UniProtKB/Swiss-Prot;Acc:O64642]
MQTL10P.1	10	PHAVU_010G086800g	AT5G28310		NAD(P)-binding Rossmann-fold superfamily protein [Source:UniProtKB/TrEMBL;Acc:F4K732]
MQTL10P.1	10	PHAVU_010G086800g	AT2G45630		D-isomer specific 2-hydroxyacid dehydrogenase family protein [Source:UniProtKB/TrEMBL;Acc:Q67Y01]
MQTL10P.1	10	PHAVU_010G086900g	AT3G12100	MTPC2	Uncharacterized protein At3g12100 [Source:UniProtKB/TrEMBL;Acc:Q0WSX7]
MQTL10P.1	10	PHAVU_010G087000g	AT5G28310		NAD(P)-binding Rossmann-fold superfamily protein [Source:UniProtKB/TrEMBL;Acc:F4K732]
MQTL10P.1	10	PHAVU_010G087000g	AT2G45630		D-isomer specific 2-hydroxyacid dehydrogenase family protein [Source:UniProtKB/TrEMBL;Acc:Q67Y01]
MQTL10P.1	10	PHAVU_010G087100g	AT5G28310		NAD(P)-binding Rossmann-fold superfamily protein [Source:UniProtKB/TrEMBL;Acc:F4K732]
MQTL10P.1	10	PHAVU_010G087100g	AT2G45630		D-isomer specific 2-hydroxyacid dehydrogenase family protein [Source:UniProtKB/TrEMBL;Acc:Q67Y01]
MQTL10P.1	10	PHAVU_010G087200g
MQTL10P.1	10	PHAVU_010G087300g	AT5G28310		NAD(P)-binding Rossmann-fold superfamily protein [Source:UniProtKB/TrEMBL;Acc:F4K732]
MQTL10P.1	10	PHAVU_010G087300g	AT2G45630		D-isomer specific 2-hydroxyacid dehydrogenase family protein [Source:UniProtKB/TrEMBL;Acc:Q67Y01]
MQTL10P.1	10	PHAVU_010G087400g
MQTL10P.1	10	PHAVU_010G087500g	AT4G25420	GA20OX1	Gibberellin 20 oxidase 1 [Source:UniProtKB/Swiss-Prot;Acc:Q39110]
MQTL10P.1	10	PHAVU_010G087500g	AT5G07200	GA20OX3	Gibberellin 20 oxidase 3 [Source:UniProtKB/Swiss-Prot;Acc:Q39112]
MQTL10P.1	10	PHAVU_010G087500g	AT1G60980	GA20OX4	Gibberellin 20 oxidase 4 [Source:UniProtKB/Swiss-Prot;Acc:Q9C955]
MQTL10P.1	10	PHAVU_010G087500g	AT5G51810	GA20OX2	Gibberellin 20 oxidase 2 [Source:UniProtKB/Swiss-Prot;Acc:Q39111]
MQTL10P.1	10	PHAVU_010G087600g	AT2G46480	GAUT2	Hexosyltransferase (Fragment) [Source:UniProtKB/TrEMBL;Acc:A0A068FL09]
MQTL10P.1	10	PHAVU_010G087600g	AT3G61130	GAUT1	Hexosyltransferase (Fragment) [Source:UniProtKB/TrEMBL;Acc:W8PUP8]
MQTL10P.1	10	PHAVU_010G087700g	AT2G45640	SAP18	Histone deacetylase complex subunit SAP18 [Source:UniProtKB/TrEMBL;Acc:A0A178VW39]
MQTL10P.1	10	PHAVU_010G087800g	AT3G11920		F26K24.21 protein [Source:UniProtKB/TrEMBL;Acc:Q9SF07]
MQTL10P.1	10	PHAVU_010G087900g
MQTL10P.1	10	PHAVU_010G0880000g
MQTL10P.1	10	PHAVU_010G0880001g
MQTL10P.1	10	PHAVU_010G088100g	AT2G45660	SOC1	SOC1 [Source:UniProtKB/TrEMBL;Acc:A0A178VZL4]
MQTL10P.1	10	PHAVU_010G088200g	AT2G45670	LPEAT2	Lysophospholipid acyltransferase LPEAT2 [Source:UniProtKB/Swiss-Prot;Acc:Q8S8S2]
MQTL10P.1	10	PHAVU_010G088300g
MQTL10P.1	10	PHAVU_010G088400g	AT4G00230	SBT4.14	Subtilisin-like protease SBT4.14 [Source:UniProtKB/Swiss-Prot;Acc:Q9LLL8]
MQTL10P.1	10	PHAVU_010G088500g
MQTL10P.1	10	PHAVU_010G088600g
MQTL10P.1	10	PHAVU_010G088700g	AT1G01900	SBTI1.1	SBTI1.1 [Source:UniProtKB/TrEMBL;Acc:A0A178W900]
MQTL10P.1	10	PHAVU_010G088800g
MQTL10P.1	10	PHAVU_010G088900g	AT4G00240	PLDBETA2	Phospholipase D beta 2 [Source:UniProtKB/Swiss-Prot;Acc:O23078]
MQTL10P.1	10	PHAVU_010G088900g	AT2G42010	PLDBETA1	phospholipase D beta 1 [Source:TAIR;Acc:AT2G42010]
MQTL10P.1	10	PHAVU_010G089000g
MQTL10P.1	10	PHAVU_010G089100g	AT2G45680	TCP9	Transcription factor TCP9 [Source:UniProtKB/Swiss-Prot;Acc:O64647]
MQTL10P.1	10	PHAVU_010G089200g	AT2G45690	PEX16	Peroxisome biogenesis protein 16 [Source:UniProtKB/Swiss-Prot;Acc:Q8S8S1]
MQTL10P.1	10	PHAVU_010G089300g	AT3G61113	URM1-2	Ubiquitin-related modifier 1 homolog 2 [Source:UniProtKB/Swiss-Prot;Acc:B3H7G2]
MQTL10P.1	10	PHAVU_010G089300g	AT2G45695	URM1-1	Ubiquitin-related modifier 1 homolog [Source:UniProtKB/TrEMBL;Acc:A0A178VS32]
MQTL10P.1	10	PHAVU_010G089400g	AT1G01910		ATPase [Source:UniProtKB/TrEMBL;Acc:A0A178WPT5]
MQTL10P.1	10	PHAVU_010G089500g	AT5G62150		At5g62150 [Source:UniProtKB/TrEMBL;Acc:Q9FIS3]
MQTL10P.1	10	PHAVU_010G089600g	AT1G12600	UTR4	UDP-galactose/UDP-glucose transporter 4 [Source:UniProtKB/Swiss-Prot;Acc:Q9LDX3]
MQTL10P.1	10	PHAVU_010G089700g	AT4G00770		At4g00770 [Source:UniProtKB/TrEMBL;Acc:Q147G2]
MQTL10P.1	10	PHAVU_010G089800g	AT5G44150		unknown protein; FUNCTIONS IN: molecular_function unknown; INVOLVED IN: biological_process unknown; LOCATED IN: chloroplast; EXPRESSED IN: 18 plant structures; EXPRESSED DURING: 13 growth stages; Ha. [Source:TAIR;Acc:AT5G44150]
MQTL10P.1	10	PHAVU_010G089900g
MQTL10P.1	10	PHAVU_010G090000g
MQTL10P.1	10	PHAVU_010G090100g	AT3G61190	BAP1	BON1-associated protein 1 [Source:UniProtKB/Swiss-Prot;Acc:Q941L2]
MQTL10P.1	10	PHAVU_010G090100g	AT2G45760	BAP2	BON1-associated protein 2 [Source:UniProtKB/Swiss-Prot;Acc:Q58FX0]
MQTL10P.1	10	PHAVU_010G090200g	AT3G61160		Protein kinase superfamily protein [Source:UniProtKB/TrEMBL;Acc:F4JE58]
MQTL10P.1	10	PHAVU_010G090200g	AT4G00720	ASK8	Shaggy related protein kinase theta [Source:UniProtKB/TrEMBL;Acc:Q0WWY4]
MQTL10P.1	10	PHAVU_010G090300g	AT4G00730	ANL2	Homeobox-leucine zipper protein ANTHOCYANINLESS 2 [Source:UniProtKB/Swiss-Prot;Acc:Q0WV12]
MQTL10P.1	10	PHAVU_010G090300g	AT3G61150	HDG1	HDG1 [Source:UniProtKB/TrEMBL;Acc:A0A178V5Q4]
MQTL10P.1	10	PHAVU_010G090400g	AT4G00740		Probable methyltransferase PMT13 [Source:UniProtKB/Swiss-Prot;Acc:Q93W95]
MQTL10P.1	10	PHAVU_010G090500g	AT3G61140	CSN1	SK31 [Source:UniProtKB/TrEMBL;Acc:A0A178VFN7]
MQTL10P.1	10	PHAVU_010G090600g	AT4G00752	PUX9	Plant UBX domain-containing protein 9 [Source:UniProtKB/Swiss-Prot;Acc:Q4V3D3]
MQTL10P.1	10	PHAVU_010G090700g
MQTL10P.1	10	PHAVU_010G090800g	AT4G00750		Probable methyltransferase PMT15 [Source:UniProtKB/Swiss-Prot;Acc:Q9ZPH9]
MQTL10P.1	10	PHAVU_010G090800g	AT2G45750		Probable methyltransferase PMT16 [Source:UniProtKB/Swiss-Prot;Acc:O80844]
MQTL10P.1	10	PHAVU_010G090900g	AT5G10940		Transducin family protein / WD-40 repeat family protein [Source:UniProtKB/TrEMBL;Acc:Q94BQ3]
MQTL10P.1	10	PHAVU_010G091000g	AT3G61060	AtPP2-A13	Phloem protein 2-A13 [Source:UniProtKB/TrEMBL;Acc:F4JD33]
MQTL10P.1	10	PHAVU_010G091100g
MQTL10P.1	10	PHAVU_010G091200g
MQTL10P.1	10	PHAVU_010G091300g	AT5G07000	SOT14	Cytosolic sulfotransferase 14 [Source:UniProtKB/Swiss-Prot;Acc:Q8GZ53]
MQTL10P.1	10	PHAVU_010G091300g	AT5G07010	SOT15	Sulfotransferase [Source:UniProtKB/TrEMBL;Acc:A0A178UG65]
MQTL10P.1	10	PHAVU_010G0914000g
MQTL10P.1	10	PHAVU_010G0914001g
MQTL10P.1	10	PHAVU_010G0915000g
MQTL10P.1	10	PHAVU_010G0915001g
MQTL10P.1	10	PHAVU_010G091600g	AT5G01360	TBL3	Protein trichome birefringence-like 3 [Source:UniProtKB/Swiss-Prot;Acc:Q8LED3]
MQTL10P.1	10	PHAVU_010G091700g
MQTL10P.1	10	PHAVU_010G091800g
MQTL10P.1	10	PHAVU_010G091900g
MQTL10P.1	10	PHAVU_010G092000g
MQTL10P.1	10	PHAVU_010G092100g	AT1G01830		ARM repeat superfamily protein [Source:UniProtKB/TrEMBL;Acc:Q93YW3]
MQTL10P.1	10	PHAVU_010G092100g	AT2G45720		ARM repeat superfamily protein [Source:UniProtKB/TrEMBL;Acc:O64651]
MQTL10P.1	10	PHAVU_010G092200g
MQTL10P.1	10	PHAVU_010G092300g
MQTL10P.1	10	PHAVU_010G092400g
MQTL10P.1	10	PHAVU_010G092500g
MQTL10P.1	10	PHAVU_010G092600g
MQTL10P.1	10	PHAVU_010G092700g	AT3G61080		Protein kinase superfamily protein [Source:UniProtKB/TrEMBL;Acc:A0A1I9LR17]
MQTL10P.1	10	PHAVU_010G092800g
MQTL10P.1	10	PHAVU_010G092900g
MQTL10P.1	10	PHAVU_010G093000g	AT2G36730	PCMP-E44	Pentatricopeptide repeat-containing protein At2g36730 [Source:UniProtKB/Swiss-Prot;Acc:Q9ZQA1]
MQTL10P.1	10	PHAVU_010G093100g	AT2G31890	RAP	RAP domain-containing protein, chloroplastic [Source:UniProtKB/Swiss-Prot;Acc:Q8VZE7]
MQTL10P.1	10	PHAVU_010G093200g	AT3G18020		Pentatricopeptide repeat-containing protein At3g18020 [Source:UniProtKB/Swiss-Prot;Acc:Q9LSK8]
MQTL10P.1	10	PHAVU_010G093300g
MQTL10P.1	10	PHAVU_010G093400g
MQTL10P.1	10	PHAVU_010G093500g
MQTL10P.1	10	PHAVU_010G093600g	AT2G45770	CPFTSY	Cell division protein FtsY homolog, chloroplastic [Source:UniProtKB/Swiss-Prot;Acc:O80842]
MQTL10P.1	10	PHAVU_010G093700g	AT3G61200		AT3g61200/T20K12_100 [Source:UniProtKB/TrEMBL;Acc:Q9M2E4]
MQTL10P.1	10	PHAVU_010G093800g
MQTL10P.1	10	PHAVU_010G093900g	AT4G00560		NAD(P)-binding Rossmann-fold superfamily protein [Source:UniProtKB/TrEMBL;Acc:F4JHD7]
MQTL10P.1	10	PHAVU_010G094000g	AT4G23890	ndhS	NAD(P)H-quinone oxidoreductase subunit S, chloroplastic [Source:UniProtKB/Swiss-Prot;Acc:Q9T0A4]
MQTL10P.1	10	PHAVU_010G094100g
MQTL10P.1	10	PHAVU_010G094200g	AT5G60990	RH10	DEAD-box ATP-dependent RNA helicase 10 [Source:UniProtKB/Swiss-Prot;Acc:Q8GY84]
MQTL10P.1	10	PHAVU_010G094300g	AT1G65032		unknown protein; FUNCTIONS IN: molecular_function unknown; INVOLVED IN: biological_process unknown; LOCATED IN: cellular_component unknown; Ha. [Source:TAIR;Acc:AT1G65032]
MQTL10P.1	10	PHAVU_010G094400g	AT5G56930	EMB1789	EMB1789 [Source:UniProtKB/TrEMBL;Acc:A0A178UTA2]
MQTL10P.1	10	PHAVU_010G094500g	AT3G12955		At3g12955 [Source:UniProtKB/TrEMBL;Acc:Q9LSI2]
MQTL10P.1	10	PHAVU_010G094600g	AT3G16840		P-loop containing nucleoside triphosphate hydrolases superfamily protein [Source:UniProtKB/TrEMBL;Acc:A0A178VJW0]
MQTL10P.1	10	PHAVU_010G094700g	AT4G00570	NAD-ME2	NAD-dependent malic enzyme 2, mitochondrial [Source:UniProtKB/Swiss-Prot;Acc:Q8L7K9]
MQTL10P.1	10	PHAVU_010G094800g
MQTL10P.1	10	PHAVU_010G094900g
MQTL10P.1	10	PHAVU_010G095000g
MQTL10P.1	10	PHAVU_010G095100g
MQTL10P.1	10	PHAVU_010G095200g	AT5G67265		unknown protein. [Source:TAIR;Acc:AT5G67265]
MQTL10P.1	10	PHAVU_010G095300g
MQTL10P.1	10	PHAVU_010G095400g
MQTL10P.1	10	PHAVU_010G095500g	AT1G01800		AT1G01800 protein [Source:UniProtKB/TrEMBL;Acc:Q94K30]
MQTL10P.1	10	PHAVU_010G095500g	AT2G24190		NAD(P)-binding Rossmann-fold superfamily protein [Source:TAIR;Acc:AT2G24190]
MQTL10P.1	10	PHAVU_010G095500g	AT3G61220		NAD(P)-binding Rossmann-fold superfamily protein [Source:UniProtKB/TrEMBL;Acc:A0A1I9LNT2]
MQTL10P.1	10	PHAVU_010G095600g	AT4G00630	KEA2	K+ efflux antiporter 2 [Source:UniProtKB/TrEMBL;Acc:F4JHE9]
MQTL10P.1	10	PHAVU_010G095600g	AT1G01790	KEA1	K(+) efflux antiporter 1, chloroplastic [Source:UniProtKB/Swiss-Prot;Acc:Q9ZTZ7]
MQTL10P.1	10	PHAVU_010G095700g	AT3G61230	PLIM2C	LIM domain-containing protein PLIM2c [Source:UniProtKB/Swiss-Prot;Acc:Q500W4]
MQTL10P.1	10	PHAVU_010G095700g	AT1G01780	PLIM2B	LIM domain-containing protein PLIM2b [Source:UniProtKB/Swiss-Prot;Acc:Q1ECF5]
MQTL10P.1	10	PHAVU_010G095700g	AT2G45800	PLIM2A	LIM domain-containing protein PLIM2a [Source:UniProtKB/Swiss-Prot;Acc:O80839]
MQTL10P.1	10	PHAVU_010G095800g	AT4G00630	KEA2	K+ efflux antiporter 2 [Source:UniProtKB/TrEMBL;Acc:F4JHE9]
MQTL10P.1	10	PHAVU_010G095800g	AT1G01790	KEA1	K(+) efflux antiporter 1, chloroplastic [Source:UniProtKB/Swiss-Prot;Acc:Q9ZTZ7]
MQTL10P.1	10	PHAVU_010G095900g	AT4G00630	KEA2	K+ efflux antiporter 2 [Source:UniProtKB/TrEMBL;Acc:F4JHE9]
MQTL10P.1	10	PHAVU_010G095900g	AT1G01790	KEA1	K(+) efflux antiporter 1, chloroplastic [Source:UniProtKB/Swiss-Prot;Acc:Q9ZTZ7]
MQTL10P.1	10	PHAVU_010G096000g	AT1G01770		Propionyl-CoA carboxylase [Source:UniProtKB/TrEMBL;Acc:Q8GZ85]
MQTL10P.1	10	PHAVU_010G096100g	AT2G45830	DTA2	Downstream target of AGL15 2 [Source:UniProtKB/TrEMBL;Acc:F4IH50]
MQTL10P.1	10	PHAVU_010G096100g	AT3G61270		Glycosyltransferase [Source:UniProtKB/TrEMBL;Acc:Q9M2D7]
MQTL10P.1	10	PHAVU_010G096200g
MQTL10P.1	10	PHAVU_010G096300g	AT3G61260		Uncharacterized protein At3g61260 [Source:UniProtKB/Swiss-Prot;Acc:Q9M2D8]
MQTL10P.1	10	PHAVU_010G096300g	AT2G45820	DBP	Remorin [Source:UniProtKB/Swiss-Prot;Acc:O80837]
MQTL10P.1	10	PHAVU_010G096400g	AT3G61250	AtMYB17	Transcription factor MYB41 [Source:UniProtKB/Swiss-Prot;Acc:Q9M2D9]
MQTL10P.1	10	PHAVU_010G096500g	AT2G45840		Glycosyltransferase [Source:UniProtKB/TrEMBL;Acc:F4IH52]
MQTL10P.1	10	PHAVU_010G096500g	AT3G61290		Glycosyltransferase [Source:UniProtKB/TrEMBL;Acc:Q9M2D5]
MQTL10P.1	10	PHAVU_010G096500g	AT3G61280		Glycosyltransferase [Source:UniProtKB/TrEMBL;Acc:Q5Q0C1]
MQTL10P.1	10	PHAVU_010G096600g
MQTL10P.1	10	PHAVU_010G096700g
MQTL10P.1	10	PHAVU_010G096800g
MQTL10P.1	10	PHAVU_010G096900g	AT4G14096		F-box/LRR-repeat protein At4g14096 [Source:UniProtKB/Swiss-Prot;Acc:Q94B46]
MQTL10P.1	10	PHAVU_010G096900g	AT2G42720		F-box/LRR-repeat protein At2g42720 [Source:UniProtKB/Swiss-Prot;Acc:Q6DR13]
MQTL10P.1	10	PHAVU_010G096900g	AT3G59160		Putative F-box/LRR-repeat protein At3g59160 [Source:UniProtKB/Swiss-Prot;Acc:Q9LX55]
MQTL10P.1	10	PHAVU_010G096900g	AT3G59210		F-box/LRR-repeat protein At3g59210 [Source:UniProtKB/Swiss-Prot;Acc:Q8GW80]
MQTL10P.1	10	PHAVU_010G096900g	AT1G47920		RNI-like superfamily protein [Source:UniProtKB/TrEMBL;Acc:F4HV53]
MQTL10P.1	10	PHAVU_010G096900g	AT4G27050		F-box protein At4g27050 [Source:UniProtKB/Swiss-Prot;Acc:Q9SZ44]
MQTL10P.1	10	PHAVU_010G096900g	AT5G38390		Putative F-box protein At5g38390 [Source:UniProtKB/Swiss-Prot;Acc:Q9FF23]
MQTL10P.1	10	PHAVU_010G096900g	AT3G59180		Protein with RNI-like/FBD-like domain [Source:UniProtKB/TrEMBL;Acc:Q9LX53]
MQTL10P.1	10	PHAVU_010G096900g	AT1G58310		Putative F-box protein At1g58310 [Source:UniProtKB/Swiss-Prot;Acc:Q9LQC1]
MQTL10P.1	10	PHAVU_010G096900g	AT1G48390		RNI-like superfamily protein [Source:UniProtKB/TrEMBL;Acc:F4HYE7]
MQTL10P.1	10	PHAVU_010G096900g	AT3G59240		Putative F-box/FBD/LRR-repeat protein At3g59240 [Source:UniProtKB/Swiss-Prot;Acc:Q9LX47]
MQTL10P.1	10	PHAVU_010G096900g	AT5G35995		F-box/LRR-repeat protein At5g35995 [Source:UniProtKB/Swiss-Prot;Acc:Q56W59]
MQTL10P.1	10	PHAVU_010G096900g	AT1G64540		Putative F-box protein At1g64540 [Source:UniProtKB/Swiss-Prot;Acc:P0C2F8]
MQTL10P.1	10	PHAVU_010G096900g	AT1G06630		F-box/RNI-like superfamily protein [Source:UniProtKB/TrEMBL;Acc:F4IDP6]
MQTL10P.1	10	PHAVU_010G096900g	AT1G52650		F-box/LRR-repeat protein At1g52650 [Source:UniProtKB/Swiss-Prot;Acc:Q9SSR7]
MQTL10P.1	10	PHAVU_010G096900g	AT3G59200		F-box/LRR-repeat protein At3g59200 [Source:UniProtKB/Swiss-Prot;Acc:Q9LX51]
MQTL10P.1	10	PHAVU_010G096900g	AT1G48400		F-box/RNI-like/FBD-like domains-containing protein [Source:TAIR;Acc:AT1G48400]
MQTL10P.1	10	PHAVU_010G096900g	AT3G58900		F-box/RNI-like superfamily protein [Source:UniProtKB/TrEMBL;Acc:F4J721]
MQTL10P.1	10	PHAVU_010G096900g	AT1G56610		F-box protein At1g56610 [Source:UniProtKB/Swiss-Prot;Acc:Q8GYP8]
MQTL10P.1	10	PHAVU_010G096900g	AT3G59270		FBD-like domain family protein [Source:UniProtKB/TrEMBL;Acc:Q9LX44]
MQTL10P.1	10	PHAVU_010G096900g	AT3G59170		Putative F-box/LRR-repeat protein At3g59170 [Source:UniProtKB/Swiss-Prot;Acc:Q9LX54]
MQTL10P.1	10	PHAVU_010G096900g	AT3G03040		F-box protein At3g03040 [Source:UniProtKB/Swiss-Prot;Acc:Q9LDJ9]
MQTL10P.1	10	PHAVU_010G096900g	AT3G59250		F-box/LRR-repeat protein At3g59250 [Source:UniProtKB/Swiss-Prot;Acc:Q9LX46]
MQTL10P.1	10	PHAVU_010G096900g	AT3G59190		F-box/RNI-like superfamily protein [Source:UniProtKB/TrEMBL;Acc:A0A1I9LSN3]
MQTL10P.1	10	PHAVU_010G096900g	AT1G21990		Putative F-box protein At1g21990 [Source:UniProtKB/Swiss-Prot;Acc:Q9LM64]
MQTL10P.1	10	PHAVU_010G096900g	AT2G42730		F-box/LRR-repeat protein At2g42730 [Source:UniProtKB/Swiss-Prot;Acc:Q0WR05]
MQTL10P.1	10	PHAVU_010G096900g	AT5G41840		Putative F-box/LRR-repeat protein At5g41840 [Source:UniProtKB/Swiss-Prot;Acc:Q9FJ30]
MQTL10P.1	10	PHAVU_010G096900g	AT3G58940		F-box/LRR-repeat protein At3g58940 [Source:UniProtKB/Swiss-Prot;Acc:Q9LXQ8]
MQTL10P.1	10	PHAVU_010G096900g	AT3G58820		Putative F-box protein At3g58820 [Source:UniProtKB/Swiss-Prot;Acc:Q9LXS0]
MQTL10P.1	10	PHAVU_010G096900g	AT2G29910		F-box/RNI-like superfamily protein [Source:TAIR;Acc:AT2G29910]
MQTL10P.1	10	PHAVU_010G096900g	AT3G03030		F-box/LRR-repeat protein At3g03030 [Source:UniProtKB/Swiss-Prot;Acc:Q9M8U4]
MQTL10P.1	10	PHAVU_010G096900g	AT3G58880		Putative F-box/LRR-repeat protein At3g58880 [Source:UniProtKB/Swiss-Prot;Acc:Q9LXR4]
MQTL10P.1	10	PHAVU_010G096900g	AT3G58950		Putative F-box protein At3g58950 [Source:UniProtKB/Swiss-Prot;Acc:Q9LXQ7]
MQTL10P.1	10	PHAVU_010G096900g	AT3G49150		F-box/RNI-like superfamily protein [Source:TAIR;Acc:AT3G49150]
MQTL10P.1	10	PHAVU_010G096900g	AT5G38396		F-box/LRR-repeat protein At5g38396 [Source:UniProtKB/Swiss-Prot;Acc:Q3E8L4]
MQTL10P.1	10	PHAVU_010G096900g	AT3G58930		F-box/LRR-repeat protein At3g58930 [Source:UniProtKB/Swiss-Prot;Acc:Q8GXW6]
MQTL10P.1	10	PHAVU_010G096900g	AT3G59230		Putative F-box/LRR-repeat protein At3g59230 [Source:UniProtKB/Swiss-Prot;Acc:Q9LX48]
MQTL10P.1	10	PHAVU_010G096900g	AT3G59150		F-box protein At3g59150 [Source:UniProtKB/Swiss-Prot;Acc:Q9LX56]
MQTL10P.1	10	PHAVU_010G096900g	AT4G00320		Putative F-box/LRR-repeat protein At4g00320 [Source:UniProtKB/Swiss-Prot;Acc:P0C2G6]
MQTL10P.1	10	PHAVU_010G096900g	AT5G38392		F-box/RNI superfamily protein [Source:UniProtKB/TrEMBL;Acc:A0A1P8BBT1]
MQTL10P.1	10	PHAVU_010G096900g	AT5G41630		Putative F-box/LRR-repeat protein At5g41630 [Source:UniProtKB/Swiss-Prot;Acc:Q9FFR7]
MQTL10P.1	10	PHAVU_010G096900g	AT4G14103		F-box/RNI-like superfamily protein [Source:UniProtKB/TrEMBL;Acc:F4JUK8]
MQTL10P.1	10	PHAVU_010G096900g	AT3G59000		F-box protein At3g59000 [Source:UniProtKB/Swiss-Prot;Acc:Q2V3N5]
MQTL10P.1	10	PHAVU_010G096900g	AT4G13960		F-box/RNI-like superfamily protein [Source:TAIR;Acc:AT4G13960]
MQTL10P.1	10	PHAVU_010G096900g	AT3G58860		Putative F-box protein At3g58860 [Source:UniProtKB/Swiss-Prot;Acc:Q9LXR6]
MQTL10P.1	10	PHAVU_010G096900g	AT5G41830		RNI-like superfamily protein [Source:TAIR;Acc:AT5G41830]
MQTL10P.1	10	PHAVU_010G096900g	AT2G29930		F-box/LRR-repeat protein At2g29930 [Source:UniProtKB/Swiss-Prot;Acc:Q84RK6]
MQTL10P.1	10	PHAVU_010G096900g	AT5G35926		Protein with RNI-like/FBD-like domains [Source:TAIR;Acc:AT5G35926]
MQTL10P.1	10	PHAVU_010G096900g	AT3G58890		RNI-like superfamily protein [Source:UniProtKB/TrEMBL;Acc:Q9LXR3]
MQTL10P.1	10	PHAVU_010G096900g	AT5G38386		Putative F-box/LRR-repeat protein At5g38386 [Source:UniProtKB/Swiss-Prot;Acc:Q3E8L5]
MQTL10P.1	10	PHAVU_010G096900g	AT5G38391		F-box/RNI superfamily protein [Source:UniProtKB/TrEMBL;Acc:A0A1P8BGP4]
MQTL10P.1	10	PHAVU_010G097000g	AT3G61310	AHL11	AT-hook motif nuclear-localized protein 11 [Source:UniProtKB/Swiss-Prot;Acc:Q8L7L5]
MQTL10P.1	10	PHAVU_010G097000g	AT2G45850	AHL9	AT-hook motif nuclear-localized protein 9 [Source:UniProtKB/Swiss-Prot;Acc:O80834]
MQTL10P.1	10	PHAVU_010G097100g	AT2G45860		At2g45860 [Source:UniProtKB/TrEMBL;Acc:O80833]
MQTL10P.1	10	PHAVU_010G097200g	AT1G01740	BSK4	Serine/threonine-protein kinase BSK4 [Source:UniProtKB/Swiss-Prot;Acc:F4HU55]
MQTL10P.1	10	PHAVU_010G097200g	AT4G00710	BSK3	Serine/threonine-protein kinase BSK3 [Source:UniProtKB/Swiss-Prot;Acc:Q8W4L3]
MQTL10P.1	10	PHAVU_010G097300g	AT3G61320		Bestrophin-like protein [Source:UniProtKB/TrEMBL;Acc:A0A1I9LTI1]
MQTL10P.1	10	PHAVU_010G097300g	AT2G45870		UPF0187 protein At2g45870, chloroplastic [Source:UniProtKB/Swiss-Prot;Acc:O80832]
MQTL10P.1	10	PHAVU_010G097400g	AT1G01725		Adenylosuccinate synthetase [Source:UniProtKB/TrEMBL;Acc:Q9LQ84]
MQTL10P.1	10	PHAVU_010G097400g	AT4G00530		UvrABC system protein A [Source:UniProtKB/TrEMBL;Acc:Q6DYB5]
MQTL10P.1	10	PHAVU_010G097500g	AT4G20960	PYRD	Riboflavin biosynthesis protein PYRD, chloroplastic [Source:UniProtKB/Swiss-Prot;Acc:Q8GWP5]
MQTL10P.1	10	PHAVU_010G097600g	AT5G44710		37S ribosomal protein S27 [Source:UniProtKB/TrEMBL;Acc:Q8GXH5]
MQTL10P.1	10	PHAVU_010G0977000g	AT2G45810	RH6	DEAD-box ATP-dependent RNA helicase 6 [Source:UniProtKB/Swiss-Prot;Acc:Q94BV4]
MQTL10P.1	10	PHAVU_010G0977000g	AT3G61240	RH12	DEAD-box ATP-dependent RNA helicase 12 [Source:UniProtKB/Swiss-Prot;Acc:Q9M2E0]
MQTL10P.1	10	PHAVU_010G0977001g
MQTL10P.1	10	PHAVU_010G097800g
MQTL10P.1	10	PHAVU_010G097900g
MQTL10P.1	10	PHAVU_010G098000g
MQTL10P.1	10	PHAVU_010G098100g	AT3G61350	SKIP4	F-box/kelch-repeat protein SKIP4 [Source:UniProtKB/Swiss-Prot;Acc:Q9M2C9]
MQTL10P.1	10	PHAVU_010G098200g	AT4G00520		Acyl-CoA thioesterase family protein [Source:TAIR;Acc:AT4G00520]
MQTL10P.1	10	PHAVU_010G098200g	AT1G01710		Acyl-CoA thioesterase II [Source:UniProtKB/TrEMBL;Acc:F4HU51]
MQTL10P.1	10	PHAVU_010G0983000g	AT4G00500		Alpha/beta-Hydrolases superfamily protein [Source:UniProtKB/TrEMBL;Acc:Q8W495]
MQTL10P.1	10	PHAVU_010G0983001g	AT4G00500
MQTL10P.1	10	PHAVU_010G098400g	AT4G23340		2-oxoglutarate (2OG) and Fe(II)-dependent oxygenase superfamily protein [Source:UniProtKB/TrEMBL;Acc:F4JNI3]
MQTL10P.1	10	PHAVU_010G098500g	AT4G00480	ATMYC1	Basic helix-loop-helix (BHLH) DNA-binding superfamily protein [Source:UniProtKB/TrEMBL;Acc:F4JHC4]
MQTL10P.1	10	PHAVU_010G098600g	AT4G00467		Calcium-dependent lipid-binding (CaLB domain) family protein [Source:UniProtKB/TrEMBL;Acc:B3H4G1]
MQTL10P.1	10	PHAVU_010G098700g	AT2G45890	ROPGEF4	Rop guanine nucleotide exchange factor 4 [Source:UniProtKB/Swiss-Prot;Acc:Q0WNP7]
MQTL10P.1	10	PHAVU_010G098700g	AT4G00460	ROPGEF3	Rop guanine nucleotide exchange factor 3 [Source:UniProtKB/Swiss-Prot;Acc:A4IJ27]
MQTL10P.1	10	PHAVU_010G098700g	AT1G01700	ATROPGEF2	RHO guanyl-nucleotide exchange factor 2 [Source:TAIR;Acc:AT1G01700]
MQTL10P.1	10	PHAVU_010G098800g	AT1G31870		AT1G31870 protein [Source:UniProtKB/TrEMBL;Acc:Q9C6S8]
MQTL10P.1	10	PHAVU_010G0989000g
MQTL10P.1	10	PHAVU_010G0989001g	AT1G13870	KTI12	Protein KTI12 homolog [Source:UniProtKB/Swiss-Prot;Acc:Q9LMH0]
MQTL10P.1	10	PHAVU_010G099000g	AT4G00450	MED12	Mediator of RNA polymerase II transcription subunit 12 [Source:UniProtKB/Swiss-Prot;Acc:H3K2Y6]
MQTL10P.1	10	PHAVU_010G099100g
MQTL10P.1	10	PHAVU_010G099200g	AT4G00440		Protein of unknown function (DUF3741) [Source:TAIR;Acc:AT4G00440]
MQTL10P.1	10	PHAVU_010G099200g	AT1G01695		TRM33 [Source:UniProtKB/TrEMBL;Acc:A0A178WAP9]
MQTL10P.1	10	PHAVU_010G099300g	AT1G01690	ATPRD3	Putative recombination initiation defects 3 [Source:UniProtKB/TrEMBL;Acc:F4HU48]
MQTL10P.1	10	PHAVU_010G0994000g	AT2G45910	PUB33	U-box domain-containing protein 33 [Source:UniProtKB/Swiss-Prot;Acc:Q8GUH1]
MQTL10P.1	10	PHAVU_010G0994001g	AT3G61410		U-box kinase family protein [Source:UniProtKB/TrEMBL;Acc:A0A1I9LQ28]
MQTL10P.1	10	PHAVU_010G099500g	AT1G01650	SPPL4	Signal peptide peptidase-like 4 [Source:UniProtKB/Swiss-Prot;Acc:Q0WMJ8]
MQTL10P.1	10	PHAVU_010G099600g	AT3G61415	ASK21	SKP1-like protein 21 [Source:UniProtKB/Swiss-Prot;Acc:Q8LF97]
MQTL10P.1	10	PHAVU_010G099600g	AT2G45950	ASK20	SKP1-like protein 20 [Source:UniProtKB/Swiss-Prot;Acc:A8MQG7]
MQTL10P.1	10	PHAVU_010G099700g	AT4G00400	GPAT8	Probable glycerol-3-phosphate acyltransferase 8 [Source:UniProtKB/Swiss-Prot;Acc:Q5XF03]
MQTL10P.1	10	PHAVU_010G099700g	AT1G01610	GPAT4	GPAT4 [Source:UniProtKB/TrEMBL;Acc:A0A178W9F8]
MQTL10P.1	10	PHAVU_010G099800g	AT4G00370	PHT4;4	Ascorbate transporter, chloroplastic [Source:UniProtKB/Swiss-Prot;Acc:Q8GX78]
MQTL10P.1	10	PHAVU_010G099900g	AT4G00360	CYP86A2	Cytochrome P450 86A2 [Source:UniProtKB/Swiss-Prot;Acc:O23066]
MQTL10P.1	10	PHAVU_010G099900g	AT2G45970	CYP86A8	Cytochrome P450 86A8 [Source:UniProtKB/Swiss-Prot;Acc:O80823]
MQTL10P.1	10	PHAVU_010G099900g	AT1G01600	CYP86A4	Cytochrome P450 86A4 [Source:UniProtKB/Swiss-Prot;Acc:Q9LMM1]
MQTL10P.1	10	PHAVU_010G100000g
MQTL10P.1	10	PHAVU_010G100100g	AT2G46020	BRM	ATP-dependent helicase BRM [Source:UniProtKB/Swiss-Prot;Acc:Q6EVK6]
MQTL10P.1	10	PHAVU_010G100200g
MQTL10P.1	10	PHAVU_010G100300g	AT2G46040		ARID/BRIGHT DNA-binding domain;ELM2 domain protein [Source:TAIR;Acc:AT2G46040]
MQTL10P.1	10	PHAVU_010G100400g
MQTL10P.1	10	PHAVU_010G100500g	AT4G00335	RHB1A	Probable E3 ubiquitin-protein ligase RHB1A [Source:UniProtKB/Swiss-Prot;Acc:Q2HIJ8]
MQTL10P.1	10	PHAVU_010G100600g
MQTL10P.1	10	PHAVU_010G100700g	AT4G00330	CRCK2	Calmodulin-binding receptor-like cytoplasmic kinase 2 [Source:UniProtKB/Swiss-Prot;Acc:Q8VZJ9]
MQTL10P.1	10	PHAVU_010G100800g	AT2G46060		Transmembrane protein-like protein [Source:UniProtKB/TrEMBL;Acc:Q8RWX6]
MQTL10P.1	10	PHAVU_010G100900g	AT2G45910	PUB33	U-box domain-containing protein 33 [Source:UniProtKB/Swiss-Prot;Acc:Q8GUH1]
MQTL10P.1	10	PHAVU_010G101000g	AT4G00310	MEE46	AT4G00310 protein [Source:UniProtKB/TrEMBL;Acc:O23071]
MQTL10P.1	10	PHAVU_010G101100g	AT3G61460	BRH1	BRH1 RING finger protein [Source:UniProtKB/TrEMBL;Acc:Q9XF92]
MQTL10P.1	10	PHAVU_010G101200g
MQTL10P.1	10	PHAVU_010G101300g
MQTL10P.1	10	PHAVU_010G101400g
MQTL10P.1	10	PHAVU_010G101500g
MQTL10P.1	10	PHAVU_010G101600g
MQTL10P.1	10	PHAVU_010G101700g
MQTL10P.1	10	PHAVU_010G101800g
MQTL10P.1	10	PHAVU_010G101900g
MQTL10P.1	10	PHAVU_010G102000g
MQTL10P.1	10	PHAVU_010G102100g	AT4G00295		Fringe-like protein (Fragment) [Source:UniProtKB/TrEMBL;Acc:A0A1P8B4K0]
MQTL10P.1	10	PHAVU_010G102100g	AT1G01570		F22L4.11 protein [Source:UniProtKB/TrEMBL;Acc:Q9LMM4]
MQTL10P.1	10	PHAVU_010G102200g	AT4G26500	SUFE1	SufE-like protein 1, chloroplastic/mitochondrial [Source:UniProtKB/Swiss-Prot;Acc:Q84W65]
MQTL10P.1	10	PHAVU_010G102300g
MQTL10P.1	10	PHAVU_010G102400g	AT4G00234		BEST Arabidopsis thaliana protein match is: Mechanosensitive ion channel protein (TAIR:AT4G00290.1); Ha. [Source:TAIR;Acc:AT4G00234]
MQTL10P.1	10	PHAVU_010G102400g	AT4G00290	MSL1	Mechanosensitive ion channel protein 1, mitochondrial [Source:UniProtKB/Swiss-Prot;Acc:Q8VZL4]
MQTL10P.1	10	PHAVU_010G102500g	AT4G10760	MTA	N6-adenosine-methyltransferase MT-A70-like [Source:UniProtKB/Swiss-Prot;Acc:O82486]
MQTL10P.1	10	PHAVU_010G102600g	AT5G46100		Pentatricopeptide repeat-containing protein At5g46100 [Source:UniProtKB/Swiss-Prot;Acc:Q9FNL2]
MQTL10P.1	10	PHAVU_010G102700g
MQTL10P.1	10	PHAVU_010G102800g	AT1G01560	MPK11	Mitogen-activated protein kinase 11 [Source:UniProtKB/Swiss-Prot;Acc:Q9LMM5]
MQTL10P.1	10	PHAVU_010G102800g	AT4G01370	MPK4	Mitogen-activated protein kinase 4 [Source:UniProtKB/Swiss-Prot;Acc:Q39024]
MQTL10P.1	10	PHAVU_010G102800g	AT2G46070	ATMPK12	MPK12 [Source:UniProtKB/TrEMBL;Acc:A0A178VX75]
MQTL10P.1	10	PHAVU_010G102900g	AT2G03690		Ubiquinone biosynthesis protein COQ4 homolog, mitochondrial [Source:UniProtKB/Swiss-Prot;Acc:Q9ZPR0]
MQTL10P.1	10	PHAVU_010G103000g	AT5G06360		Ribosomal protein S8e family protein [Source:UniProtKB/TrEMBL;Acc:Q9FNH2]
MQTL10P.1	10	PHAVU_010G103100g	AT1G01540		Probable serine/threonine-protein kinase At1g01540 [Source:UniProtKB/Swiss-Prot;Acc:Q3EDL4]
MQTL10P.1	10	PHAVU_010G103100g	AT4G01330		Protein kinase superfamily protein [Source:UniProtKB/TrEMBL;Acc:F4JI10]
MQTL10P.1	10	PHAVU_010G103200g	AT1G01520		ASG4 [Source:UniProtKB/TrEMBL;Acc:A0A384LJW3]
MQTL10P.1	10	PHAVU_010G103200g	AT4G01280	RVE5	Protein REVEILLE 5 [Source:UniProtKB/Swiss-Prot;Acc:C0SVG5]
MQTL10P.1	10	PHAVU_010G103300g
MQTL10P.1	10	PHAVU_010G103400g	AT1G01500		Uncharacterized protein At1g01500 [Source:UniProtKB/Swiss-Prot;Acc:Q8GUH2]
MQTL10P.1	10	PHAVU_010G103500g
MQTL10P.1	10	PHAVU_010G103600g
MQTL10P.1	10	PHAVU_010G103700g
MQTL10P.1	10	PHAVU_010G103800g	AT1G01490		Heavy metal transport/detoxification superfamily protein [Source:TAIR;Acc:AT1G01490]
MQTL10P.1	10	PHAVU_010G103900g	AT3G61510	ACS1	1-aminocyclopropane-1-carboxylate synthase-like protein 1 [Source:UniProtKB/Swiss-Prot;Acc:Q06429]
MQTL10P.1	10	PHAVU_010G103900g	AT1G01480	ACS2	1-aminocyclopropane-1-carboxylate synthase 2 [Source:UniProtKB/Swiss-Prot;Acc:Q06402]
MQTL10P.1	10	PHAVU_010G104000g	AT4G13670	PTAC5	Protein disulfide isomerase pTAC5, chloroplastic [Source:UniProtKB/Swiss-Prot;Acc:A1A6M1]
MQTL10P.1	10	PHAVU_010G104100g	AT4G01270		Putative RING zinc finger protein [Source:UniProtKB/TrEMBL;Acc:Q9M143]
MQTL10P.1	10	PHAVU_010G104200g
MQTL10P.1	10	PHAVU_010G104300g
MQTL10P.1	10	PHAVU_010G104400g
MQTL10P.1	10	PHAVU_010G104500g
MQTL10P.1	10	PHAVU_010G104600g	AT3G06580	GAL1	Galactokinase [Source:UniProtKB/Swiss-Prot;Acc:Q9SEE5]
MQTL10P.1	10	PHAVU_010G104700g
MQTL10P.1	10	PHAVU_010G104800g	AT1G01470	LEA14	LSR3 [Source:UniProtKB/TrEMBL;Acc:A0A178W160]
MQTL10P.1	10	PHAVU_010G104900g	AT3G61530	KPHMT2	3-methyl-2-oxobutanoate hydroxymethyltransferase 2, mitochondrial [Source:UniProtKB/Swiss-Prot;Acc:Q9M315]
MQTL10P.1	10	PHAVU_010G104900g	AT2G46110	KPHMT1	3-methyl-2-oxobutanoate hydroxymethyltransferase 1, mitochondrial [Source:UniProtKB/Swiss-Prot;Acc:O82357]
MQTL10P.1	10	PHAVU_010G105000g	AT2G46100		At2g46100 [Source:UniProtKB/TrEMBL;Acc:Q6ID84]
MQTL10P.1	10	PHAVU_010G105100g
MQTL10P.1	10	PHAVU_010G105200g	AT3G61550	ATL68	RING-H2 finger protein ATL68 [Source:UniProtKB/Swiss-Prot;Acc:Q9M313]
MQTL10P.1	10	PHAVU_010G105200g	AT2G46160	ATL67	RING-H2 finger protein ATL67 [Source:UniProtKB/Swiss-Prot;Acc:O82353]
MQTL10P.1	10	PHAVU_010G105300g	AT4G01240		S-adenosyl-L-methionine-dependent methyltransferases superfamily protein [Source:UniProtKB/TrEMBL;Acc:Q9M144]
MQTL10P.1	10	PHAVU_010G105400g	AT2G46170	RTNLB5	Reticulon-like protein B5 [Source:UniProtKB/Swiss-Prot;Acc:O82352]
MQTL10P.1	10	PHAVU_010G105400g	AT4G01230	RTNLB7	Reticulon-like protein B7 [Source:UniProtKB/Swiss-Prot;Acc:Q9M145]
MQTL10P.1	10	PHAVU_010G105400g	AT3G61560	RTNLB6	Reticulon-like protein B6 [Source:UniProtKB/Swiss-Prot;Acc:Q6DBN4]
MQTL10P.1	10	PHAVU_010G105500g	AT2G46180	GC4	Golgin candidate 4 [Source:UniProtKB/Swiss-Prot;Acc:Q8VYU6]
MQTL10P.1	10	PHAVU_010G105500g	AT3G61570	GC3	Golgin candidate 3 [Source:UniProtKB/Swiss-Prot;Acc:Q84WU4]
MQTL10P.1	10	PHAVU_010G105600g	AT4G26500	SUFE1	SufE-like protein 1, chloroplastic/mitochondrial [Source:UniProtKB/Swiss-Prot;Acc:Q84W65]
MQTL10P.1	10	PHAVU_010G105700g	AT2G46220		At2g46220/T3F17.13 [Source:UniProtKB/TrEMBL;Acc:O82347]
MQTL10P.1	10	PHAVU_010G105800g	AT2G46225	ABIL1	ABI-1-like 1 [Source:UniProtKB/TrEMBL;Acc:B3H5V3]
MQTL10P.1	10	PHAVU_010G105900g	AT4G01210		Glycosyl transferase family 1 protein [Source:UniProtKB/TrEMBL;Acc:F4JHZ4]
MQTL10P.1	10	PHAVU_010G106000g
MQTL10P.1	10	PHAVU_010G106100g
MQTL10P.1	10	PHAVU_010G106200g
MQTL10P.1	10	PHAVU_010G106300g
MQTL10P.1	10	PHAVU_010G106400g
MQTL10P.1	10	PHAVU_010G106500g
MQTL10P.1	10	PHAVU_010G106600g
MQTL10P.1	10	PHAVU_010G106700g
MQTL10P.1	10	PHAVU_010G106800g
MQTL10P.1	10	PHAVU_010G106900g
MQTL10P.1	10	PHAVU_010G107000g
MQTL10P.1	10	PHAVU_010G107100g
MQTL10P.1	10	PHAVU_010G1072000g
MQTL10P.1	10	PHAVU_010G1072001g
MQTL10P.1	10	PHAVU_010G1072002g	AT1G52370		AT1G52370 protein [Source:UniProtKB/TrEMBL;Acc:Q56W16]
MQTL10P.1	10	PHAVU_010G1072002g	AT4G28360		At4g28360 [Source:UniProtKB/TrEMBL;Acc:Q8LDU0]
MQTL10P.1	10	PHAVU_010G107300g
MQTL10P.1	10	PHAVU_010G1074000g
MQTL10P.1	10	PHAVU_010G1074001g	AT2G46240	BAG6	BAG family molecular chaperone regulator 6 [Source:UniProtKB/Swiss-Prot;Acc:O82345]
MQTL10P.1	10	PHAVU_010G1075000g
MQTL10P.1	10	PHAVU_010G1075001g	AT3G59920	GDI2	Guanosine nucleotide diphosphate dissociation inhibitor [Source:UniProtKB/TrEMBL;Acc:A0A178VFJ4]
MQTL10P.1	10	PHAVU_010G1075001g	AT2G44100	GDI1	Guanosine nucleotide diphosphate dissociation inhibitor 1 [Source:UniProtKB/Swiss-Prot;Acc:Q96254]
MQTL10P.1	10	PHAVU_010G107600g	AT4G22930	PYR4	PYR4 [Source:UniProtKB/TrEMBL;Acc:A0A178V399]
MQTL10P.1	10	PHAVU_010G107700g
MQTL10P.1	10	PHAVU_010G107800g
MQTL10P.1	10	PHAVU_010G107900g
MQTL10P.1	10	PHAVU_010G108000g
MQTL10P.1	10	PHAVU_010G108100g	AT3G61600	POB1	BTB/POZ domain-containing protein POB1 [Source:UniProtKB/Swiss-Prot;Acc:Q9FPW6]
MQTL10P.1	10	PHAVU_010G108100g	AT2G46260		BTB/POZ domain-containing protein At2g46260 [Source:UniProtKB/Swiss-Prot;Acc:O82343]
MQTL10P.1	10	PHAVU_010G108200g	AT3G61600	POB1	BTB/POZ domain-containing protein POB1 [Source:UniProtKB/Swiss-Prot;Acc:Q9FPW6]
MQTL10P.1	10	PHAVU_010G108200g	AT2G46260		BTB/POZ domain-containing protein At2g46260 [Source:UniProtKB/Swiss-Prot;Acc:O82343]
MQTL10P.1	10	PHAVU_010G108300g	AT2G04520		Nucleic acid-binding, OB-fold-like protein [Source:UniProtKB/TrEMBL;Acc:Q9SJB9]
MQTL10P.1	10	PHAVU_010G108300g	AT5G35680		Nucleic acid-binding, OB-fold-like protein [Source:UniProtKB/TrEMBL;Acc:F4K1D3]
MQTL10P.1	10	PHAVU_010G108400g	AT4G21140		BEST Arabidopsis thaliana protein match is: copper ion binding (TAIR:AT4G05400.2); Ha. [Source:TAIR;Acc:AT4G21140]
MQTL10P.1	10	PHAVU_010G108400g	AT4G05400		At4g05400 [Source:UniProtKB/TrEMBL;Acc:Q9M0V5]
MQTL10P.1	10	PHAVU_010G108500g	AT4G01150	CURT1A	Protein CURVATURE THYLAKOID 1A, chloroplastic [Source:UniProtKB/Swiss-Prot;Acc:O04616]
MQTL10P.1	10	PHAVU_010G108600g	AT4G01140		At4g01140 [Source:UniProtKB/TrEMBL;Acc:Q9M152]
MQTL10P.1	10	PHAVU_010G108700g	AT4G01130		GDSL esterase/lipase At4g01130 [Source:UniProtKB/Swiss-Prot;Acc:Q9M153]
MQTL10P.1	10	PHAVU_010G108800g	AT2G46270	GBF3	G-box-binding factor 3 [Source:UniProtKB/Swiss-Prot;Acc:P42776]
MQTL10P.1	10	PHAVU_010G108800g	AT4G01120	GBF2	G-box-binding factor 2 [Source:UniProtKB/Swiss-Prot;Acc:P42775]
MQTL10P.1	10	PHAVU_010G108900g	AT3G59890	DAPB2	4-hydroxy-tetrahydrodipicolinate reductase 2, chloroplastic [Source:UniProtKB/Swiss-Prot;Acc:Q8LB01]
MQTL10P.1	10	PHAVU_010G108900g	AT2G44040	DAPB1	4-hydroxy-tetrahydrodipicolinate reductase 1, chloroplastic [Source:UniProtKB/Swiss-Prot;Acc:O80574]
MQTL10P.1	10	PHAVU_010G109000g	AT3G62450		DNA mismatch repair protein [Source:UniProtKB/TrEMBL;Acc:Q9LZP5]
MQTL10P.1	10	PHAVU_010G109100g
MQTL10P.1	10	PHAVU_010G109200g	AT3G25520	ATL5	RPL5A [Source:UniProtKB/TrEMBL;Acc:A0A178V891]
MQTL10P.1	10	PHAVU_010G109200g	AT5G39740	RPL5B	RPL5B [Source:UniProtKB/TrEMBL;Acc:A0A178UJU5]
MQTL10P.1	10	PHAVU_010G109300g	AT1G60660	CB5LP	Cytochrome B5-like protein [Source:UniProtKB/Swiss-Prot;Acc:O22704]
MQTL10P.1	10	PHAVU_010G109400g
MQTL10P.1	10	PHAVU_010G109500g	AT3G25530	GLYR1	GR1 [Source:UniProtKB/TrEMBL;Acc:A0A178VK60]
MQTL10P.1	10	PHAVU_010G109600g
MQTL10P.1	10	PHAVU_010G1097000g	AT3G25530	GLYR1	GR1 [Source:UniProtKB/TrEMBL;Acc:A0A178VK60]
MQTL10P.1	10	PHAVU_010G1097001g
MQTL10P.1	10	PHAVU_010G109800g
MQTL10P.1	10	PHAVU_010G109900g	AT4G12740	MYH	Adenine DNA glycosylase [Source:UniProtKB/Swiss-Prot;Acc:F4JRF4]
MQTL10P.1	10	PHAVU_010G110000g	AT2G04039		unknown protein; FUNCTIONS IN: molecular_function unknown; LOCATED IN: chloroplast; EXPRESSED IN: 21 plant structures; EXPRESSED DURING: 13 growth stages; CONTAINS InterPro DOMAIN/s: Protein of unknown function DUF2996 (InterPro:IPR021374); Has 159 /.../hits to 159 proteins in 52 species: Archae - 0; Bacteria - 76; Metazoa - 0; Fungi - 0; Plants - 38; Viruses - 0; Other Eukaryotes - 45 (source: N…
MQTL10P.1	10	PHAVU_010G110100g
MQTL10P.1	10	PHAVU_010G110200g	AT2G39780	RNS2	Ribonuclease 2 [Source:UniProtKB/Swiss-Prot;Acc:P42814]
MQTL10P.1	10	PHAVU_010G110300g	AT3G07570		Cytochrome b561 and DOMON domain-containing protein At3g07570 [Source:UniProtKB/Swiss-Prot;Acc:Q0WRW8]
MQTL10P.1	10	PHAVU_010G110400g	AT3G07570		Cytochrome b561 and DOMON domain-containing protein At3g07570 [Source:UniProtKB/Swiss-Prot;Acc:Q0WRW8]
MQTL10P.1	10	PHAVU_010G110500g	AT1G47240	NRAMP2	Metal transporter Nramp2 [Source:UniProtKB/Swiss-Prot;Acc:Q9C6B2]
MQTL10P.1	10	PHAVU_010G110600g	AT5G56760	SAT5	Serine acetyltransferase 5 [Source:UniProtKB/Swiss-Prot;Acc:Q42538]
MQTL10P.1	10	PHAVU_010G110700g	AT1G30240		Proline-, glutamic acid/leucine-rich protein [Source:UniProtKB/TrEMBL;Acc:Q0WV78]
MQTL10P.1	10	PHAVU_010G110800g	AT5G12230	MED19A	Mediator of RNA polymerase II transcription subunit 19a [Source:UniProtKB/Swiss-Prot;Acc:Q9FMP0]
MQTL10P.1	10	PHAVU_010G110800g	AT5G19480	MED19B	Probable mediator of RNA polymerase II transcription subunit 19b [Source:UniProtKB/Swiss-Prot;Acc:Q6NQD9]
MQTL10P.1	10	PHAVU_010G110900g	AT3G25500	FH1	Formin-like protein [Source:UniProtKB/TrEMBL;Acc:A0A178VBY1]
MQTL10P.1	10	PHAVU_010G110900g	AT3G25493		Formin-like protein (Fragment) [Source:UniProtKB/TrEMBL;Acc:A0A1I9LNY7]
MQTL10P.1	10	PHAVU_010G111000g	AT1G01450		Protein kinase superfamily protein [Source:UniProtKB/TrEMBL;Acc:F4HSB4]
MQTL10P.1	10	PHAVU_010G111100g	AT2G46340	SPA1	SPA1 [Source:UniProtKB/TrEMBL;Acc:A0A178VSM9]
MQTL10P.1	10	PHAVU_010G111200g	AT2G46340	SPA1	SPA1 [Source:UniProtKB/TrEMBL;Acc:A0A178VSM9]
MQTL10P.1	10	PHAVU_010G111300g	AT4G01100	ADNT1	Adenine nucleotide transporter 1 [Source:UniProtKB/TrEMBL;Acc:F4JHS4]
MQTL10P.1	10	PHAVU_010G111400g	AT2G46370	JAR1	Auxin-responsive GH3 family protein [Source:UniProtKB/TrEMBL;Acc:F4II77]
MQTL10P.1	10	PHAVU_010G111500g
MQTL10P.1	10	PHAVU_010G111600g	AT3G61670		Extra-large G-like protein, putative (DUF3133) [Source:UniProtKB/TrEMBL;Acc:Q9M371]
MQTL10P.1	10	PHAVU_010G111600g	AT1G01440		At1g01440 [Source:UniProtKB/TrEMBL;Acc:Q6NQ63]
MQTL10P.1	10	PHAVU_010G111600g	AT2G46380		Extra-large G-like protein, putative (DUF3133) [Source:UniProtKB/TrEMBL;Acc:Q0WVG1]
MQTL10P.1	10	PHAVU_010G111600g	AT4G01090		AT4G01090 protein [Source:UniProtKB/TrEMBL;Acc:Q9M155]
MQTL10P.1	10	PHAVU_010G111700g	AT1G01430	TBL25	Mannan O-acetyltransferase 3 [Source:UniProtKB/TrEMBL;Acc:A0A346P850]
MQTL10P.1	10	PHAVU_010G111700g	AT4G01080	TBL26	Mannan O-acetyltransferase 4 [Source:UniProtKB/TrEMBL;Acc:A0A346P851]
MQTL10P.1	10	PHAVU_010G111800g
MQTL10P.1	10	PHAVU_010G111900g	AT2G46400	WRKY46	Probable WRKY transcription factor 46 [Source:UniProtKB/Swiss-Prot;Acc:Q9SKD9]
MQTL10P.1	10	PHAVU_010G112000g	AT1G01370	HTR12	Histone H3-like centromeric protein HTR12 [Source:UniProtKB/Swiss-Prot;Acc:Q8RVQ9]
MQTL10P.1	10	PHAVU_010G112100g	AT4G01050	TROL	thylakoid rhodanese-like [Source:TAIR;Acc:AT4G01050]
MQTL10P.1	10	PHAVU_010G112200g	AT3G15110		At3g15110 [Source:UniProtKB/TrEMBL;Acc:Q2HIU0]
MQTL10P.1	10	PHAVU_010G112300g
MQTL10P.1	10	PHAVU_010G112400g	AT4G01030	PCMP-H65	Pentatricopeptide repeat-containing protein At4g01030, mitochondrial [Source:UniProtKB/Swiss-Prot;Acc:Q9SV26]
MQTL10P.1	10	PHAVU_010G112500g	AT1G01360	PYL9	RCAR1 [Source:UniProtKB/TrEMBL;Acc:A0A178W4H4]
MQTL10P.1	10	PHAVU_010G112500g	AT4G01026	PYL7	RCAR2 [Source:UniProtKB/TrEMBL;Acc:A0A178UTD1]
MQTL10P.1	10	PHAVU_010G112600g	AT3G61680	PLIP1	Phospholipase A1 PLIP1, chloroplastic [Source:UniProtKB/Swiss-Prot;Acc:Q7Y220]
MQTL10P.1	10	PHAVU_010G112700g	AT3G61690		Nucleotidyltransferase [Source:UniProtKB/TrEMBL;Acc:F4JFF2]
MQTL10P.1	10	PHAVU_010G112800g	AT5G08620	RH25	DEAD-box ATP-dependent RNA helicase 25 [Source:UniProtKB/Swiss-Prot;Acc:Q94C75]
MQTL10P.1	10	PHAVU_010G112800g	AT5G08610	RH26	PDE340 [Source:UniProtKB/TrEMBL;Acc:A0A178UFQ6]
MQTL10P.1	10	PHAVU_010G112800g	AT5G63630	RH31	DEAD-box ATP-dependent RNA helicase 31 [Source:UniProtKB/Swiss-Prot;Acc:Q9FFQ1]
MQTL10P.1	10	PHAVU_010G112900g
MQTL10P.1	10	PHAVU_010G113000g	AT2G46420		At2g46420/F11C10.11 [Source:UniProtKB/TrEMBL;Acc:Q9SKD8]
MQTL10P.1	10	PHAVU_010G113000g	AT3G61700		Helicase with zinc finger protein [Source:UniProtKB/TrEMBL;Acc:A8MQR1]
MQTL10P.1	10	PHAVU_010G113100g	AT2G46430	CNGC3	Probable cyclic nucleotide-gated ion channel 3 [Source:UniProtKB/Swiss-Prot;Acc:Q9SKD7]
MQTL10P.1	10	PHAVU_010G113100g	AT1G01340	CNGC10	Probable cyclic nucleotide-gated ion channel 10 [Source:UniProtKB/Swiss-Prot;Acc:Q9LNJ0]
MQTL10P.1	10	PHAVU_010G113100g	AT2G46440	CNGC11	Cyclic nucleotide-gated ion channel 11 [Source:UniProtKB/Swiss-Prot;Acc:Q9SKD6]
MQTL10P.1	10	PHAVU_010G113100g	AT2G46450	CNGC12	Probable cyclic nucleotide-gated ion channel 12 [Source:UniProtKB/Swiss-Prot;Acc:Q8GWD2]
MQTL10P.1	10	PHAVU_010G113100g	AT4G01010	CNGC13	Putative cyclic nucleotide-gated ion channel 13 [Source:UniProtKB/Swiss-Prot;Acc:Q9LD40]
MQTL10P.1	10	PHAVU_010G113200g
MQTL10P.1	10	PHAVU_010G113300g	AT2G46430	CNGC3	Probable cyclic nucleotide-gated ion channel 3 [Source:UniProtKB/Swiss-Prot;Acc:Q9SKD7]
MQTL10P.1	10	PHAVU_010G113300g	AT1G01340	CNGC10	Probable cyclic nucleotide-gated ion channel 10 [Source:UniProtKB/Swiss-Prot;Acc:Q9LNJ0]
MQTL10P.1	10	PHAVU_010G113300g	AT2G46440	CNGC11	Cyclic nucleotide-gated ion channel 11 [Source:UniProtKB/Swiss-Prot;Acc:Q9SKD6]
MQTL10P.1	10	PHAVU_010G113300g	AT2G46450	CNGC12	Probable cyclic nucleotide-gated ion channel 12 [Source:UniProtKB/Swiss-Prot;Acc:Q8GWD2]
MQTL10P.1	10	PHAVU_010G113300g	AT4G01010	CNGC13
MQTL10P.1	10	PHAVU_010G113400g
MQTL10P.1	10	PHAVU_010G113500g
MQTL10P.1	10	PHAVU_010G113600g	AT2G40190	ALG11	Glycosyltransferase (Fragment) [Source:UniProtKB/TrEMBL;Acc:W8PUX5]
MQTL10P.1	10	PHAVU_010G113700g	AT2G46493		RING/U-box superfamily protein [Source:TAIR;Acc:AT2G46493]
MQTL10P.1	10	PHAVU_010G113700g	AT2G46494	ATL21B	Putative RING-H2 finger protein ATL21B [Source:UniProtKB/Swiss-Prot;Acc:P0CH02]
MQTL10P.1	10	PHAVU_010G113700g	AT1G28040	ATL20	RING-H2 finger protein ATL20 [Source:UniProtKB/Swiss-Prot;Acc:Q9C7E9]
MQTL10P.1	10	PHAVU_010G113700g	AT2G46495	ATL21A	Putative RING-H2 finger protein ATL21A [Source:UniProtKB/Swiss-Prot;Acc:P0CH01]
MQTL10P.1	10	PHAVU_010G113700g	AT2G25410	ATL22	RING-H2 finger protein ATL22 [Source:UniProtKB/Swiss-Prot;Acc:Q9SKK8]
MQTL10P.1	10	PHAVU_010G113700g	AT5G36001		RING/U-box superfamily protein [Source:UniProtKB/TrEMBL;Acc:F4K2W6]
MQTL10P.1	10	PHAVU_010G113800g	AT3G61730	RMF	Probable F-box protein At3g61730 [Source:UniProtKB/Swiss-Prot;Acc:Q9M365]
MQTL10P.1	10	PHAVU_010G113800g	AT5G36000		Probable F-box protein At5g36000 [Source:UniProtKB/Swiss-Prot;Acc:Q9FGB8]
MQTL10P.1	10	PHAVU_010G113800g	AT3G62500		F-box protein RMF [Source:UniProtKB/TrEMBL;Acc:A0A1I9LQ20]
MQTL10P.1	10	PHAVU_010G113900g
MQTL10P.1	10	PHAVU_010G114000g	AT4G31010		RNA-binding CRS1 / YhbY (CRM) domain-containing protein [Source:TAIR;Acc:AT4G31010]
MQTL10P.1	10	PHAVU_010G114100g	AT1G01320		Tetratricopeptide repeat (TPR)-like superfamily protein [Source:UniProtKB/TrEMBL;Acc:F4HS99]
MQTL10P.1	10	PHAVU_010G114200g	AT3G61750		Cytochrome b561 and DOMON domain-containing protein At3g61750 [Source:UniProtKB/Swiss-Prot;Acc:Q9M363]
MQTL10P.1	10	PHAVU_010G114300g
MQTL10P.1	10	PHAVU_010G114400g	AT3G61760	DRP1B	DL1B [Source:UniProtKB/TrEMBL;Acc:A0A178VE87]
MQTL10P.1	10	PHAVU_010G114500g	AT2G46500	PI4KG4	Phosphatidylinositol 4-kinase gamma 4 [Source:UniProtKB/Swiss-Prot;Acc:Q9ZPY9]
MQTL10P.1	10	PHAVU_010G114600g	AT3G61780	emb1703	Embryo defective 1703 [Source:UniProtKB/TrEMBL;Acc:Q9M360]
MQTL10P.1	10	PHAVU_010G114600g	AT5G28400		unknown protein; BEST Arabidopsis thaliana protein match is: unknown protein (TAIR:AT5G28400.1); Ha. [Source:TAIR;Acc:AT5G28320]
MQTL10P.1	10	PHAVU_010G114600g	AT5G28320		unknown protein; BEST Arabidopsis thaliana protein match is: unknown protein (TAIR:AT5G28400.1); Ha. [Source:TAIR;Acc:AT5G28320]
MQTL10P.1	10	PHAVU_010G114700g	AT3G61820		Eukaryotic aspartyl protease family protein [Source:UniProtKB/TrEMBL;Acc:Q9M356]
MQTL10P.1	10	PHAVU_010G114700g	AT1G01300	APF2	Aspartyl protease family protein 2 [Source:UniProtKB/Swiss-Prot;Acc:Q9LNJ3]
MQTL10P.1	10	PHAVU_010G114800g	AT2G46510	AIB	Transcription factor ABA-INDUCIBLE bHLH-TYPE [Source:UniProtKB/Swiss-Prot;Acc:Q9ZPY8]
MQTL10P.1	10	PHAVU_010G114800g	AT1G01260	BHLH13	Transcription factor bHLH13 [Source:UniProtKB/Swiss-Prot;Acc:Q9LNJ5]
MQTL10P.1	10	PHAVU_010G114900g	AT1G01250	ERF023	Ethylene-responsive transcription factor ERF023 [Source:UniProtKB/Swiss-Prot;Acc:Q1ECI2]
MQTL10P.1	10	PHAVU_010G115000g	AT2G46560		Transducin family protein / WD-40 repeat family protein [Source:UniProtKB/TrEMBL;Acc:F4IJ68]
MQTL10P.1	10	PHAVU_010G115100g
MQTL10P.1	10	PHAVU_010G115200g
MQTL10P.1	10	PHAVU_010G115300g	AT2G46570	LAC6	Laccase-6 [Source:UniProtKB/Swiss-Prot;Acc:Q9ZPY2]
MQTL10P.1	10	PHAVU_010G115400g	AT2G46580	PPOX2	Pyridoxine/pyridoxamine 5'-phosphate oxidase 2 [Source:UniProtKB/Swiss-Prot;Acc:Q9ZPY1]
MQTL10P.1	10	PHAVU_010G115500g
MQTL10P.1	10	PHAVU_010G115600g	AT3G61850	DAG1	Dof-type zinc finger DNA-binding family protein [Source:UniProtKB/TrEMBL;Acc:B3H6D1]
MQTL10P.1	10	PHAVU_010G115600g	AT2G46590	DOF2.5	Dof zinc finger protein DOF2.5 [Source:UniProtKB/Swiss-Prot;Acc:Q9ZPY0]
MQTL10P.1	10	PHAVU_010G115700g	AT1G01230		ORMDL family protein [Source:UniProtKB/TrEMBL;Acc:Q9C5I0]
MQTL10P.1	10	PHAVU_010G115800g
MQTL10P.1	10	PHAVU_010G115900g
MQTL10P.1	10	PHAVU_010G116000g	AT2G46600	KIC	Calcium-binding protein KIC [Source:UniProtKB/Swiss-Prot;Acc:Q9ZPX9]
MQTL10P.1	10	PHAVU_010G116100g	AT3G61860	RS31	RSP31 [Source:UniProtKB/TrEMBL;Acc:A0A178VG60]
MQTL10P.1	10	PHAVU_010G116100g	AT2G46610	RS31A	Serine/arginine-rich splicing factor RS31A [Source:UniProtKB/Swiss-Prot;Acc:Q9ZPX8]
MQTL10P.1	10	PHAVU_010G116200g	AT4G00900	ECA2	Calcium-transporting ATPase 2, endoplasmic reticulum-type [Source:UniProtKB/Swiss-Prot;Acc:O23087]
MQTL10P.1	10	PHAVU_010G116300g	AT5G08510	PCMP-E20	Pentatricopeptide repeat-containing protein At5g08510 [Source:UniProtKB/Swiss-Prot;Acc:Q9FNN7]
MQTL10P.1	10	PHAVU_010G116400g
MQTL10P.1	10	PHAVU_010G116500g	AT1G01200	RABA3	RABA3 [Source:UniProtKB/TrEMBL;Acc:A0A178W3F7]
MQTL10P.1	10	PHAVU_010G116600g	AT2G46620		AAA-ATPase At2g46620 [Source:UniProtKB/Swiss-Prot;Acc:F4IJ77]
MQTL10P.1	10	PHAVU_010G116700g	AT3G61870		AT3g61870/F21F14_40 [Source:UniProtKB/TrEMBL;Acc:Q9M277]
MQTL10P.1	10	PHAVU_010G116800g	AT2G46630		Putative extensin [Source:UniProtKB/TrEMBL;Acc:Q9ZNU3]
MQTL10P.1	10	PHAVU_010G116900g	AT2G46640		unknown protein; Ha. [Source:TAIR;Acc:AT2G46640]
MQTL10P.1	10	PHAVU_010G1170000g	AT5G53560	CYTB5-E	CB5-E [Source:UniProtKB/TrEMBL;Acc:A0A178USU5]
MQTL10P.1	10	PHAVU_010G1170001g
MQTL10P.1	10	PHAVU_010G117100g	AT1G01190	CYP78A8	CYP78A8 [Source:UniProtKB/TrEMBL;Acc:A0A178WIC4]
MQTL10P.1	10	PHAVU_010G117100g	AT2G46660	CYP78A6	Cytochrome P450 78A6 [Source:UniProtKB/Swiss-Prot;Acc:Q9ZNR0]
MQTL10P.1	10	PHAVU_010G117100g	AT3G61880	CYP78A9	Cytochrome p450 78a9 [Source:UniProtKB/TrEMBL;Acc:F4IX02]
MQTL10P.1	10	PHAVU_010G117200g	AT3G61890	ATHB-12	HB-12 [Source:UniProtKB/TrEMBL;Acc:A0A178VND2]
MQTL10P.1	10	PHAVU_010G117200g	AT2G46680	ATHB-7	Homeobox-leucine zipper protein ATHB-7 [Source:UniProtKB/Swiss-Prot;Acc:P46897]
MQTL10P.1	10	PHAVU_010G117300g
MQTL10P.1	10	PHAVU_010G117400g
MQTL10P.1	10	PHAVU_010G117500g	AT2G46690	SAUR32	Auxin-responsive protein SAUR32 [Source:UniProtKB/Swiss-Prot;Acc:Q9ZUZ3]
MQTL10P.1	10	PHAVU_010G117500g	AT3G61900		SAUR-like auxin-responsive protein family [Source:UniProtKB/TrEMBL;Acc:Q9M275]
MQTL10P.1	10	PHAVU_010G117600g	AT2G46700	CRK3	CDPK-related kinase 3 [Source:UniProtKB/Swiss-Prot;Acc:Q9ZUZ2]
MQTL10P.1	10	PHAVU_010G117700g	AT3G25520	ATL5	RPL5A [Source:UniProtKB/TrEMBL;Acc:A0A178V891]
MQTL10P.1	10	PHAVU_010G117700g	AT5G39740	RPL5B	RPL5B [Source:UniProtKB/TrEMBL;Acc:A0A178UJU5]
MQTL10P.1	10	PHAVU_010G117800g
MQTL10P.1	10	PHAVU_010G117900g	AT4G00870	BHLH14	Transcription factor bHLH14 [Source:UniProtKB/Swiss-Prot;Acc:O23090]
MQTL10P.1	10	PHAVU_010G118000g	AT1G01180		S-adenosyl-L-methionine-dependent methyltransferases superfamily protein [Source:UniProtKB/TrEMBL;Acc:F4HS78]
MQTL10P.1	10	PHAVU_010G118100g	AT1G01160	GIF2	GRF1-interacting factor 2 [Source:UniProtKB/TrEMBL;Acc:F4HQJ3]
MQTL10P.1	10	PHAVU_010G118100g	AT4G00850	GIF3	GRF1-interacting factor 3 [Source:UniProtKB/Swiss-Prot;Acc:Q93VH6]
MQTL10P.1	10	PHAVU_010G118200g
MQTL10P.1	10	PHAVU_010G118300g
MQTL10P.1	10	PHAVU_010G118400g
MQTL10P.1	10	PHAVU_010G118500g	AT4G00820	iqd17	IQ-domain 17 [Source:UniProtKB/TrEMBL;Acc:F4JHN2]
MQTL10P.1	10	PHAVU_010G118500g	AT1G01110	IQD18	IQ-domain 18 [Source:UniProtKB/TrEMBL;Acc:Q9MAM4]
MQTL10P.1	10	PHAVU_010G118600g	AT2G46780		At2g46780 [Source:UniProtKB/TrEMBL;Acc:Q501B0]
MQTL10P.1	10	PHAVU_010G118600g	AT4G36960		AT4g36960/C7A10_400 [Source:UniProtKB/TrEMBL;Acc:Q94AC3]
MQTL10P.1	10	PHAVU_010G118700g
MQTL10P.1	10	PHAVU_010G118800g
MQTL10P.1	10	PHAVU_010G118900g
MQTL10P.1	10	PHAVU_010G119000g
MQTL10P.1	10	PHAVU_010G119100g
MQTL10P.1	10	PHAVU_010G119200g	AT2G46780		At2g46780 [Source:UniProtKB/TrEMBL;Acc:Q501B0]
MQTL10P.1	10	PHAVU_010G119200g	AT4G36960		AT4g36960/C7A10_400 [Source:UniProtKB/TrEMBL;Acc:Q94AC3]
MQTL10P.1	10	PHAVU_010G119300g
MQTL10P.1	10	PHAVU_010G119400g	AT4G00800		Transducin family protein / WD-40 repeat family protein [Source:UniProtKB/TrEMBL;Acc:F4JHM9]
MQTL10P.1	10	PHAVU_010G119500g	AT1G01080		RNA-binding (RRM/RBD/RNP motifs) family protein [Source:UniProtKB/TrEMBL;Acc:F4HQH8]
MQTL10P.1	10	PHAVU_010G119600g
MQTL10P.1	10	PHAVU_010G119700g	AT2G46790	APRR9	Two-component response regulator-like APRR9 [Source:UniProtKB/Swiss-Prot;Acc:Q8L500]
MQTL10P.1	10	PHAVU_010G119800g	AT4G01410		At4g01410 [Source:UniProtKB/TrEMBL;Acc:Q9M132]
MQTL10P.1	10	PHAVU_010G119900g
MQTL10P.1	10	PHAVU_010G120000g	AT2G46810	BHLH70	Transcription factor bHLH70 [Source:UniProtKB/Swiss-Prot;Acc:O81037]
MQTL10P.1	10	PHAVU_010G120000g	AT4G01460	BHLH57	Transcription factor bHLH57 [Source:UniProtKB/Swiss-Prot;Acc:Q9M128]
MQTL10P.1	10	PHAVU_010G120000g	AT3G61950	BHLH67	Transcription factor bHLH67 [Source:UniProtKB/Swiss-Prot;Acc:Q700E4]
MQTL10P.1	10	PHAVU_010G120100g	AT2G46820	CURT1B	Protein CURVATURE THYLAKOID 1B, chloroplastic [Source:UniProtKB/Swiss-Prot;Acc:Q8LCA1]
MQTL10P.1	10	PHAVU_010G120200g
MQTL10P.1	10	PHAVU_010G120300g	AT4G10500	DLO1	Protein DMR6-LIKE OXYGENASE 1 [Source:UniProtKB/Swiss-Prot;Acc:Q9ZSA8]
MQTL10P.1	10	PHAVU_010G120300g	AT4G10490	DLO2
MQTL10P.1	10	PHAVU_010G120400g	AT1G01060	LHY	LHY1 [Source:UniProtKB/TrEMBL;Acc:A0A178W761]
MQTL10P.1	10	PHAVU_010G120400g	AT2G46830	CCA1	Protein CCA1 [Source:UniProtKB/Swiss-Prot;Acc:P92973]
MQTL10P.1	10	PHAVU_010G120500g	AT3G61960	ATG1A	Serine/threonine-protein kinase ATG1a [Source:UniProtKB/Swiss-Prot;Acc:Q94C95]
MQTL10P.1	10	PHAVU_010G120600g	AT3G04430	anac049	NAC domain containing protein 49 [Source:UniProtKB/TrEMBL;Acc:Q9M844]
MQTL10P.1	10	PHAVU_010G120600g	AT3G04420	anac048	AT3g04420/T27C4_6 [Source:UniProtKB/TrEMBL;Acc:Q8W4R4]
MQTL10P.1	10	PHAVU_010G120600g	AT4G01520	anac067	F11O4.3 [Source:UniProtKB/TrEMBL;Acc:O82593]
MQTL10P.1	10	PHAVU_010G120600g	AT1G02220	NAC003	NAC domain-containing protein 3 [Source:UniProtKB/Swiss-Prot;Acc:Q5PP28]
MQTL10P.1	10	PHAVU_010G120600g	AT4G01540	NAC68	NAC domain-containing protein 68 [Source:UniProtKB/Swiss-Prot;Acc:A8MQY1]
MQTL10P.1	10	PHAVU_010G120600g	AT1G02230	NAC004	NAC domain-containing protein 4 [Source:UniProtKB/Swiss-Prot;Acc:O81913]
MQTL10P.1	10	PHAVU_010G120600g	AT1G01010	NAC001	NAC domain-containing protein 1 [Source:UniProtKB/Swiss-Prot;Acc:Q0WV96]
MQTL10P.1	10	PHAVU_010G120600g	AT4G01550	NAC69	NAC domain-containing protein 69 [Source:UniProtKB/Swiss-Prot;Acc:Q9M126]
MQTL10P.1	10	PHAVU_010G120600g	AT1G02250	NAC005	NAC domain-containing protein 5 [Source:UniProtKB/Swiss-Prot;Acc:O81914]
MQTL10P.1	10	PHAVU_010G120700g	AT3G04430	anac049	NAC domain containing protein 49 [Source:UniProtKB/TrEMBL;Acc:Q9M844]
MQTL10P.1	10	PHAVU_010G120700g	AT3G04420	anac048	AT3g04420/T27C4_6 [Source:UniProtKB/TrEMBL;Acc:Q8W4R4]
MQTL10P.1	10	PHAVU_010G120700g	AT4G01520	anac067	F11O4.3 [Source:UniProtKB/TrEMBL;Acc:O82593]
MQTL10P.1	10	PHAVU_010G120700g	AT1G02220	NAC003	NAC domain-containing protein 3 [Source:UniProtKB/Swiss-Prot;Acc:Q5PP28]
MQTL10P.1	10	PHAVU_010G120700g	AT4G01540	NAC68	NAC domain-containing protein 68 [Source:UniProtKB/Swiss-Prot;Acc:A8MQY1]
MQTL10P.1	10	PHAVU_010G120700g	AT1G02230	NAC004	NAC domain-containing protein 4 [Source:UniProtKB/Swiss-Prot;Acc:O81913]
MQTL10P.1	10	PHAVU_010G120700g	AT1G01010	NAC001	NAC domain-containing protein 1 [Source:UniProtKB/Swiss-Prot;Acc:Q0WV96]
MQTL10P.1	10	PHAVU_010G120700g	AT4G01550	NAC69	NAC domain-containing protein 69 [Source:UniProtKB/Swiss-Prot;Acc:Q9M126]
MQTL10P.1	10	PHAVU_010G120700g	AT1G02250	NAC005	NAC domain-containing protein 5 [Source:UniProtKB/Swiss-Prot;Acc:O81914]
MQTL10P.1	10	PHAVU_010G120800g	AT1G01050	PPA1	Soluble inorganic pyrophosphatase 1 [Source:UniProtKB/Swiss-Prot;Acc:Q93V56]
MQTL10P.1	10	PHAVU_010G120800g	AT4G01480	PPA5	PPa5 [Source:UniProtKB/TrEMBL;Acc:A0A178V127]
MQTL10P.1	10	PHAVU_010G120900g	AT2G46870	NGA1	B3 domain-containing transcription factor NGA1 [Source:UniProtKB/Swiss-Prot;Acc:O82799]
MQTL10P.1	10	PHAVU_010G120900g	AT3G61970	NGA2	NGA2 [Source:UniProtKB/TrEMBL;Acc:A0A384KUR3]
MQTL10P.1	10	PHAVU_010G121000g	AT3G04430	anac049	NAC domain containing protein 49 [Source:UniProtKB/TrEMBL;Acc:Q9M844]
MQTL10P.1	10	PHAVU_010G121000g	AT3G04420	anac048	AT3g04420/T27C4_6 [Source:UniProtKB/TrEMBL;Acc:Q8W4R4]
MQTL10P.1	10	PHAVU_010G121000g	AT4G01520	anac067	F11O4.3 [Source:UniProtKB/TrEMBL;Acc:O82593]
MQTL10P.1	10	PHAVU_010G121000g	AT1G02220	NAC003	NAC domain-containing protein 3 [Source:UniProtKB/Swiss-Prot;Acc:Q5PP28]
MQTL10P.1	10	PHAVU_010G121000g	AT4G01540	NAC68	NAC domain-containing protein 68 [Source:UniProtKB/Swiss-Prot;Acc:A8MQY1]
MQTL10P.1	10	PHAVU_010G121000g	AT1G02230	NAC004	NAC domain-containing protein 4 [Source:UniProtKB/Swiss-Prot;Acc:O81913]
MQTL10P.1	10	PHAVU_010G121000g	AT1G01010	NAC001	NAC domain-containing protein 1 [Source:UniProtKB/Swiss-Prot;Acc:Q0WV96]
MQTL10P.1	10	PHAVU_010G121000g	AT4G01550	NAC69	NAC domain-containing protein 69 [Source:UniProtKB/Swiss-Prot;Acc:Q9M126]
MQTL10P.1	10	PHAVU_010G121000g	AT1G02250	NAC005	NAC domain-containing protein 5 [Source:UniProtKB/Swiss-Prot;Acc:O81914]
MQTL10P.1	10	PHAVU_010G121100g	AT3G04430	anac049	NAC domain containing protein 49 [Source:UniProtKB/TrEMBL;Acc:Q9M844]
MQTL10P.1	10	PHAVU_010G121100g	AT3G04420	anac048	AT3g04420/T27C4_6 [Source:UniProtKB/TrEMBL;Acc:Q8W4R4]
MQTL10P.1	10	PHAVU_010G121100g	AT4G01520	anac067	F11O4.3 [Source:UniProtKB/TrEMBL;Acc:O82593]
MQTL10P.1	10	PHAVU_010G121100g	AT1G02220	NAC003	NAC domain-containing protein 3 [Source:UniProtKB/Swiss-Prot;Acc:Q5PP28]
MQTL10P.1	10	PHAVU_010G121100g	AT4G01540	NAC68	NAC domain-containing protein 68 [Source:UniProtKB/Swiss-Prot;Acc:A8MQY1]
MQTL10P.1	10	PHAVU_010G121100g	AT1G02230	NAC004	NAC domain-containing protein 4 [Source:UniProtKB/Swiss-Prot;Acc:O81913]
MQTL10P.1	10	PHAVU_010G121100g	AT1G01010	NAC001	NAC domain-containing protein 1 [Source:UniProtKB/Swiss-Prot;Acc:Q0WV96]
MQTL10P.1	10	PHAVU_010G121100g	AT4G01550	NAC69	NAC domain-containing protein 69 [Source:UniProtKB/Swiss-Prot;Acc:Q9M126]
MQTL10P.1	10	PHAVU_010G121100g	AT1G02250	NAC005	NAC domain-containing protein 5 [Source:UniProtKB/Swiss-Prot;Acc:O81914]
MQTL10P.1	10	PHAVU_010G121200g	AT1G02270		Uncharacterized calcium-binding protein At1g02270 [Source:UniProtKB/Swiss-Prot;Acc:O81916]
MQTL10P.1	10	PHAVU_010G1213000g	AT4G01560	MEE49	AT4g01560/F11O4_6 [Source:UniProtKB/TrEMBL;Acc:Q9M125]
MQTL10P.1	10	PHAVU_010G1213001g	AT4G01560	MEE49	AT4g01560/F11O4_6 [Source:UniProtKB/TrEMBL;Acc:Q9M125]
MQTL10P.1	10	PHAVU_010G121400g	AT3G61470	LHCA2	Photosystem I chlorophyll a/b-binding protein 2, chloroplastic [Source:UniProtKB/Swiss-Prot;Acc:Q9SYW8]
MQTL10P.1	10	PHAVU_010G121400g	AT5G28450		Chlorophyll a-b binding protein, chloroplastic [Source:UniProtKB/TrEMBL;Acc:F4K8I1]
MQTL10P.1	10	PHAVU_010G121500g	AT2G46880	PAP14	Probable inactive purple acid phosphatase 14 [Source:UniProtKB/Swiss-Prot;Acc:Q84LR6]
MQTL10P.1	10	PHAVU_010G121500g	AT5G63140	PAP29	Probable inactive purple acid phosphatase 29 [Source:UniProtKB/Swiss-Prot;Acc:Q9FMK9]
MQTL10P.1	10	PHAVU_010G121600g	AT2G46890		3-oxo-5-alpha-steroid 4-dehydrogenase (DUF1295) [Source:UniProtKB/TrEMBL;Acc:O81042]
MQTL10P.1	10	PHAVU_010G121700g	AT2G46900		Expressed protein [Source:UniProtKB/TrEMBL;Acc:O80734]
MQTL10P.1	10	PHAVU_010G121800g	AT1G53710		Calcineurin-like metallo-phosphoesterase superfamily protein [Source:UniProtKB/TrEMBL;Acc:A8MQN4]
MQTL10P.1	10	PHAVU_010G121900g
MQTL10P.1	10	PHAVU_010G122000g	AT3G54770	ARP1	Probable RNA-binding protein ARP1 [Source:UniProtKB/Swiss-Prot;Acc:Q9M1S3]
MQTL10P.1	10	PHAVU_010G122100g	AT3G14350	SRF7	Protein STRUBBELIG-RECEPTOR FAMILY 7 [Source:UniProtKB/Swiss-Prot;Acc:Q9LUL4]
MQTL10P.1	10	PHAVU_010G122100g	AT1G53730	SRF6	STRUBBELIG-receptor family 6 [Source:UniProtKB/TrEMBL;Acc:A8MQH3]
MQTL10P.1	10	PHAVU_010G122200g	AT1G53780		26S proteasome regulatory complex ATPase [Source:UniProtKB/TrEMBL;Acc:F4HTC3]
MQTL10P.1	10	PHAVU_010G122200g	AT1G53750	RPT1A	RPT1A [Source:UniProtKB/TrEMBL;Acc:A0A178W3N8]
MQTL10P.1	10	PHAVU_010G122300g	AT1G53760		K+-H+ exchange-like protein [Source:UniProtKB/TrEMBL;Acc:Q9C8N0]
MQTL10P.1	10	PHAVU_010G122400g	AT1G17270	OFUT5	O-fucosyltransferase 5 [Source:UniProtKB/Swiss-Prot;Acc:Q84WU0]
MQTL10P.1	10	PHAVU_010G122400g	AT5G50420	OFUT36	O-fucosyltransferase 36 [Source:UniProtKB/Swiss-Prot;Acc:Q9FK30]
MQTL10P.1	10	PHAVU_010G122400g	AT1G53770		O-fucosyltransferase family protein [Source:UniProtKB/TrEMBL;Acc:F4HTC2]
MQTL10P.1	10	PHAVU_010G122500g
MQTL10P.1	10	PHAVU_010G122600g	AT1G53820	ATL60	RING-H2 finger protein ATL60 [Source:UniProtKB/Swiss-Prot;Acc:P0C035]
MQTL10P.1	10	PHAVU_010G122700g
MQTL10P.1	10	PHAVU_010G122800g	AT5G50430	UBC33	Probable ubiquitin-conjugating enzyme E2 33 [Source:UniProtKB/Swiss-Prot;Acc:Q9FK29]
MQTL10P.1	10	PHAVU_010G122800g	AT1G17280	UBC34	ubiquitin-conjugating enzyme 34 [Source:TAIR;Acc:AT1G17280]
MQTL10P.1	10	PHAVU_010G122900g
MQTL10P.1	10	PHAVU_010G123000g	AT5G12370	SEC10a	Exocyst complex component SEC10a [Source:UniProtKB/Swiss-Prot;Acc:X5JA13]
MQTL10P.1	10	PHAVU_010G123100g	AT1G53840	PME1	Pectinesterase [Source:UniProtKB/TrEMBL;Acc:Q0WWC7]
MQTL10P.1	10	PHAVU_010G123100g	AT3G14300	PME26	Putative pectinesterase/pectinesterase inhibitor 26 [Source:UniProtKB/Swiss-Prot;Acc:Q9LUL8]
MQTL10P.1	10	PHAVU_010G123200g	AT1G72330	ALAAT2	alanine aminotransferase 2 [Source:TAIR;Acc:AT1G72330]
MQTL10P.1	10	PHAVU_010G123200g	AT1G17290	ALAAT1	Alanine aminotransferase 1, mitochondrial [Source:UniProtKB/Swiss-Prot;Acc:F4I7I0]
MQTL10P.1	10	PHAVU_010G123300g	AT1G53860		At1g53860 [Source:UniProtKB/TrEMBL;Acc:Q6DBE3]
MQTL10P.1	10	PHAVU_010G123400g	AT3G14280		At3g14280 [Source:UniProtKB/TrEMBL;Acc:Q9LUL9]
MQTL10P.1	10	PHAVU_010G123500g	AT3G14270	FAB1B	1-phosphatidylinositol-3-phosphate 5-kinase FAB1B [Source:UniProtKB/Swiss-Prot;Acc:Q9LUM0]
MQTL10P.1	10	PHAVU_010G123600g	AT3G14260		Protein LURP-one-related 11 [Source:UniProtKB/Swiss-Prot;Acc:Q9LUM1]
MQTL10P.1	10	PHAVU_010G123600g	AT1G53890		Protein of unknown function (DUF567) [Source:TAIR;Acc:AT1G53890]
MQTL10P.1	10	PHAVU_010G123600g	AT1G53870		Protein LURP-one-related 3 [Source:UniProtKB/Swiss-Prot;Acc:Q67XV7]
MQTL10P.1	10	PHAVU_010G123600g	AT1G53875		LURP-one-like protein [Source:UniProtKB/TrEMBL;Acc:A0A1P8AWJ7]
MQTL10P.1	10	PHAVU_010G123700g	AT1G72340		NagB/RpiA/CoA transferase-like superfamily protein [Source:TAIR;Acc:AT1G72340]
MQTL10P.1	10	PHAVU_010G123700g	AT1G53880		Eukaryotic translation initiation factor 2B (eIF-2B) family protein [Source:TAIR;Acc:AT1G53880]
MQTL10P.1	10	PHAVU_010G123700g	AT1G53900		Eukaryotic translation initiation factor 2B (eIF-2B) family protein [Source:TAIR;Acc:AT1G53900]
MQTL10P.1	10	PHAVU_010G123800g
MQTL10P.1	10	PHAVU_010G123900g
MQTL10P.1	10	PHAVU_010G124000g	AT1G53903	FLZ17	FCS-Like Zinc finger 18 [Source:UniProtKB/Swiss-Prot;Acc:P0DO12]
MQTL10P.1	10	PHAVU_010G124000g	AT1G53885	FLZ17	FCS-Like Zinc finger 18 [Source:UniProtKB/Swiss-Prot;Acc:P0DO12]
MQTL10P.1	10	PHAVU_010G124100g
MQTL10P.1	10	PHAVU_010G124200g
MQTL10P.1	10	PHAVU_010G124300g
MQTL10P.1	10	PHAVU_010G124400g	AT3G14240	SBT1.5	Subtilisin-like protease SBT1.5 [Source:UniProtKB/Swiss-Prot;Acc:Q9LUM3]
MQTL10P.1	10	PHAVU_010G124500g
MQTL10P.1	10	PHAVU_010G124600g
MQTL10P.1	10	PHAVU_010G124700g	AT2G47520	ERF071	Ethylene-responsive transcription factor ERF071 [Source:UniProtKB/Swiss-Prot;Acc:O22259]
MQTL10P.1	10	PHAVU_010G124800g	AT1G53920	GLIP5	GLIP5 [Source:UniProtKB/TrEMBL;Acc:A0A178WKF5]
MQTL10P.1	10	PHAVU_010G124900g	AT3G59650		Mitochondrial ribosomal protein L51/S25/CI-B8 family protein [Source:UniProtKB/TrEMBL;Acc:F4J9E4]
MQTL10P.1	10	PHAVU_010G125000g	AT3G14205	SAC2	Phosphoinositide phosphatase SAC2 [Source:UniProtKB/Swiss-Prot;Acc:Q94A27]
MQTL10P.1	10	PHAVU_010G125100g	AT1G72370	RPSAA	40S ribosomal protein SA [Source:UniProtKB/TrEMBL;Acc:A0A178WNA1]
MQTL10P.1	10	PHAVU_010G125100g	AT3G04770	RPSAb	40S ribosomal protein SA [Source:UniProtKB/TrEMBL;Acc:F4J4W3]
MQTL10P.1	10	PHAVU_010G125200g	AT1G72440	EDA25	CCAAT-binding factor [Source:UniProtKB/TrEMBL;Acc:F4IDC2]
MQTL10P.1	10	PHAVU_010G125300g	AT1G54050	HSP17.4B	17.4 kDa class III heat shock protein [Source:UniProtKB/Swiss-Prot;Acc:Q9SYG1]
MQTL10P.1	10	PHAVU_010G125400g	AT1G72430	SAUR78	Auxin-responsive protein SAUR78 [Source:UniProtKB/Swiss-Prot;Acc:Q9C9E1]
MQTL10P.1	10	PHAVU_010G125400g	AT1G17345	SAUR77	Auxin-responsive protein SAUR77 [Source:UniProtKB/Swiss-Prot;Acc:Q9LQI6]
MQTL10P.1	10	PHAVU_010G125500g	AT4G30500		At4g30500 [Source:UniProtKB/TrEMBL;Acc:Q8LEC2]
MQTL10P.1	10	PHAVU_010G125500g	AT2G23940		Expressed protein [Source:UniProtKB/TrEMBL;Acc:O82222]
MQTL10P.1	10	PHAVU_010G125600g	AT1G72390	PHL	CONTAINS InterPro DOMAIN/s: Spt20 family (InterPro:IPR021950); Ha. [Source:TAIR;Acc:AT1G72390]
MQTL10P.1	10	PHAVU_010G125700g	AT2G31580	THG1	tRNA(His) guanylyltransferase 1 [Source:UniProtKB/Swiss-Prot;Acc:F4IRQ5]
MQTL10P.1	10	PHAVU_010G125700g	AT2G32320	THG2	tRNA(His) guanylyltransferase 2 [Source:UniProtKB/Swiss-Prot;Acc:F4ISV6]
MQTL10P.1	10	PHAVU_010G1258000g
MQTL10P.1	10	PHAVU_010G125900g	AT3G15750		Essential protein Yae1, N-terminal [Source:UniProtKB/TrEMBL;Acc:Q9LW04]
MQTL10P.1	10	PHAVU_010G126000g	AT1G11890	SEC22	SEC22 [Source:UniProtKB/TrEMBL;Acc:A0A178WBU4]
MQTL10P.1	10	PHAVU_010G126100g	AT3G14170		Plant protein of unknown function (DUF936) [Source:TAIR;Acc:AT3G14170]
MQTL10P.1	10	PHAVU_010G1262000g
MQTL10P.1	10	PHAVU_010G1262001g
MQTL10P.1	10	PHAVU_010G126300g	AT1G72410		COP1-interacting protein-like protein [Source:UniProtKB/TrEMBL;Acc:F4IDB4]
MQTL10P.1	10	PHAVU_010G126300g	AT3G14172		GPI-anchored adhesin-like protein [Source:UniProtKB/TrEMBL;Acc:F4JFS3]
MQTL10P.1	10	PHAVU_010G126300g	AT1G17360		F28G4.18 protein [Source:UniProtKB/TrEMBL;Acc:Q9LQI8]
MQTL10P.1	10	PHAVU_010G126400g	AT1G54060	ASIL1	Trihelix transcription factor ASIL1 [Source:UniProtKB/Swiss-Prot;Acc:Q9SYG2]
MQTL10P.1	10	PHAVU_010G126400g	AT3G14180	ASIL2	ASIL2 [Source:UniProtKB/TrEMBL;Acc:A0A178V8Z7]
MQTL10P.1	10	PHAVU_010G126500g
MQTL10P.1	10	PHAVU_010G126600g	AT1G54070		Dormancy-associated protein homolog 4 [Source:UniProtKB/Swiss-Prot;Acc:F4HV65]
MQTL10P.1	10	PHAVU_010G126700g	AT3G14200		Chaperone DnaJ-domain superfamily protein [Source:UniProtKB/TrEMBL;Acc:Q9LJG5]
MQTL10P.1	10	PHAVU_010G126800g	AT1G72420		NADH:ubiquinone oxidoreductase intermediate-associated protein 30 [Source:UniProtKB/TrEMBL;Acc:F4IDC0]
MQTL10P.1	10	PHAVU_010G126800g	AT1G17350		NADH:ubiquinone oxidoreductase intermediate-associated protein 30 [Source:UniProtKB/TrEMBL;Acc:F4I7I6]
MQTL10P.1	10	PHAVU_010G126900g	AT1G69500	CYP704B1	Cytochrome P450 704B1 [Source:UniProtKB/Swiss-Prot;Acc:Q9C788]
MQTL10P.1	10	PHAVU_010G127000g
MQTL10P.1	10	PHAVU_010G127100g	AT3G14120	NUP107	Nuclear pore complex protein NUP107 [Source:UniProtKB/Swiss-Prot;Acc:Q8L748]
MQTL10P.1	10	PHAVU_010G127200g	AT5G23710		DNA-directed RNA polymerase III subunit RPC6 [Source:UniProtKB/TrEMBL;Acc:Q9LSZ5]
MQTL10P.1	10	PHAVU_010G127300g	AT1G54080	UBP1A	Oligouridylate-binding protein 1A [Source:UniProtKB/TrEMBL;Acc:F4HV67]
MQTL10P.1	10	PHAVU_010G127300g	AT3G14100	UBP1C	Oligouridylate-binding protein 1C [Source:UniProtKB/Swiss-Prot;Acc:Q9LJH8]
MQTL10P.1	10	PHAVU_010G127300g	AT1G17370	UBP1B	Oligouridylate-binding protein 1B [Source:UniProtKB/Swiss-Prot;Acc:Q9LQI9]
MQTL10P.1	10	PHAVU_010G127400g	AT1G17380	TIFY11A	Protein TIFY 11A [Source:UniProtKB/Swiss-Prot;Acc:Q9LDU5]
MQTL10P.1	10	PHAVU_010G127400g	AT1G72450	TIFY11B	TIFY11B [Source:UniProtKB/TrEMBL;Acc:A0A178W2J3]
MQTL10P.1	10	PHAVU_010G127500g
MQTL10P.1	10	PHAVU_010G127600g	AT1G72470	ATEXO70D1	Exocyst subunit Exo70 family protein [Source:UniProtKB/TrEMBL;Acc:Q9C9E5]
MQTL10P.1	10	PHAVU_010G127600g	AT3G14090	ATEXO70D3	Exocyst subunit Exo70 family protein [Source:UniProtKB/TrEMBL;Acc:Q9LJH9]
MQTL10P.1	10	PHAVU_010G127600g	AT1G54090	ATEXO70D2	Exocyst subunit Exo70 family protein [Source:UniProtKB/TrEMBL;Acc:Q9SYG5]
MQTL10P.1	10	PHAVU_010G127700g	AT1G72480		Lung seven transmembrane receptor family protein [Source:UniProtKB/TrEMBL;Acc:Q9C9E6]
MQTL10P.1	10	PHAVU_010G127800g	AT1G19120	LSM1A	LSM1A [Source:UniProtKB/TrEMBL;Acc:A0A178W3J1]
MQTL10P.1	10	PHAVU_010G127800g	AT3G14080	LSM1B	Sm-like protein LSM1B [Source:UniProtKB/Swiss-Prot;Acc:Q8LFL8]
MQTL10P.1	10	PHAVU_010G127900g	AT1G19120	LSM1A	LSM1A [Source:UniProtKB/TrEMBL;Acc:A0A178W3J1]
MQTL10P.1	10	PHAVU_010G127900g	AT3G14080	LSM1B	Sm-like protein LSM1B [Source:UniProtKB/Swiss-Prot;Acc:Q8LFL8]
MQTL10P.1	10	PHAVU_010G128000g	AT1G72490		unknown protein; BEST Arabidopsis thaliana protein match is: unknown protein (TAIR:AT1G17400.1); Ha. [Source:TAIR;Acc:AT1G72490]
MQTL10P.1	10	PHAVU_010G128000g	AT1G17400		NGR1 [Source:UniProtKB/TrEMBL;Acc:Q58G53]
MQTL10P.1	10	PHAVU_010G128100g	AT1G17410		Nucleoside diphosphate kinase family protein [Source:UniProtKB/TrEMBL;Acc:F4I7J3]
MQTL10P.1	10	PHAVU_010G128200g	AT1G72500		LOCATED IN: plasma membrane; EXPRESSED IN: 23 plant structures; EXPRESSED DURING: 13 growth stages; CONTAINS InterPro DOMAIN/s: von Willebrand factor, type A (InterPro:IPR002035); BEST Arabidopsis thaliana protein match is: inter-alpha-trypsin inhib /.../eavy chain-related (TAIR:AT1G19110.1); Ha. [Source:TAIR;Acc:AT1G72500]
MQTL10P.1	10	PHAVU_010G128300g	AT3G14075		AT3g14070/MAG2_2 [Source:UniProtKB/TrEMBL;Acc:Q94AB1]
MQTL10P.1	10	PHAVU_010G128400g	AT1G72510		At1g72510 [Source:UniProtKB/TrEMBL;Acc:Q9C9E9]
MQTL10P.1	10	PHAVU_010G128400g	AT2G09970		DUF1677 family protein (DUF1677) [Source:UniProtKB/TrEMBL;Acc:Q9SK23]
MQTL10P.1	10	PHAVU_010G128500g	AT3G14070	CCX3	Cation/calcium exchanger 3 [Source:UniProtKB/Swiss-Prot;Acc:Q9LJI2]
MQTL10P.1	10	PHAVU_010G128500g	AT1G54115	CCX4	Cation/calcium exchanger 4 [Source:UniProtKB/Swiss-Prot;Acc:Q9SYG9]
MQTL10P.1	10	PHAVU_010G128600g	AT3G14067	SBT1.4	Subtilisin-like protease SBT1.4 [Source:UniProtKB/Swiss-Prot;Acc:Q9LVJ1]
MQTL10P.1	10	PHAVU_010G128700g	AT1G54120		F15I1.22 [Source:UniProtKB/TrEMBL;Acc:Q9SYH0]
MQTL10P.1	10	PHAVU_010G128700g	AT3G14060		At3g14060 [Source:UniProtKB/TrEMBL;Acc:Q9LVJ2]
MQTL10P.1	10	PHAVU_010G128800g	AT1G72520	LOX4	Lipoxygenase 4, chloroplastic [Source:UniProtKB/Swiss-Prot;Acc:Q9FNX8]
MQTL10P.1	10	PHAVU_010G128800g	AT1G17420	LOX3	Lipoxygenase 3, chloroplastic [Source:UniProtKB/Swiss-Prot;Acc:Q9LNR3]
MQTL10P.1	10	PHAVU_010G128900g
MQTL10P.1	10	PHAVU_010G129000g	AT1G72540		Putative receptor-like protein kinase At1g72540 [Source:UniProtKB/Swiss-Prot;Acc:Q9CAH1]
MQTL10P.1	10	PHAVU_010G129100g	AT1G54130	RSH3	Probable GTP diphosphokinase RSH3, chloroplastic [Source:UniProtKB/Swiss-Prot;Acc:Q9SYH1]
MQTL10P.1	10	PHAVU_010G129100g	AT3G14050	RSH2	Probable GTP diphosphokinase RSH2, chloroplastic [Source:UniProtKB/Swiss-Prot;Acc:Q9LVJ3]
MQTL10P.1	10	PHAVU_010G129200g
MQTL10P.1	10	PHAVU_010G129300g	AT1G54150	SPL2	E3 ubiquitin-protein ligase SPL2 [Source:UniProtKB/Swiss-Prot;Acc:Q9SYH3]
MQTL10P.1	10	PHAVU_010G129400g	AT3G13840	SCL29	Scarecrow-like protein 29 [Source:UniProtKB/Swiss-Prot;Acc:Q9LRW3]
MQTL10P.1	10	PHAVU_010G129500g	AT5G23395	MIA40	Mitochondrial intermembrane space import and assembly protein 40 homolog [Source:UniProtKB/Swiss-Prot;Acc:Q8GYJ4]
MQTL10P.1	10	PHAVU_010G129600g
MQTL10P.1	10	PHAVU_010G129700g
MQTL10P.1	10	PHAVU_010G129800g
MQTL10P.1	10	PHAVU_010G129900g	AT1G72610	GLP1	Germin-like protein subfamily 3 member 1 [Source:UniProtKB/Swiss-Prot;Acc:P94040]
MQTL10P.1	10	PHAVU_010G130000g	AT3G13960	GRF5	Growth-regulating factor 5 [Source:UniProtKB/Swiss-Prot;Acc:Q8L8A6]
MQTL10P.1	10	PHAVU_010G130100g
MQTL10P.1	10	PHAVU_010G130200g	AT1G72570	AIL1	AP2-like ethylene-responsive transcription factor AIL1 [Source:UniProtKB/Swiss-Prot;Acc:Q1PFE1]
MQTL10P.1	10	PHAVU_010G130300g	AT3G13970	ATG12B	Ubiquitin-like protein ATG12 [Source:UniProtKB/TrEMBL;Acc:A0A178VDM5]
MQTL10P.1	10	PHAVU_010G130300g	AT1G54210	ATG12A	Ubiquitin-like protein ATG12 [Source:UniProtKB/TrEMBL;Acc:A0A178VZU7]
MQTL10P.1	10	PHAVU_010G130400g
MQTL10P.1	10	PHAVU_010G130500g
MQTL10P.1	10	PHAVU_010G130600g
MQTL10P.1	10	PHAVU_010G130700g	AT1G17440	TAF12B	Transcription initiation factor TFIID subunit 12b [Source:UniProtKB/Swiss-Prot;Acc:Q940A7]
MQTL10P.1	10	PHAVU_010G130800g	AT2G19120		P-loop containing nucleoside triphosphate hydrolases superfamily protein [Source:UniProtKB/TrEMBL;Acc:O64476]
MQTL10P.1	10	PHAVU_010G130800g	AT4G30100		P-loop containing nucleoside triphosphate hydrolases superfamily protein [Source:UniProtKB/TrEMBL;Acc:Q9SZW3]
MQTL10P.1	10	PHAVU_010G130900g	AT1G72630	EFL2	Protein ELF4-LIKE 2 [Source:UniProtKB/Swiss-Prot;Acc:Q94BS8]
MQTL10P.1	10	PHAVU_010G130900g	AT1G17455	EFL4	ELF4-L4 [Source:UniProtKB/TrEMBL;Acc:A0A178WKX5]
MQTL10P.1	10	PHAVU_010G131000g	ATCG00180	RPOC1	DNA-directed RNA polymerase subunit beta' [Source:UniProtKB/Swiss-Prot;Acc:P56763]
MQTL10P.1	10	PHAVU_010G131100g	AT1G05160	KAO1	Ent-kaurenoic acid oxidase 1 [Source:UniProtKB/Swiss-Prot;Acc:O23051]
MQTL10P.1	10	PHAVU_010G131100g	AT2G32440	KAO2	Ent-kaurenoic acid oxidase 2 [Source:UniProtKB/Swiss-Prot;Acc:Q9C5Y2]
MQTL10P.1	10	PHAVU_010G131200g
MQTL10P.1	10	PHAVU_010G131300g	AT1G17470	DRG1	Developmentally-regulated G-protein 1 [Source:UniProtKB/Swiss-Prot;Acc:Q9LQK0]
MQTL10P.1	10	PHAVU_010G131300g	AT1G72660	DRG2	Developmentally-regulated G-protein 2 [Source:UniProtKB/Swiss-Prot;Acc:Q9CAI1]
MQTL10P.1	10	PHAVU_010G131400g	AT1G72650	TRFL6	TRF-like 6 [Source:UniProtKB/TrEMBL;Acc:F4IDF1]
MQTL10P.1	10	PHAVU_010G131400g	AT1G17460	TRFL3	TRF-like 3 [Source:UniProtKB/TrEMBL;Acc:F4I7K3]
MQTL10P.1	10	PHAVU_010G131500g
MQTL10P.1	10	PHAVU_010G131600g
MQTL10P.1	10	PHAVU_010G131700g
MQTL10P.1	10	PHAVU_010G131800g
MQTL10P.1	10	PHAVU_010G131900g
MQTL10P.1	10	PHAVU_010G1320000g
MQTL10P.1	10	PHAVU_010G1320001g
MQTL10P.1	10	PHAVU_010G132100g
MQTL10P.1	10	PHAVU_010G132200g
MQTL10P.1	10	PHAVU_010G132300g
MQTL10P.1	10	PHAVU_010G132400g	AT2G06530	VPS2.1	VPS2.1 [Source:UniProtKB/TrEMBL;Acc:A0A178VT12]
MQTL10P.1	10	PHAVU_010G132500g	AT3G13980		Protein BIG GRAIN 1-like A [Source:UniProtKB/Swiss-Prot;Acc:Q9LVK2]
MQTL10P.1	10	PHAVU_010G132500g	AT1G54200		Protein BIG GRAIN 1-like B [Source:UniProtKB/Swiss-Prot;Acc:Q9SLL2]
MQTL10P.1	10	PHAVU_010G132600g	AT3G13990		AT3g13990/MDC16_11 [Source:UniProtKB/TrEMBL;Acc:Q8L7T4]
MQTL10P.1	10	PHAVU_010G132700g	AT2G03820		60S ribosomal export protein NMD3 [Source:UniProtKB/TrEMBL;Acc:Q9SI58]
MQTL10P.1	10	PHAVU_010G132800g	AT3G14000	BRXL2	BRX-LIKE2 [Source:UniProtKB/TrEMBL;Acc:A0A178VEV0]
MQTL10P.1	10	PHAVU_010G132800g	AT1G54180	BRXL3	Protein Brevis radix-like 3 [Source:UniProtKB/Swiss-Prot;Acc:Q5HZ09]
MQTL10P.1	10	PHAVU_010G132900g	AT5G13640	PDAT1	Phospholipid:diacylglycerol acyltransferase 1 [Source:UniProtKB/Swiss-Prot;Acc:Q9FNA9]
MQTL10P.1	10	PHAVU_010G133000g	AT3G14010	CID4	CTC-interacting domain 4 [Source:UniProtKB/TrEMBL;Acc:A0A1I9LLC0]
MQTL10P.1	10	PHAVU_010G133000g	AT1G54170	CID3	Polyadenylate-binding protein-interacting protein 3 [Source:UniProtKB/Swiss-Prot;Acc:Q8L793]
MQTL10P.1	10	PHAVU_010G133100g
MQTL10P.1	10	PHAVU_010G133200g
MQTL10P.1	10	PHAVU_010G133300g
MQTL10P.1	10	PHAVU_010G133400g	AT3G42790	AL3
MQTL10P.1	10	PHAVU_010G133400g	AT5G20510	AL5	PHD finger protein ALFIN-LIKE 5 [Source:UniProtKB/Swiss-Prot;Acc:Q5XEM9]
MQTL10P.1	10	PHAVU_010G133500g	AT1G72640		At1g72640 [Source:UniProtKB/TrEMBL;Acc:Q6NMC1]
MQTL10P.1	10	PHAVU_010G133600g	AT1G72820		At1g72820/F3N23_2 [Source:UniProtKB/TrEMBL;Acc:Q9SSP4]
MQTL10P.1	10	PHAVU_010G133700g
MQTL10P.1	10	PHAVU_010G133800g
MQTL10P.1	10	PHAVU_010G133900g
MQTL10P.1	10	PHAVU_010G134000g
MQTL10P.1	10	PHAVU_010G134100g	AT1G67120	MDN1	ATPases;nucleotide binding;ATP binding;nucleoside-triphosphatases;transcription factor binding [Source:TAIR;Acc:AT1G67120]
MQTL10P.1	10	PHAVU_010G134200g	AT1G17540		Kinase with adenine nucleotide alpha hydrolases-like domain-containing protein [Source:UniProtKB/TrEMBL;Acc:Q681A5]
MQTL10P.1	10	PHAVU_010G134200g	AT1G72760		Protein kinase superfamily protein [Source:TAIR;Acc:AT1G72760]
MQTL10P.1	10	PHAVU_010G134300g	AT5G57060		60S ribosomal L18a-like protein [Source:UniProtKB/TrEMBL;Acc:Q9LTR7]
MQTL10P.1	10	PHAVU_010G134300g	AT4G26060		At4g26060 [Source:UniProtKB/TrEMBL;Acc:Q9SZI0]
MQTL10P.1	10	PHAVU_010G134300g	AT1G54217		Ribosomal protein L18ae family [Source:UniProtKB/TrEMBL;Acc:F4HV88]
MQTL10P.1	10	PHAVU_010G134400g	AT1G72790		Hydroxyproline-rich glycoprotein family protein [Source:UniProtKB/TrEMBL;Acc:Q9CAJ1]
MQTL10P.1	10	PHAVU_010G134500g	AT1G72750	TIM23-2	Mitochondrial import inner membrane translocase subunit TIM23 [Source:UniProtKB/TrEMBL;Acc:A0A178W370]
MQTL10P.1	10	PHAVU_010G134500g	AT1G17530	TIM23-1	Mitochondrial import inner membrane translocase subunit TIM23-1 [Source:UniProtKB/Swiss-Prot;Acc:Q9LNQ1]
MQTL10P.1	10	PHAVU_010G134600g	AT1G54220		Acetyltransferase component of pyruvate dehydrogenase complex [Source:UniProtKB/TrEMBL;Acc:A0A178W5Y1]
MQTL10P.1	10	PHAVU_010G134600g	AT3G13930		Dihydrolipoyllysine-residue acetyltransferase component 2 of pyruvate dehydrogenase complex, mitochondrial [Source:UniProtKB/Swiss-Prot;Acc:Q8RWN9]
MQTL10P.1	10	PHAVU_010G134700g
MQTL10P.1	10	PHAVU_010G134800g
MQTL10P.1	10	PHAVU_010G134900g
