# Supplementary material for: Genome-wide meta-QTL analyses provide novel insight into disease resistance repertoires in common bean
Source: BMC Genomics. 2022 Oct 3;23:680. doi: 10.1186/s12864-022-08914-w (PMC9531352; doi:10.1186/s12864-022-08914-w)
Supplement: Supplementary file 5 — Additional file 5: Table S4. The Arabidopsis and soybean orthologue genes of common bean located at each MQTL interval. [file 12864_2022_8914_MOESM5_ESM.xlsx]

## Sheet: mart_export
Table S4: The Arabidopsis and soybean orthologue genes of common bean located at each MQTL interval.
Gene stable ID	Chromosome/scaffold name	Gene start (bp)	Gene end (bp)	Arabidopsis thaliana gene stable ID	Arabidopsis thaliana chromosome/scaffold name	Arabidopsis thaliana chromosome/scaffold start (bp)	Arabidopsis thaliana chromosome/scaffold end (bp)	Glycine max gene stable ID	Glycine max chromosome/scaffold name	Glycine max chromosome/scaffold start (bp)	Glycine max chromosome/scaffold end (bp)
PHAVU_001G034500g	1	3347504	3353693	AT5G26040	5	9099152	9101682	GLYMA_17G229600	17	38450991	38457056
PHAVU_001G034600g	1	3357230	3362370	AT4G33000	4	15924349	15926665	GLYMA_17G229500	17	38443771	38448625
PHAVU_001G034700g	1	3364354	3367362	AT5G11810	5	3808678	3810748	GLYMA_17G229400	17	38439762	38442487
PHAVU_001G034700g	1	3364354	3367362	AT5G11810	5	3808678	3810748	GLYMA_14G094000	14	8754409	8757202
PHAVU_001G034800g	1	3369028	3373010	AT2G26070	2	11105605	11107188	GLYMA_14G094100	14	8762613	8766221
PHAVU_001G034800g	1	3369028	3373010	AT2G26070	2	11105605	11107188	GLYMA_17G229300	17	38434624	38438642
PHAVU_001G034900g	1	3377055	3382411	AT5G11840	5	3813302	3814906	GLYMA_14G094200	14	8770378	8774149
PHAVU_001G035000g	1	3378226	3382605
PHAVU_001G035100g	1	3383162	3394247	AT5G11850	5	3816080	3821170	GLYMA_14G094400	14	8775073	8785330
PHAVU_001G035100g	1	3383162	3394247	AT5G11850	5	3816080	3821170	GLYMA_17G229100	17	38419116	38429069
PHAVU_001G035200g	1	3395091	3399530					GLYMA_14G094500	14	8788109	8793948
PHAVU_001G035200g	1	3395091	3399530					GLYMA_17G229000	17	38405283	38412601
PHAVU_001G035300g	1	3403943	3406690	AT5G60030	5	24171888	24173046	GLYMA_17G228900	17	38398341	38400442
PHAVU_001G035300g	1	3403943	3406690	AT5G60030	5	24171888	24173046	GLYMA_17G173400	17	17916678	17917301
PHAVU_001G035300g	1	3403943	3406690	AT5G60030	5	24171888	24173046	GLYMA_14G094600	14	8797231	8799517
PHAVU_001G035400g	1	3408157	3409328	AT5G60030	5	24171888	24173046	GLYMA_17G228900	17	38398341	38400442
PHAVU_001G035400g	1	3408157	3409328	AT5G60030	5	24171888	24173046	GLYMA_17G173400	17	17916678	17917301
PHAVU_001G035400g	1	3408157	3409328	AT5G60030	5	24171888	24173046	GLYMA_14G094600	14	8797231	8799517
PHAVU_001G035500g	1	3411245	3418347	AT2G26080	2	11109003	11114291	GLYMA_14G094700	14	8801566	8808263
PHAVU_001G035500g	1	3411245	3418347	AT2G26080	2	11109003	11114291	GLYMA_17G228800	17	38383184	38389776
PHAVU_001G035500g	1	3411245	3418347	AT4G33010	4	15926652	15931422	GLYMA_14G094700	14	8801566	8808263
PHAVU_001G035500g	1	3411245	3418347	AT4G33010	4	15926652	15931422	GLYMA_17G228800	17	38383184	38389776
PHAVU_002G088500g	2	14436533	14441267	AT1G14340	1	4897346	4899035	GLYMA_02G019000	2	1658179	1660902
PHAVU_002G088600g	2	14549268	14551620	AT1G69780	1	26258788	26260781	GLYMA_01G044600	1	4922421	4925287
PHAVU_002G088600g	2	14549268	14551620	AT1G69780	1	26258788	26260781	GLYMA_02G019100	2	1682559	1685705
PHAVU_002G088600g	2	14549268	14551620	AT1G26960	1	9355827	9357502	GLYMA_01G044600	1	4922421	4925287
PHAVU_002G088600g	2	14549268	14551620	AT1G26960	1	9355827	9357502	GLYMA_02G019100	2	1682559	1685705
PHAVU_002G088700g	2	14567479	14568297	AT1G14345	1	4899045	4900054	GLYMA_19G033400	19	4307687	4309097
PHAVU_002G088700g	2	14567479	14568297	AT1G14345	1	4899045	4900054	GLYMA_01G044500	1	4914070	4915216
PHAVU_002G088700g	2	14567479	14568297	AT1G14345	1	4899045	4900054	GLYMA_02G019200	2	1692509	1693791
PHAVU_002G088800g	2	14584502	14586788
PHAVU_002G088900g	2	14657972	14664897	AT2G02820	2	803656	807895	GLYMA_02G019300	2	1715837	1723736
PHAVU_002G088900g	2	14657972	14664897	AT2G02820	2	803656	807895	GLYMA_01G044300	1	4877269	4885185
PHAVU_002G088900g	2	14657972	14664897	AT1G14350	1	4907887	4911168	GLYMA_02G019300	2	1715837	1723736
PHAVU_002G088900g	2	14657972	14664897	AT1G14350	1	4907887	4911168	GLYMA_01G044300	1	4877269	4885185
PHAVU_002G089000g	2	14666091	14669690	AT2G02810	2	801527	803521	GLYMA_01G044200	1	4872768	4876635
PHAVU_002G089000g	2	14666091	14669690	AT2G02810	2	801527	803521	GLYMA_02G019400	2	1724231	1728189
PHAVU_002G089000g	2	14666091	14669690	AT2G02810	2	801527	803521	GLYMA_18G123700	18	16024595	16025761
PHAVU_002G089000g	2	14666091	14669690	AT1G14360	1	4911093	4913167	GLYMA_01G044200	1	4872768	4876635
PHAVU_002G089000g	2	14666091	14669690	AT1G14360	1	4911093	4913167	GLYMA_02G019400	2	1724231	1728189
PHAVU_002G089000g	2	14666091	14669690	AT1G14360	1	4911093	4913167	GLYMA_18G123700	18	16024595	16025761
PHAVU_002G089100g	2	14730389	14733770	AT1G14370	1	4915491	4918138	GLYMA_01G044100	1	4844360	4848720
PHAVU_002G089100g	2	14730389	14733770	AT1G14370	1	4915491	4918138	GLYMA_02G019500	2	1738402	1741896
PHAVU_002G089100g	2	14730389	14733770	AT2G02800	2	795515	799591	GLYMA_01G044100	1	4844360	4848720
PHAVU_002G089100g	2	14730389	14733770	AT2G02800	2	795515	799591	GLYMA_02G019500	2	1738402	1741896
PHAVU_002G089200g	2	14854424	14859816	AT1G14380	1	4918010	4921682	GLYMA_01G043800	1	4771957	4777439
PHAVU_002G089200g	2	14854424	14859816	AT1G14380	1	4918010	4921682	GLYMA_02G019700	2	1802348	1809500
PHAVU_002G089200g	2	14854424	14859816	AT2G02790	2	787885	791289	GLYMA_01G043800	1	4771957	4777439
PHAVU_002G089200g	2	14854424	14859816	AT2G02790	2	787885	791289	GLYMA_02G019700	2	1802348	1809500
PHAVU_002G089300g	2	14866745	14870027	AT2G02780	2	781674	784944	GLYMA_01G043700	1	4755228	4758910
PHAVU_002G089300g	2	14866745	14870027	AT2G02780	2	781674	784944	GLYMA_02G019800	2	1812560	1816337
PHAVU_002G089300g	2	14866745	14870027	AT1G14390	1	4924037	4926914	GLYMA_01G043700	1	4755228	4758910
PHAVU_002G089300g	2	14866745	14870027	AT1G14390	1	4924037	4926914	GLYMA_02G019800	2	1812560	1816337
PHAVU_002G089400g	2	14881989	14885132	AT2G02760	2	773645	775902	GLYMA_01G043600	1	4751167	4754842
PHAVU_002G089400g	2	14881989	14885132	AT2G02760	2	773645	775902	GLYMA_02G020000	2	1824031	1827387
PHAVU_002G089400g	2	14881989	14885132	AT1G14400	1	4926486	4928812	GLYMA_01G043600	1	4751167	4754842
PHAVU_002G089400g	2	14881989	14885132	AT1G14400	1	4926486	4928812	GLYMA_02G020000	2	1824031	1827387
PHAVU_002G089500g	2	14889371	14891257	AT2G02750	2	771151	773552	GLYMA_01G043500	1	4732281	4733326
PHAVU_002G089500g	2	14889371	14891257	AT2G02750	2	771151	773552	GLYMA_02G020100	2	1831367	1833250
PHAVU_002G089600g	2	14891307	14893841	AT1G69800	1	26274195	26276336	GLYMA_01G043400	1	4728360	4732325
PHAVU_002G089600g	2	14891307	14893841	AT1G69800	1	26274195	26276336	GLYMA_02G020200	2	1833300	1836754
PHAVU_002G089700g	2	14907240	14909229	AT1G18860	1	6508797	6511397	GLYMA_02G020300	2	1838183	1846478
PHAVU_002G089700g	2	14907240	14909229	AT1G18860	1	6508797	6511397	GLYMA_10G111400	10	26184069	26185851
PHAVU_002G089700g	2	14907240	14909229	AT1G18860	1	6508797	6511397	GLYMA_01G043300	1	4707961	4714222
PHAVU_002G089700g	2	14907240	14909229	AT1G69810	1	26276948	26279255	GLYMA_02G020300	2	1838183	1846478
PHAVU_002G089700g	2	14907240	14909229	AT1G69810	1	26276948	26279255	GLYMA_10G111400	10	26184069	26185851
PHAVU_002G089700g	2	14907240	14909229	AT1G69810	1	26276948	26279255	GLYMA_01G043300	1	4707961	4714222
PHAVU_002G089800g	2	14943827	14948711	AT1G14410	1	4928921	4931080	GLYMA_02G019900	2	1816417	1821235
PHAVU_002G089800g	2	14943827	14948711	AT1G14410	1	4928921	4931080	GLYMA_01G043000	1	4683289	4687883
PHAVU_002G089800g	2	14943827	14948711	AT2G02740	2	769334	771235	GLYMA_02G019900	2	1816417	1821235
PHAVU_002G089800g	2	14943827	14948711	AT2G02740	2	769334	771235	GLYMA_01G043000	1	4683289	4687883
PHAVU_002G089900g	2	15223287	15223742					GLYMA_03G087000	3	25891761	25892384
PHAVU_002G089900g	2	15223287	15223742					GLYMA_17G256000	17	40993793	40994468
PHAVU_002G089900g	2	15223287	15223742					GLYMA_13G090200	13	20509404	20510049
PHAVU_002G089900g	2	15223287	15223742					GLYMA_03G085400	3	24803566	24804160
PHAVU_002G089900g	2	15223287	15223742					GLYMA_13G090400	13	20529159	20529789
PHAVU_002G089900g	2	15223287	15223742					GLYMA_16G060300	16	5895443	5896137
PHAVU_002G089900g	2	15223287	15223742					GLYMA_02G084800	2	7378388	7379048
PHAVU_002G089900g	2	15223287	15223742					GLYMA_09G055200	9	4930585	4931134
PHAVU_002G089900g	2	15223287	15223742					GLYMA_13G090100	13	20498634	20499233
PHAVU_002G089900g	2	15223287	15223742					GLYMA_03G087100	3	25894100	25894705
PHAVU_002G089900g	2	15223287	15223742					GLYMA_01G081000	1	23133272	23133850
PHAVU_002G089900g	2	15223287	15223742					GLYMA_20G127100	20	36925038	36925614
PHAVU_002G089900g	2	15223287	15223742					GLYMA_02G208100	2	39293281	39293930
PHAVU_002G089900g	2	15223287	15223742					GLYMA_20G127000	20	36914789	36915388
PHAVU_002G089900g	2	15223287	15223742					GLYMA_01G085000	1	25186222	25186807
PHAVU_002G090000g	2	15238577	15242087	AT1G69370	1	26079956	26081727	GLYMA_02G113000	2	10939096	10941983
PHAVU_002G090000g	2	15238577	15242087	AT1G69370	1	26079956	26081727	GLYMA_02G113100	2	10947741	10952559
PHAVU_002G090000g	2	15238577	15242087	AT1G69370	1	26079956	26081727	GLYMA_01G054500	1	7017265	7022863
PHAVU_002G090100g	2	15249724	15252013	AT2G03350	2	1019535	1021186	GLYMA_02G112900	2	10933057	10936021
PHAVU_002G090100g	2	15249724	15252013	AT2G03350	2	1019535	1021186	GLYMA_01G054400	1	7002015	7004894
PHAVU_002G090200g	2	15252925	15256098	AT1G69380	1	26081566	26083606	GLYMA_01G054300	1	6997115	7000465
PHAVU_002G090200g	2	15252925	15256098	AT1G69380	1	26081566	26083606	GLYMA_02G112800	2	10929476	10932671
PHAVU_002G090300g	2	15291656	15291799					GLYMA_20G048700	20	9432813	9433068
PHAVU_002G090400g	2	15292018	15292158	ATCG00065	Pt	69611	69724	GLYMA_14G213500	14	47848400	47848688
PHAVU_002G090500g	2	15292773	15293330	ATCG00660	Pt	68512	68865
PHAVU_002G090600g	2	15302194	15302307
PHAVU_002G090700g	2	15313603	15314480					GLYMA_03G018000	3	1789103	1792103
PHAVU_002G090700g	2	15313603	15314480					GLYMA_03G018300	3	1819158	1819700
PHAVU_002G090700g	2	15313603	15314480					GLYMA_03G018200	3	1805212	1805754
PHAVU_002G090800g	2	15331184	15334331	AT1G69390	1	26084562	26086512	GLYMA_02G112600	2	10919440	10922433
PHAVU_002G090800g	2	15331184	15334331	AT1G69390	1	26084562	26086512	GLYMA_01G054200	1	6973767	6977347
PHAVU_002G090900g	2	15370102	15371825	AT1G13950	1	4773434	4774935	GLYMA_01G054000	1	6955912	6957783
PHAVU_002G090900g	2	15370102	15371825	AT1G13950	1	4773434	4774935	GLYMA_02G112400	2	10905625	10907687
PHAVU_002G090900g	2	15370102	15371825	AT1G69410	1	26089030	26090734	GLYMA_01G054000	1	6955912	6957783
PHAVU_002G090900g	2	15370102	15371825	AT1G69410	1	26089030	26090734	GLYMA_02G112400	2	10905625	10907687
PHAVU_002G090900g	2	15370102	15371825	AT1G26630	1	9205800	9207417	GLYMA_01G054000	1	6955912	6957783
PHAVU_002G090900g	2	15370102	15371825	AT1G26630	1	9205800	9207417	GLYMA_02G112400	2	10905625	10907687
PHAVU_002G091000g	2	15375096	15380822	AT1G26640	1	9207383	9209902	GLYMA_02G112200	2	10894550	10900200
PHAVU_002G091100g	2	15467166	15471721	AT2G03340	2	1014350	1017222	GLYMA_02G112100	2	10862193	10867516
PHAVU_002G091100g	2	15467166	15471721	AT2G03340	2	1014350	1017222	GLYMA_01G053800	1	6810996	6816226
PHAVU_002G091100g	2	15467166	15471721	AT1G13960	1	4776283	4779420	GLYMA_02G112100	2	10862193	10867516
PHAVU_002G091100g	2	15467166	15471721	AT1G13960	1	4776283	4779420	GLYMA_01G053800	1	6810996	6816226
PHAVU_002G091200g	2	15473541	15480725	AT4G32175	4	15535434	15537602	GLYMA_01G053700	1	6798695	6804489
PHAVU_002G091200g	2	15473541	15480725	AT4G32175	4	15535434	15537602	GLYMA_02G112000	2	10852955	10859361
PHAVU_002G091200g	2	15473541	15480725	AT2G25355	2	10801091	10803722	GLYMA_01G053700	1	6798695	6804489
PHAVU_002G091200g	2	15473541	15480725	AT2G25355	2	10801091	10803722	GLYMA_02G112000	2	10852955	10859361
PHAVU_002G091300g	2	15506992	15511856	AT1G13970	1	4779351	4782546	GLYMA_01G053600	1	6787041	6793340
PHAVU_002G091300g	2	15506992	15511856	AT1G13970	1	4779351	4782546	GLYMA_02G111900	2	10844354	10850876
PHAVU_002G091400g	2	15654050	15660787	AT1G69420	1	26093026	26097167	GLYMA_01G053300	1	6710590	6717720
PHAVU_002G091400g	2	15654050	15660787	AT1G69420	1	26093026	26097167	GLYMA_02G111800	2	10808123	10814611
PHAVU_002G091500g	2	15707010	15711919	AT1G69480	1	26113990	26117955	GLYMA_02G110600	2	10670899	10676578
PHAVU_002G091600g	2	15713716	15718255	AT3G52220	3	19369362	19371074	GLYMA_01G052400	1	6366733	6370404
PHAVU_002G091600g	2	15713716	15718255	AT3G52220	3	19369362	19371074	GLYMA_02G110700	2	10677575	10681302
PHAVU_002G091700g	2	15750127	15755997	AT2G03280	2	996088	998455	GLYMA_01G052500	1	6371600	6378261
PHAVU_002G091700g	2	15750127	15755997	AT2G03280	2	996088	998455	GLYMA_02G110800	2	10682063	10695191
PHAVU_002G091700g	2	15750127	15755997	AT1G14020	1	4802720	4805375	GLYMA_01G052500	1	6371600	6378261
PHAVU_002G091700g	2	15750127	15755997	AT1G14020	1	4802720	4805375	GLYMA_02G110800	2	10682063	10695191
PHAVU_002G091800g	2	15760611	15762230
PHAVU_002G091900g	2	15776547	15782624	AT1G14000	1	4797358	4800283	GLYMA_01G052600	1	6429215	6439635
PHAVU_002G092000g	2	15800025	15801030	AT5G07090	5	2202364	2204150
PHAVU_002G092000g	2	15800025	15801030	AT5G58420	5	23619459	23621094
PHAVU_002G092000g	2	15800025	15801030	AT2G17360	2	7546440	7548406
PHAVU_002G092100g	2	15805048	15806659					GLYMA_07G216000	7	38847278	38849512
PHAVU_002G092100g	2	15805048	15806659					GLYMA_20G013000	20	1119648	1121527
PHAVU_002G092200g	2	16046657	16048624	AT1G49750	1	18410857	18413016	GLYMA_07G215900	7	38822573	38824808
PHAVU_002G092200g	2	16046657	16048624	AT1G49750	1	18410857	18413016	GLYMA_20G012900	20	1082754	1084948
PHAVU_002G092200g	2	16046657	16048624	AT3G19320	3	6696301	6698184	GLYMA_07G215900	7	38822573	38824808
PHAVU_002G092200g	2	16046657	16048624	AT3G19320	3	6696301	6698184	GLYMA_20G012900	20	1082754	1084948
PHAVU_002G092300g	2	16278903	16280216					GLYMA_07G215700	7	38808775	38810384
PHAVU_002G092400g	2	16295147	16296112	AT2G15440	2	6743528	6744835	GLYMA_07G215600	7	38792092	38793657
PHAVU_002G092400g	2	16295147	16296112	AT2G15440	2	6743528	6744835	GLYMA_02G105400	2	10007570	10009155
PHAVU_002G092500g	2	16328817	16337859	AT1G69450	1	26106790	26110357	GLYMA_02G111500	2	10740405	10756122
PHAVU_002G092600g	2	16556078	16559423	AT1G23030	1	8156504	8159185	GLYMA_20G013200	20	1155844	1159164
PHAVU_002G092600g	2	16556078	16559423	AT1G23030	1	8156504	8159185	GLYMA_07G216200	7	38875218	38878580
PHAVU_002G092600g	2	16556078	16559423	AT1G71020	1	26790549	26793319	GLYMA_20G013200	20	1155844	1159164
PHAVU_002G092600g	2	16556078	16559423	AT1G71020	1	26790549	26793319	GLYMA_07G216200	7	38875218	38878580
PHAVU_002G092700g	2	16600956	16603641					GLYMA_20G013300	20	1169160	1171888
PHAVU_002G092800g	2	16605926	16608010	AT1G71015	1	26788861	26790262	GLYMA_20G013400	20	1177434	1179815
PHAVU_002G092800g	2	16605926	16608010	AT1G71015	1	26788861	26790262	GLYMA_07G216400	7	38889144	38891854
PHAVU_002G092800g	2	16605926	16608010	AT2G01340	2	163954	165290	GLYMA_20G013400	20	1177434	1179815
PHAVU_002G092800g	2	16605926	16608010	AT2G01340	2	163954	165290	GLYMA_07G216400	7	38889144	38891854
PHAVU_002G092900g	2	16623066	16630933	AT1G71010	1	26782048	26788973	GLYMA_20G013500	20	1183713	1191776
PHAVU_002G092900g	2	16623066	16630933	AT1G71010	1	26782048	26788973	GLYMA_07G216600	7	38901608	38909607
PHAVU_002G093000g	2	16761443	16762906	AT1G71000	1	26768792	26770177	GLYMA_20G013600	20	1214020	1216156
PHAVU_002G093100g	2	16793225	16794071					GLYMA_20G013700	20	1223277	1224375
PHAVU_002G093100g	2	16793225	16794071					GLYMA_07G216800	7	38945297	38946363
PHAVU_002G093200g	2	16817113	16817796					GLYMA_20G013800	20	1234667	1236113
PHAVU_002G093200g	2	16817113	16817796					GLYMA_07G216900	7	38957660	38958608
PHAVU_002G093300g	2	16830611	16832236	AT2G15490	2	6761635	6763500	GLYMA_02G105000	2	9981816	9983616
PHAVU_002G093300g	2	16830611	16832236	AT4G34135	4	16345150	16347434	GLYMA_02G105000	2	9981816	9983616
PHAVU_002G093300g	2	16830611	16832236	AT4G34131	4	16343057	16344818	GLYMA_02G105000	2	9981816	9983616
PHAVU_002G093300g	2	16830611	16832236	AT4G34138	4	16347997	16350203	GLYMA_02G105000	2	9981816	9983616
PHAVU_002G093300g	2	16830611	16832236	AT2G15480	2	6758430	6763501	GLYMA_02G105000	2	9981816	9983616
PHAVU_002G093400g	2	16832475	16832711
PHAVU_002G093500g	2	16836568	16842564	AT1G70950	1	26752597	26755407	GLYMA_07G217600	7	39010514	39015796
PHAVU_002G093500g	2	16836568	16842564	AT1G70950	1	26752597	26755407	GLYMA_20G014200	20	1250546	1255992
PHAVU_002G093600g	2	16858407	16860082
PHAVU_002G093700g	2	16870832	16872159					GLYMA_07G217700	7	39021678	39024738
PHAVU_002G093800g	2	16886043	16887416
PHAVU_002G093900g	2	16914044	16914739
PHAVU_002G094000g	2	16930983	16935514	AT2G01420	2	180033	183764	GLYMA_20G014300	20	1287080	1292171
PHAVU_002G094000g	2	16930983	16935514	AT2G01420	2	180033	183764	GLYMA_07G217900	7	39051463	39056259
PHAVU_002G094000g	2	16930983	16935514	AT1G70940	1	26742940	26746469	GLYMA_20G014300	20	1287080	1292171
PHAVU_002G094000g	2	16930983	16935514	AT1G70940	1	26742940	26746469	GLYMA_07G217900	7	39051463	39056259
PHAVU_002G094000g	2	16930983	16935514	AT1G23080	1	8180189	8183650	GLYMA_20G014300	20	1287080	1292171
PHAVU_002G094000g	2	16930983	16935514	AT1G23080	1	8180189	8183650	GLYMA_07G217900	7	39051463	39056259
PHAVU_002G094100g	2	17014117	17017506	AT1G70920	1	26735894	26738665	GLYMA_07G218000	7	39083668	39090287
PHAVU_002G094100g	2	17014117	17017506	AT1G70920	1	26735894	26738665	GLYMA_20G014400	20	1322447	1326577
PHAVU_002G094100g	2	17014117	17017506	AT2G01430	2	187608	190369	GLYMA_07G218000	7	39083668	39090287
PHAVU_002G094100g	2	17014117	17017506	AT2G01430	2	187608	190369	GLYMA_20G014400	20	1322447	1326577
PHAVU_002G094200g	2	17021041	17024221	AT5G13960	5	4501362	4506250	GLYMA_19G103500	19	35179768	35184417
PHAVU_002G094200g	2	17021041	17024221	AT5G13960	5	4501362	4506250	GLYMA_16G047800	16	4539530	4555997
PHAVU_002G094200g	2	17021041	17024221	AT5G13960	5	4501362	4506250	GLYMA_13G166000	13	28071252	28073533
PHAVU_002G094300g	2	17055526	17060217	AT2G19280	2	8362387	8366144	GLYMA_20G014500	20	1349875	1352562
PHAVU_002G094400g	2	17061318	17063516
PHAVU_002G094500g	2	17085298	17086401					GLYMA_07G218200	7	39119344	39121912
PHAVU_002G0946000g	2	17104494	17104874	AT1G15000	1	5168464	5170066	GLYMA_U001900	KZ847665	39	938
PHAVU_002G0946000g	2	17104494	17104874	AT1G15000	1	5168464	5170066	GLYMA_20G015400	20	1393894	1395216
PHAVU_002G0946000g	2	17104494	17104874	AT1G15000	1	5168464	5170066	GLYMA_07G218400	7	39141266	39142853
PHAVU_002G0946000g	2	17104494	17104874	AT1G15000	1	5168464	5170066	GLYMA_20G015600	20	1406934	1408603
PHAVU_002G0946000g	2	17104494	17104874	AT1G15000	1	5168464	5170066	GLYMA_20G016800	20	1545314	1546525
PHAVU_002G0946000g	2	17104494	17104874	AT1G15000	1	5168464	5170066	GLYMA_20G014900	20	1375276	1376799
PHAVU_002G0946000g	2	17104494	17104874	AT1G15000	1	5168464	5170066	GLYMA_20G015300	20	1391806	1392346
PHAVU_002G0946000g	2	17104494	17104874	AT1G15000	1	5168464	5170066	GLYMA_20G015100	20	1379240	1380596
PHAVU_002G0946001g	2	17103478	17104338	AT1G15000	1	5168464	5170066	GLYMA_U001900	KZ847665	39	938
PHAVU_002G0946001g	2	17103478	17104338	AT1G15000	1	5168464	5170066	GLYMA_20G015400	20	1393894	1395216
PHAVU_002G0946001g	2	17103478	17104338	AT1G15000	1	5168464	5170066	GLYMA_07G218400	7	39141266	39142853
PHAVU_002G0946001g	2	17103478	17104338	AT1G15000	1	5168464	5170066	GLYMA_20G015600	20	1406934	1408603
PHAVU_002G0946001g	2	17103478	17104338	AT1G15000	1	5168464	5170066	GLYMA_20G016800	20	1545314	1546525
PHAVU_002G0946001g	2	17103478	17104338	AT1G15000	1	5168464	5170066	GLYMA_20G014900	20	1375276	1376799
PHAVU_002G0946001g	2	17103478	17104338	AT1G15000	1	5168464	5170066	GLYMA_20G015300	20	1391806	1392346
PHAVU_002G0946001g	2	17103478	17104338	AT1G15000	1	5168464	5170066	GLYMA_20G015100	20	1379240	1380596
PHAVU_002G094700g	2	17114820	17116280	AT2G15590	2	6801803	6802734	GLYMA_20G015200	20	1385531	1387053
PHAVU_002G094700g	2	17114820	17116280	AT2G15590	2	6801803	6802734	GLYMA_07G218300	7	39135712	39137391
PHAVU_002G094700g	2	17114820	17116280	AT2G15610	2	6806033	6806764	GLYMA_20G015200	20	1385531	1387053
PHAVU_002G094700g	2	17114820	17116280	AT2G15610	2	6806033	6806764	GLYMA_07G218300	7	39135712	39137391
PHAVU_002G094700g	2	17114820	17116280	AT4G33985	4	16288112	16288971	GLYMA_20G015200	20	1385531	1387053
PHAVU_002G094700g	2	17114820	17116280	AT4G33985	4	16288112	16288971	GLYMA_07G218300	7	39135712	39137391
PHAVU_002G094800g	2	17134773	17136639	AT1G15000	1	5168464	5170066	GLYMA_U001900	KZ847665	39	938
PHAVU_002G094800g	2	17134773	17136639	AT1G15000	1	5168464	5170066	GLYMA_20G015400	20	1393894	1395216
PHAVU_002G094800g	2	17134773	17136639	AT1G15000	1	5168464	5170066	GLYMA_07G218400	7	39141266	39142853
PHAVU_002G094800g	2	17134773	17136639	AT1G15000	1	5168464	5170066	GLYMA_20G015600	20	1406934	1408603
PHAVU_002G094800g	2	17134773	17136639	AT1G15000	1	5168464	5170066	GLYMA_20G016800	20	1545314	1546525
PHAVU_002G094800g	2	17134773	17136639	AT1G15000	1	5168464	5170066	GLYMA_20G014900	20	1375276	1376799
PHAVU_002G094800g	2	17134773	17136639	AT1G15000	1	5168464	5170066	GLYMA_20G015300	20	1391806	1392346
PHAVU_002G094800g	2	17134773	17136639	AT1G15000	1	5168464	5170066	GLYMA_20G015100	20	1379240	1380596
PHAVU_002G094900g	2	17138533	17142151					GLYMA_07G218500	7	39158566	39161619
PHAVU_002G095000g	2	17163692	17193014	AT2G01460	2	205775	211963	GLYMA_07G218600	7	39174264	39191630
PHAVU_002G095000g	2	17163692	17193014	AT2G01460	2	205775	211963	GLYMA_20G017000	20	1565198	1586347
PHAVU_002G095100g	2	17194049	17200761	AT5G50550	5	20576733	20579103	GLYMA_07G218700	7	39191993	39203606
PHAVU_002G095100g	2	17194049	17200761	AT5G50650	5	20610075	20612445	GLYMA_07G218700	7	39191993	39203606
PHAVU_002G095100g	2	17194049	17200761	AT2G01470	2	211913	214473	GLYMA_07G218700	7	39191993	39203606
PHAVU_002G095200g	2	17249674	17255246	AT1G23090	1	8184925	8189234	GLYMA_07G218800	7	39204835	39213014
PHAVU_002G095300g	2	17291736	17298687	AT1G23090	1	8184925	8189234	GLYMA_07G218900	7	39223903	39230931
PHAVU_002G095300g	2	17291736	17298687	AT1G23090	1	8184925	8189234	GLYMA_20G017100	20	1618030	1625491
PHAVU_002G095400g	2	17351848	17352611	AT1G23100	1	8195776	8196475	GLYMA_07G219000	7	39257255	39258189
PHAVU_002G095400g	2	17351848	17352611	AT1G23100	1	8195776	8196475	GLYMA_20G017200	20	1684963	1685838
PHAVU_002G095500g	2	17352835	17354354	AT1G20350	1	7043628	7044592	GLYMA_20G017300	20	1688433	1689074
PHAVU_002G095600g	2	17366512	17373433	AT1G14970	1	5161645	5165181	GLYMA_07G219200	7	39276132	39283574
PHAVU_002G095600g	2	17366512	17373433	AT1G14970	1	5161645	5165181	GLYMA_20G017400	20	1699813	1709989
PHAVU_002G095600g	2	17366512	17373433	AT2G01480	2	216605	221002	GLYMA_07G219200	7	39276132	39283574
PHAVU_002G095600g	2	17366512	17373433	AT2G01480	2	216605	221002	GLYMA_20G017400	20	1699813	1709989
PHAVU_002G095700g	2	17386170	17395150	AT2G01490	2	221013	223809	GLYMA_20G017500	20	1713398	1716895
PHAVU_002G095700g	2	17386170	17395150	AT2G01490	2	221013	223809	GLYMA_07G219300	7	39286959	39290684
PHAVU_002G095800g	2	17408377	17410875					GLYMA_07G219400	7	39299507	39303507
PHAVU_002G095800g	2	17408377	17410875					GLYMA_20G017600	20	1723158	1729811
PHAVU_002G095900g	2	17549689	17550064					GLYMA_20G017800	20	1750676	1751787
PHAVU_002G095900g	2	17549689	17550064					GLYMA_07G219600	7	39333907	39334972
PHAVU_002G096000g	2	17623496	17626857	AT1G70820	1	26705420	26708265	GLYMA_20G018000	20	1840259	1844405
PHAVU_002G096100g	2	17628034	17629841
PHAVU_002G096200g	2	17721423	17723653
PHAVU_002G096300g	2	17736589	17737485
PHAVU_002G096400g	2	17921506	17924314	AT2G01540	2	242041	243649	GLYMA_07G219900	7	39393068	39394874
PHAVU_002G096400g	2	17921506	17924314	AT1G70790	1	26699321	26702544	GLYMA_07G219900	7	39393068	39394874
PHAVU_002G096500g	2	18030456	18032191	AT2G18570	2	8063023	8065015	GLYMA_06G239600	6	39414015	39415451
PHAVU_002G096500g	2	18030456	18032191	AT2G18570	2	8063023	8065015	GLYMA_06G239500	6	39371341	39373375
PHAVU_002G096500g	2	18030456	18032191	AT2G18570	2	8063023	8065015	GLYMA_12G163400	12	31552030	31553485
PHAVU_002G096500g	2	18030456	18032191	AT4G36770	4	17330146	17331697	GLYMA_06G239600	6	39414015	39415451
PHAVU_002G096500g	2	18030456	18032191	AT4G36770	4	17330146	17331697	GLYMA_06G239500	6	39371341	39373375
PHAVU_002G096500g	2	18030456	18032191	AT4G36770	4	17330146	17331697	GLYMA_12G163400	12	31552030	31553485
PHAVU_002G096500g	2	18030456	18032191	AT2G18560	2	8059106	8061073	GLYMA_06G239600	6	39414015	39415451
PHAVU_002G096500g	2	18030456	18032191	AT2G18560	2	8059106	8061073	GLYMA_06G239500	6	39371341	39373375
PHAVU_002G096500g	2	18030456	18032191	AT2G18560	2	8059106	8061073	GLYMA_12G163400	12	31552030	31553485
PHAVU_002G096600g	2	18546973	18549360	AT4G18340	4	10130050	10132192	GLYMA_07G220000	7	39437066	39439528
PHAVU_002G096600g	2	18546973	18549360	AT4G18340	4	10130050	10132192	GLYMA_20G018200	20	1893421	1896227
PHAVU_002G096700g	2	18551773	18555514	AT1G08480	1	2684176	2685702	GLYMA_20G018300	20	1900149	1904303
PHAVU_002G096800g	2	18565755	18567003	AT2G34580	2	14565660	14567673	GLYMA_07G220100	7	39452570	39454228
PHAVU_002G096800g	2	18565755	18567003	AT2G34580	2	14565660	14567673	GLYMA_20G018400	20	1907019	1908674
PHAVU_002G096900g	2	18578649	18581882	AT5G37190	5	14723144	14726818	GLYMA_07G220200	7	39470276	39472887
PHAVU_002G096900g	2	18578649	18581882	AT5G37190	5	14723144	14726818	GLYMA_20G018500	20	1911318	1913664
PHAVU_002G096900g	2	18578649	18581882	AT4G00920	4	393767	395382	GLYMA_07G220200	7	39470276	39472887
PHAVU_002G096900g	2	18578649	18581882	AT4G00920	4	393767	395382	GLYMA_20G018500	20	1911318	1913664
PHAVU_002G096900g	2	18578649	18581882	AT1G30060	1	10545087	10545906	GLYMA_07G220200	7	39470276	39472887
PHAVU_002G096900g	2	18578649	18581882	AT1G30060	1	10545087	10545906	GLYMA_20G018500	20	1911318	1913664
PHAVU_002G096900g	2	18578649	18581882	AT4G00580	4	247927	250406	GLYMA_07G220200	7	39470276	39472887
PHAVU_002G096900g	2	18578649	18581882	AT4G00580	4	247927	250406	GLYMA_20G018500	20	1911318	1913664
PHAVU_002G096900g	2	18578649	18581882	AT1G30070	1	10546511	10548236	GLYMA_07G220200	7	39470276	39472887
PHAVU_002G096900g	2	18578649	18581882	AT1G30070	1	10546511	10548236	GLYMA_20G018500	20	1911318	1913664
PHAVU_002G096900g	2	18578649	18581882	AT2G01800	2	343562	345254	GLYMA_07G220200	7	39470276	39472887
PHAVU_002G096900g	2	18578649	18581882	AT2G01800	2	343562	345254	GLYMA_20G018500	20	1911318	1913664
PHAVU_002G096900g	2	18578649	18581882	AT4G00930	4	396444	400994	GLYMA_07G220200	7	39470276	39472887
PHAVU_002G096900g	2	18578649	18581882	AT4G00930	4	396444	400994	GLYMA_20G018500	20	1911318	1913664
PHAVU_002G097000g	2	18596892	18598687					GLYMA_07G220300	7	39486562	39490058
PHAVU_002G097000g	2	18596892	18598687					GLYMA_07G220500	7	39515094	39517104
PHAVU_002G097000g	2	18596892	18598687					GLYMA_20G018900	20	1960201	1961884
PHAVU_002G097000g	2	18596892	18598687					GLYMA_07G220400	7	39497397	39498911
PHAVU_002G097000g	2	18596892	18598687					GLYMA_20G018800	20	1944213	1946457
PHAVU_002G097000g	2	18596892	18598687					GLYMA_20G018600	20	1929353	1931433
PHAVU_002G097100g	2	18664675	18666441					GLYMA_07G220300	7	39486562	39490058
PHAVU_002G097100g	2	18664675	18666441					GLYMA_07G220500	7	39515094	39517104
PHAVU_002G097100g	2	18664675	18666441					GLYMA_20G018900	20	1960201	1961884
PHAVU_002G097100g	2	18664675	18666441					GLYMA_07G220400	7	39497397	39498911
PHAVU_002G097100g	2	18664675	18666441					GLYMA_20G018800	20	1944213	1946457
PHAVU_002G097100g	2	18664675	18666441					GLYMA_20G018600	20	1929353	1931433
PHAVU_002G097200g	2	18680036	18683804	AT2G35100	2	14793567	14795701	GLYMA_07G220600	7	39520239	39524623
PHAVU_002G097200g	2	18680036	18683804	AT2G35100	2	14793567	14795701	GLYMA_20G019000	20	1979881	1983689
PHAVU_002G097200g	2	18680036	18683804	AT5G44930	5	18138775	18142159	GLYMA_07G220600	7	39520239	39524623
PHAVU_002G097200g	2	18680036	18683804	AT5G44930	5	18138775	18142159	GLYMA_20G019000	20	1979881	1983689
PHAVU_002G097300g	2	18705742	18708598	AT1G31170	1	11133410	11135189	GLYMA_20G019100	20	1985046	1988660
PHAVU_002G097400g	2	18782250	18786419	AT2G15430	2	6733534	6735819	GLYMA_07G220900	7	39605770	39608976
PHAVU_002G097400g	2	18782250	18786419	AT2G15430	2	6733534	6735819	GLYMA_20G019200	20	1994032	1998498
PHAVU_002G097400g	2	18782250	18786419	AT2G15400	2	6712895	6714609	GLYMA_07G220900	7	39605770	39608976
PHAVU_002G097400g	2	18782250	18786419	AT2G15400	2	6712895	6714609	GLYMA_20G019200	20	1994032	1998498
PHAVU_002G097500g	2	18820293	18851637	AT2G35110	2	14795715	14803971	GLYMA_20G019300	20	1999216	2021765
PHAVU_002G097600g	2	18860652	18862900
PHAVU_002G097700g	2	18868980	18875479	AT5G18820	5	6271386	6274599	GLYMA_07G221100	7	39634470	39642466
PHAVU_002G097700g	2	18868980	18875479	AT5G18820	5	6271386	6274599	GLYMA_20G019400	20	2029127	2037124
PHAVU_002G097800g	2	18898347	18901254	AT1G21065	1	7374115	7375789	GLYMA_20G019500	20	2039210	2040459
PHAVU_002G097800g	2	18898347	18901254	AT1G21065	1	7374115	7375789	GLYMA_07G221200	7	39659615	39662491
PHAVU_002G097900g	2	18943568	18947419	AT2G35140	2	14813391	14816808	GLYMA_20G019900	20	2058888	2064537
PHAVU_002G098000g	2	18967749	18972186	AT1G11880	1	4007705	4010461	GLYMA_07G221600	7	39680555	39684559
PHAVU_002G098000g	2	18967749	18972186	AT1G11880	1	4007705	4010461	GLYMA_20G020000	20	2065580	2068396
PHAVU_002G098100g	2	18975877	18979811	AT4G19900	4	10789091	10791618	GLYMA_20G020100	20	2069518	2073231
PHAVU_002G098200g	2	18980233	18985595					GLYMA_20G020200	20	2073367	2079248
PHAVU_002G098300g	2	19006939	19014292	AT5G44990	5	18163128	18164813	GLYMA_07G222400	7	39816146	39832889
PHAVU_002G098300g	2	19006939	19014292	AT5G44990	5	18163128	18164813	GLYMA_20G020300	20	2085330	2090436
PHAVU_002G098300g	2	19006939	19014292	AT4G19880	4	10784347	10786556	GLYMA_07G222400	7	39816146	39832889
PHAVU_002G098300g	2	19006939	19014292	AT4G19880	4	10784347	10786556	GLYMA_20G020300	20	2085330	2090436
PHAVU_002G098300g	2	19006939	19014292	AT5G45020	5	18168147	18170775	GLYMA_07G222400	7	39816146	39832889
PHAVU_002G098300g	2	19006939	19014292	AT5G45020	5	18168147	18170775	GLYMA_20G020300	20	2085330	2090436
PHAVU_002G098400g	2	19011008	19013108
PHAVU_002G098500g	2	19066224	19071180	AT5G45030	5	18172410	18176207	GLYMA_20G020400	20	2099745	2110389
PHAVU_002G098500g	2	19066224	19071180	AT5G45030	5	18172410	18176207	GLYMA_07G222200	7	39762520	39771134
PHAVU_002G098500g	2	19066224	19071180	AT2G35155	2	14818966	14822022	GLYMA_20G020400	20	2099745	2110389
PHAVU_002G098500g	2	19066224	19071180	AT2G35155	2	14818966	14822022	GLYMA_07G222200	7	39762520	39771134
PHAVU_002G098600g	2	19073334	19081125
PHAVU_002G098700g	2	19221783	19227464	AT5G45040	5	18175371	18176888	GLYMA_07G221900	7	39708968	39712087
PHAVU_002G098700g	2	19221783	19227464	AT5G45040	5	18175371	18176888	GLYMA_20G020600	20	2128114	2130593
PHAVU_002G098800g	2	19228413	19234342	AT4G19860	4	10777512	10780470	GLYMA_07G221800	7	39701672	39707576
PHAVU_002G098800g	2	19228413	19234342	AT4G19860	4	10777512	10780470	GLYMA_20G020800	20	2134300	2141101
PHAVU_002G098900g	2	19236679	19238178	AT1G65390	1	24292372	24294740	GLYMA_20G021500	20	2178687	2180934
PHAVU_002G098900g	2	19236679	19238178	AT1G33920	1	12319905	12320870	GLYMA_20G021500	20	2178687	2180934
PHAVU_002G098900g	2	19236679	19238178	AT5G45090	5	18202617	18205000	GLYMA_20G021500	20	2178687	2180934
PHAVU_002G098900g	2	19236679	19238178	AT4G19840	4	10773804	10775942	GLYMA_20G021500	20	2178687	2180934
PHAVU_002G098900g	2	19236679	19238178	AT4G19850	4	10776591	10777588	GLYMA_20G021500	20	2178687	2180934
PHAVU_002G099000g	2	19281751	19286728	AT1G76430	1	28678935	28682062	GLYMA_07G222700	7	39866989	39873025
PHAVU_002G099000g	2	19281751	19286728	AT1G76430	1	28678935	28682062	GLYMA_20G021600	20	2196534	2205616
PHAVU_002G099000g	2	19281751	19286728	AT1G20860	1	7253998	7258952	GLYMA_07G222700	7	39866989	39873025
PHAVU_002G099000g	2	19281751	19286728	AT1G20860	1	7253998	7258952	GLYMA_20G021600	20	2196534	2205616
PHAVU_002G099100g	2	19299773	19312702	AT1G10180	1	3338185	3341628	GLYMA_07G222800	7	39874505	39880020
PHAVU_002G099100g	2	19299773	19312702	AT1G10180	1	3338185	3341628	GLYMA_20G021700	20	2205008	2210538
PHAVU_002G099200g	2	19372308	19373171	AT3G45200	3	16548828	16549730	GLYMA_20G021800	20	2215980	2216831
PHAVU_002G099200g	2	19372308	19373171	AT5G11220	5	3577057	3577978	GLYMA_20G021800	20	2215980	2216831
PHAVU_002G099200g	2	19372308	19373171	AT1G64870	1	24102917	24103831	GLYMA_20G021800	20	2215980	2216831
PHAVU_002G0993000g	2	19430418	19433331	AT5G37340	5	14787247	14792818	GLYMA_20G021900	20	2227480	2247807
PHAVU_002G0993000g	2	19430418	19433331	AT5G37340	5	14787247	14792818	GLYMA_07G222900	7	39883642	39897234
PHAVU_002G0993000g	2	19430418	19433331	AT5G22480	5	7451503	7456865	GLYMA_20G021900	20	2227480	2247807
PHAVU_002G0993000g	2	19430418	19433331	AT5G22480	5	7451503	7456865	GLYMA_07G222900	7	39883642	39897234
PHAVU_002G0993001g	2	19419804	19420635	AT5G37340	5	14787247	14792818
PHAVU_002G0993001g	2	19419804	19420635	AT5G22480	5	7451503	7456865
PHAVU_002G0993002g	2	19422206	19429049	AT5G37340	5	14787247	14792818	GLYMA_20G021900	20	2227480	2247807
PHAVU_002G0993002g	2	19422206	19429049	AT5G37340	5	14787247	14792818	GLYMA_07G222900	7	39883642	39897234
PHAVU_002G0993002g	2	19422206	19429049	AT5G22480	5	7451503	7456865	GLYMA_20G021900	20	2227480	2247807
PHAVU_002G0993002g	2	19422206	19429049	AT5G22480	5	7451503	7456865	GLYMA_07G222900	7	39883642	39897234
PHAVU_002G0993003g	2	19429464	19429715
PHAVU_002G099400g	2	19490310	19495223					GLYMA_20G022200	20	2283748	2288776
PHAVU_002G099400g	2	19490310	19495223					GLYMA_07G223000	7	39905615	39910409
PHAVU_002G099500g	2	19502724	19505270	AT3G46570	3	17145797	17146867	GLYMA_20G022300	20	2291915	2294748
PHAVU_002G099600g	2	19541332	19542956	AT4G19700	4	10713410	10714745	GLYMA_07G223100	7	39942989	39944563
PHAVU_002G099600g	2	19541332	19542956	AT4G19700	4	10713410	10714745	GLYMA_20G022400	20	2330883	2332537
PHAVU_002G099600g	2	19541332	19542956	AT5G45100	5	18218586	18220047	GLYMA_07G223100	7	39942989	39944563
PHAVU_002G099600g	2	19541332	19542956	AT5G45100	5	18218586	18220047	GLYMA_20G022400	20	2330883	2332537
PHAVU_002G099700g	2	19642779	19645344	AT1G31260	1	11175559	11177362	GLYMA_07G223200	7	39974055	39982046
PHAVU_002G099700g	2	19642779	19645344	AT1G31260	1	11175559	11177362	GLYMA_20G022500	20	2342943	2353164
PHAVU_002G099800g	2	19647013	19648362	AT2G25010	2	10631531	10633754
PHAVU_002G099900g	2	19649408	19650148
PHAVU_002G100000g	2	19661987	19664295	AT2G04340	2	1513490	1515594	GLYMA_20G022600	20	2353463	2358940
PHAVU_002G100000g	2	19661987	19664295	AT2G04340	2	1513490	1515594	GLYMA_07G223300	7	39993526	39995835
PHAVU_002G100100g	2	19665509	19669530	AT1G31280	1	11181504	11185396	GLYMA_20G022900	20	2421525	2426011
PHAVU_002G100100g	2	19665509	19669530	AT1G31290	1	11188120	11192585	GLYMA_20G022900	20	2421525	2426011
PHAVU_002G100200g	2	19720656	19724879					GLYMA_20G023000	20	2440334	2444664
PHAVU_002G100300g	2	19825222	19829134	AT4G18520	4	10215096	10217214	GLYMA_20G023100	20	2445807	2450475
PHAVU_002G100400g	2	19879804	19882283					GLYMA_20G023200	20	2459936	2463277
PHAVU_002G100400g	2	19879804	19882283					GLYMA_07G223500	7	40029369	40032764
PHAVU_002G100500g	2	20009896	20010263	AT2G19510	2	8453200	8453713
PHAVU_002G100500g	2	20009896	20010263	AT1G36000	1	13422554	13423028
PHAVU_002G100500g	2	20009896	20010263	AT2G19820	2	8553543	8554040
PHAVU_002G100600g	2	20018156	20035388	AT5G08470	5	2735911	2743065	GLYMA_07G224000	7	40109314	40124161
PHAVU_002G100700g	2	20047218	20049187	AT4G38260	4	17936921	17938270	GLYMA_20G023900	20	2595984	2601538
PHAVU_002G100800g	2	20058417	20061124					GLYMA_07G224100	7	40138227	40141705
PHAVU_002G100900g	2	20061503	20066915	AT1G30480	1	10790022	10792725	GLYMA_20G024100	20	2607603	2612302
PHAVU_002G100900g	2	20061503	20066915	AT1G30480	1	10790022	10792725	GLYMA_07G224200	7	40142110	40147575
PHAVU_002G101000g	2	20092896	20101113	AT4G26370	4	13333652	13336231	GLYMA_07G224400	7	40158191	40163205
PHAVU_002G101000g	2	20092896	20101113	AT4G26370	4	13333652	13336231	GLYMA_20G024400	20	2643433	2648990
PHAVU_002G101100g	2	20109153	20119851	AT5G56360	5	22823189	22828062	GLYMA_20G024500	20	2662431	2670894
PHAVU_002G101100g	2	20109153	20119851	AT5G56360	5	22823189	22828062	GLYMA_07G224600	7	40166420	40177795
PHAVU_002G101200g	2	20134182	20139180					GLYMA_20G024700	20	2672677	2677693
PHAVU_002G101300g	2	20148407	20152117	AT4G26390	4	13342116	13344617	GLYMA_07G224800	7	40197389	40200858
PHAVU_002G101300g	2	20148407	20152117	AT4G26390	4	13342116	13344617	GLYMA_20G024800	20	2679571	2683022
PHAVU_002G101300g	2	20148407	20152117	AT5G56350	5	22819936	22822904	GLYMA_07G224800	7	40197389	40200858
PHAVU_002G101300g	2	20148407	20152117	AT5G56350	5	22819936	22822904	GLYMA_20G024800	20	2679571	2683022
PHAVU_002G101400g	2	20153710	20159028	AT1G55535	1	20731589	20734066	GLYMA_07G225000	7	40202302	40208765
PHAVU_002G101400g	2	20153710	20159028	AT1G55535	1	20731589	20734066	GLYMA_20G024900	20	2684571	2696591
PHAVU_002G101400g	2	20153710	20159028	AT3G13420	3	4364480	4366969	GLYMA_07G225000	7	40202302	40208765
PHAVU_002G101400g	2	20153710	20159028	AT3G13420	3	4364480	4366969	GLYMA_20G024900	20	2684571	2696591
PHAVU_002G101500g	2	20174772	20180254	AT4G26410	4	13346654	13349142	GLYMA_20G025000	20	2704203	2710689
PHAVU_002G101500g	2	20174772	20180254	AT4G26410	4	13346654	13349142	GLYMA_07G225100	7	40213301	40221922
PHAVU_002G101600g	2	20196410	20201896	AT2G32080	2	13642237	13644421	GLYMA_07G225200	7	40225154	40230346
PHAVU_002G101600g	2	20196410	20201896	AT2G32080	2	13642237	13644421	GLYMA_20G025100	20	2714404	2724177
PHAVU_002G101700g	2	20229020	20230952	AT3G13400	3	4354923	4357482	GLYMA_20G025200	20	2743092	2745282
PHAVU_002G101700g	2	20229020	20230952	AT3G13400	3	4354923	4357482	GLYMA_07G225300	7	40239363	40241517
PHAVU_002G101700g	2	20229020	20230952	AT1G55570	1	20757767	20760268	GLYMA_20G025200	20	2743092	2745282
PHAVU_002G101700g	2	20229020	20230952	AT1G55570	1	20757767	20760268	GLYMA_07G225300	7	40239363	40241517
PHAVU_002G101700g	2	20229020	20230952	AT1G55560	1	20754217	20756656	GLYMA_20G025200	20	2743092	2745282
PHAVU_002G101700g	2	20229020	20230952	AT1G55560	1	20754217	20756656	GLYMA_07G225300	7	40239363	40241517
PHAVU_002G101700g	2	20229020	20230952	AT3G13390	3	4350936	4353396	GLYMA_20G025200	20	2743092	2745282
PHAVU_002G101700g	2	20229020	20230952	AT3G13390	3	4350936	4353396	GLYMA_07G225300	7	40239363	40241517
PHAVU_002G101800g	2	20274989	20277075	AT3G13400	3	4354923	4357482	GLYMA_07G225400	7	40248750	40251212
PHAVU_002G101800g	2	20274989	20277075	AT1G55570	1	20757767	20760268	GLYMA_07G225400	7	40248750	40251212
PHAVU_002G101800g	2	20274989	20277075	AT1G55560	1	20754217	20756656	GLYMA_07G225400	7	40248750	40251212
PHAVU_002G101800g	2	20274989	20277075	AT3G13390	3	4350936	4353396	GLYMA_07G225400	7	40248750	40251212
PHAVU_002G101900g	2	20323175	20336086	AT2G03667	2	1114127	1117477	GLYMA_20G025400	20	2768770	2781380
PHAVU_002G102000g	2	20342460	20346814	AT1G13730	1	4709757	4712672	GLYMA_20G025500	20	2788607	2793211
PHAVU_002G102000g	2	20342460	20346814	AT1G13730	1	4709757	4712672	GLYMA_07G225500	7	40257841	40262355
PHAVU_002G102000g	2	20342460	20346814	AT3G55540	3	20598218	20599614	GLYMA_20G025500	20	2788607	2793211
PHAVU_002G102000g	2	20342460	20346814	AT3G55540	3	20598218	20599614	GLYMA_07G225500	7	40257841	40262355
PHAVU_002G102000g	2	20342460	20346814	AT1G69250	1	26032637	26035515	GLYMA_20G025500	20	2788607	2793211
PHAVU_002G102000g	2	20342460	20346814	AT1G69250	1	26032637	26035515	GLYMA_07G225500	7	40257841	40262355
PHAVU_002G102000g	2	20342460	20346814	AT2G03640	2	1104307	1106905	GLYMA_20G025500	20	2788607	2793211
PHAVU_002G102000g	2	20342460	20346814	AT2G03640	2	1104307	1106905	GLYMA_07G225500	7	40257841	40262355
PHAVU_002G102100g	2	20391242	20394675	AT2G03510	2	1066578	1069186	GLYMA_20G025600	20	2794263	2797927
PHAVU_002G102100g	2	20391242	20394675	AT2G03510	2	1066578	1069186	GLYMA_07G225600	7	40264826	40268702
PHAVU_002G102200g	2	20427858	20431508	AT1G13820	1	4735474	4737910	GLYMA_20G025700	20	2813089	2825575
PHAVU_002G102200g	2	20427858	20431508	AT1G13820	1	4735474	4737910	GLYMA_07G225700	7	40272986	40278717
PHAVU_002G102300g	2	20432797	20434066					GLYMA_06G184200	6	15936592	15943930
PHAVU_002G102300g	2	20432797	20434066					GLYMA_04G180900	4	44665725	44672557
PHAVU_002G102400g	2	20458510	20460638	AT2G03505	2	1063943	1065471	GLYMA_20G025800	20	2828301	2830849
PHAVU_002G102400g	2	20458510	20460638	AT2G03505	2	1063943	1065471	GLYMA_07G225800	7	40282148	40284462
PHAVU_002G102400g	2	20458510	20460638	AT1G13830	1	4739693	4741189	GLYMA_20G025800	20	2828301	2830849
PHAVU_002G102400g	2	20458510	20460638	AT1G13830	1	4739693	4741189	GLYMA_07G225800	7	40282148	40284462
PHAVU_002G102500g	2	20470454	20474678	AT1G22290	1	7876640	7877962	GLYMA_07G226000	7	40298318	40302692
PHAVU_002G102500g	2	20470454	20474678	AT1G22290	1	7876640	7877962	GLYMA_20G025900	20	2845106	2852380
PHAVU_002G102500g	2	20470454	20474678	AT1G26480	1	9156279	9158093	GLYMA_07G226000	7	40298318	40302692
PHAVU_002G102500g	2	20470454	20474678	AT1G26480	1	9156279	9158093	GLYMA_20G025900	20	2845106	2852380
PHAVU_002G102600g	2	20481510	20486990	AT2G03480	2	1050706	1054613	GLYMA_20G026000	20	2856949	2863351
PHAVU_002G102600g	2	20481510	20486990	AT2G03480	2	1050706	1054613	GLYMA_07G226100	7	40320626	40326843
PHAVU_002G102600g	2	20481510	20486990	AT1G13860	1	4743204	4746956	GLYMA_20G026000	20	2856949	2863351
PHAVU_002G102600g	2	20481510	20486990	AT1G13860	1	4743204	4746956	GLYMA_07G226100	7	40320626	40326843
PHAVU_002G1027000g	2	20559872	20560410
PHAVU_002G1027001g	2	20558034	20558319					GLYMA_07G213300	7	38545128	38545490
PHAVU_002G102800g	2	20660686	20671147	AT1G26560	1	9178212	9181967	GLYMA_20G026300	20	2894580	2905241
PHAVU_002G102900g	2	20705149	20707329	AT1G26570	1	9182008	9184393	GLYMA_20G026400	20	2909731	2912529
PHAVU_002G103000g	2	20771539	20775488
PHAVU_002G103100g	2	20824494	20828203	AT1G26670	1	9215770	9218010	GLYMA_02G111400	2	10731924	10738444
PHAVU_002G103100g	2	20824494	20828203	AT1G26670	1	9215770	9218010	GLYMA_01G052800	1	6451907	6456616
PHAVU_002G103200g	2	20829340	20831644	AT1G13990	1	4794664	4796599	GLYMA_02G111300	2	10726906	10730092
PHAVU_002G103200g	2	20829340	20831644	AT1G13990	1	4794664	4796599	GLYMA_01G052700	1	6440815	6444119
PHAVU_002G103300g	2	20851205	20852796					GLYMA_20G027900	20	3186412	3191214
PHAVU_002G103400g	2	20868782	20871665	AT2G03340	2	1014350	1017222	GLYMA_20G028000	20	3207530	3212242
PHAVU_002G103400g	2	20868782	20871665	AT2G03340	2	1014350	1017222	GLYMA_07G227200	7	40486944	40492055
PHAVU_002G103400g	2	20868782	20871665	AT1G13960	1	4776283	4779420	GLYMA_20G028000	20	3207530	3212242
PHAVU_002G103400g	2	20868782	20871665	AT1G13960	1	4776283	4779420	GLYMA_07G227200	7	40486944	40492055
PHAVU_002G103500g	2	20891758	20896694	AT1G13970	1	4779351	4782546	GLYMA_07G227600	7	40531012	40537833
PHAVU_002G103500g	2	20891758	20896694	AT1G13970	1	4779351	4782546	GLYMA_20G028400	20	3321241	3328345
PHAVU_002G103600g	2	20908247	20914461	AT1G69420	1	26093026	26097167	GLYMA_20G030100	20	3652308	3658198
PHAVU_002G103600g	2	20908247	20914461	AT1G69420	1	26093026	26097167	GLYMA_07G227700	7	40544574	40551106
PHAVU_002G103700g	2	20916057	20917241	AT2G03330	2	1008460	1014122	GLYMA_20G030300	20	3660497	3662067
PHAVU_002G103700g	2	20916057	20917241	AT3G11810	3	3727771	3729059	GLYMA_20G030300	20	3660497	3662067
PHAVU_002G103800g	2	20985782	20988550	AT5G66050	5	26411796	26414609	GLYMA_01G161700	1	49988892	49991976
PHAVU_002G103800g	2	20985782	20988550	AT5G66050	5	26411796	26414609	GLYMA_11G082000	11	6155646	6158571
PHAVU_002G103900g	2	20989665	20994573					GLYMA_11G081900	11	6148664	6152301
PHAVU_002G103900g	2	20989665	20994573					GLYMA_01G161800	1	49995032	49999225
PHAVU_002G104000g	2	20995208	20998614	AT5G66055	5	26417156	26419363	GLYMA_11G081800	11	6143925	6147082
PHAVU_002G104000g	2	20995208	20998614	AT5G66055	5	26417156	26419363	GLYMA_01G161900	1	50000883	50004213
PHAVU_002G104100g	2	21000211	21003055	AT4G35785	4	16952963	16955342	GLYMA_01G162000	1	50005834	50008957
PHAVU_002G104200g	2	21023739	21031626	AT4G35790	4	16955415	16960407	GLYMA_01G162100	1	50010865	50019215
PHAVU_002G104200g	2	21023739	21031626	AT4G35790	4	16955415	16960407	GLYMA_11G081500	11	6113534	6121086
PHAVU_002G104300g	2	21059113	21059559					GLYMA_11G081300	11	6104383	6105246
PHAVU_002G104400g	2	21060725	21061731
PHAVU_002G104500g	2	21060748	21069252	AT4G35800	4	16960558	16968128	GLYMA_01G162200	1	50028410	50037049
PHAVU_002G104600g	2	21071912	21072644	AT2G17705	2	7692396	7693253	GLYMA_11G081000	11	6087915	6088796
PHAVU_002G104600g	2	21071912	21072644	AT2G17705	2	7692396	7693253	GLYMA_01G162300	1	50040207	50041621
PHAVU_002G104700g	2	21073548	21077072	AT4G35970	4	17028586	17030558	GLYMA_11G080900	11	6083715	6086922
PHAVU_002G1048000g	2	21086963	21087460
PHAVU_002G1048001g	2	21085123	21086025	AT2G17710	2	7693596	7694746	GLYMA_11G080800	11	6079536	6081820
PHAVU_002G1048001g	2	21085123	21086025	AT2G17710	2	7693596	7694746	GLYMA_01G162500	1	50046261	50049289
PHAVU_002G104900g	2	21090091	21093401	AT4G35810	4	16968755	16970667	GLYMA_01G162700	1	50057362	50060764
PHAVU_002G104900g	2	21090091	21093401	AT4G35810	4	16968755	16970667	GLYMA_11G080700	11	6068106	6071401
PHAVU_002G104900g	2	21090091	21093401	AT4G35810	4	16968755	16970667	GLYMA_07G158900	7	19929760	19932759
PHAVU_002G104900g	2	21090091	21093401	AT2G17720	2	7697311	7699630	GLYMA_01G162700	1	50057362	50060764
PHAVU_002G104900g	2	21090091	21093401	AT2G17720	2	7697311	7699630	GLYMA_11G080700	11	6068106	6071401
PHAVU_002G104900g	2	21090091	21093401	AT2G17720	2	7697311	7699630	GLYMA_07G158900	7	19929760	19932759
PHAVU_002G105000g	2	21123799	21132143	AT4G35830	4	16972569	16978161	GLYMA_11G080600	11	6058457	6066818
PHAVU_002G105000g	2	21123799	21132143	AT4G35830	4	16972569	16978161	GLYMA_01G162800	1	50062087	50070084
PHAVU_002G105100g	2	21186189	21189007	AT4G35840	4	16980712	16982550	GLYMA_11G080500	11	6045490	6048516
PHAVU_002G105100g	2	21186189	21189007	AT4G35840	4	16980712	16982550	GLYMA_01G162900	1	50078303	50080962
PHAVU_002G105100g	2	21186189	21189007	AT2G17730	2	7703805	7705831	GLYMA_11G080500	11	6045490	6048516
PHAVU_002G105100g	2	21186189	21189007	AT2G17730	2	7703805	7705831	GLYMA_01G162900	1	50078303	50080962
PHAVU_002G105100g	2	21186189	21189007	AT5G66070	5	26421610	26423240	GLYMA_11G080500	11	6045490	6048516
PHAVU_002G105100g	2	21186189	21189007	AT5G66070	5	26421610	26423240	GLYMA_01G162900	1	50078303	50080962
PHAVU_002G105200g	2	21194887	21198559	AT2G17760	2	7713234	7716505	GLYMA_01G163000	1	50088587	50092706
PHAVU_002G105200g	2	21194887	21198559	AT2G17760	2	7713234	7716505	GLYMA_11G080400	11	6036330	6040326
PHAVU_002G105200g	2	21194887	21198559	AT3G51360	3	19064203	19066734	GLYMA_01G163000	1	50088587	50092706
PHAVU_002G105200g	2	21194887	21198559	AT3G51360	3	19064203	19066734	GLYMA_11G080400	11	6036330	6040326
PHAVU_002G105200g	2	21194887	21198559	AT3G51330	3	19053272	19056447	GLYMA_01G163000	1	50088587	50092706
PHAVU_002G105200g	2	21194887	21198559	AT3G51330	3	19053272	19056447	GLYMA_11G080400	11	6036330	6040326
PHAVU_002G105200g	2	21194887	21198559	AT3G51340	3	19056766	19060087	GLYMA_01G163000	1	50088587	50092706
PHAVU_002G105200g	2	21194887	21198559	AT3G51340	3	19056766	19060087	GLYMA_11G080400	11	6036330	6040326
PHAVU_002G105200g	2	21194887	21198559	AT3G51350	3	19060261	19063538	GLYMA_01G163000	1	50088587	50092706
PHAVU_002G105200g	2	21194887	21198559	AT3G51350	3	19060261	19063538	GLYMA_11G080400	11	6036330	6040326
PHAVU_002G105300g	2	21202737	21208315	AT1G63855	1	23699369	23701013	GLYMA_01G163200	1	50097386	50099997
PHAVU_002G105400g	2	21203670	21205633					GLYMA_11G080300	11	6030076	6031938
PHAVU_002G105400g	2	21203670	21205633					GLYMA_01G163100	1	50095424	50097367
PHAVU_002G105500g	2	21244748	21249771					GLYMA_01G163300	1	50102168	50107441
PHAVU_002G105600g	2	21252815	21253819
PHAVU_002G105700g	2	21293330	21294875	AT4G35900	4	17004382	17006462	GLYMA_01G163500	1	50118350	50119968
PHAVU_002G105700g	2	21293330	21294875	AT2G17770	2	7722825	7724323	GLYMA_01G163500	1	50118350	50119968
PHAVU_002G105800g	2	21312952	21315712					GLYMA_11G079900	11	5999169	6000451
PHAVU_002G105800g	2	21312952	21315712					GLYMA_01G163600	1	50136778	50137712
PHAVU_002G105900g	2	21317735	21322244	AT4G35905	4	17006641	17008266	GLYMA_01G163700	1	50139693	50141851
PHAVU_002G105900g	2	21317735	21322244	AT4G35905	4	17006641	17008266	GLYMA_11G079800	11	5995314	5996613
PHAVU_002G106000g	2	21325486	21327702	AT3G51320	3	19049543	19051647	GLYMA_11G079700	11	5991289	5992851
PHAVU_002G106000g	2	21325486	21327702	AT3G51320	3	19049543	19051647	GLYMA_01G163800	1	50146171	50148579
PHAVU_002G106100g	2	21329162	21331939	AT5G42190	5	16854191	16855741	GLYMA_01G163900	1	50149605	50152057
PHAVU_002G106200g	2	21369070	21375104	AT2G17780	2	7724406	7727503	GLYMA_11G079500	11	5979267	5985576
PHAVU_002G106200g	2	21369070	21375104	AT2G17780	2	7724406	7727503	GLYMA_01G164000	1	50154930	50161548
PHAVU_002G106200g	2	21369070	21375104	AT4G35920	4	17011788	17015493	GLYMA_11G079500	11	5979267	5985576
PHAVU_002G106200g	2	21369070	21375104	AT4G35920	4	17011788	17015493	GLYMA_01G164000	1	50154930	50161548
PHAVU_002G106300g	2	21416262	21419096					GLYMA_11G079400	11	5968738	5974185
PHAVU_002G106400g	2	21430512	21431509
PHAVU_002G106500g	2	21498604	21509530	AT2G17790	2	7733563	7739675	GLYMA_11G079200	11	5946944	5955940
PHAVU_002G106500g	2	21498604	21509530	AT2G17790	2	7733563	7739675	GLYMA_01G164100	1	50172929	50182147
PHAVU_002G106500g	2	21498604	21509530	AT3G51310	3	19044331	19049454	GLYMA_11G079200	11	5946944	5955940
PHAVU_002G106500g	2	21498604	21509530	AT3G51310	3	19044331	19049454	GLYMA_01G164100	1	50172929	50182147
PHAVU_002G106600g	2	21510899	21513855	AT3G51300	3	19042858	19044393	GLYMA_01G164200	1	50183409	50186003
PHAVU_002G106600g	2	21510899	21513855	AT3G51300	3	19042858	19044393	GLYMA_11G079100	11	5942880	5945544
PHAVU_002G106700g	2	21516894	21520358	AT5G66120	5	26431376	26433900	GLYMA_11G078700	11	5924116	5927990
PHAVU_002G106700g	2	21516894	21520358	AT5G66120	5	26431376	26433900	GLYMA_01G164300	1	50189239	50192953
PHAVU_002G106800g	2	21521806	21525244					GLYMA_11G078600	11	5919282	5922385
PHAVU_002G106800g	2	21521806	21525244					GLYMA_01G164400	1	50194784	50197544
PHAVU_002G106900g	2	21526081	21530585	AT3G51290	3	19039512	19044371	GLYMA_01G164500	1	50206480	50210828
PHAVU_002G106900g	2	21526081	21530585	AT3G51290	3	19039512	19044371	GLYMA_11G078500	11	5913292	5917166
PHAVU_002G107000g	2	21531223	21533198					GLYMA_11G078400	11	5909639	5912304
PHAVU_002G107100g	2	21585247	21592897	AT2G17820	2	7742870	7748502	GLYMA_01G164800	1	50223776	50231525
PHAVU_002G107100g	2	21585247	21592897	AT2G17820	2	7742870	7748502	GLYMA_11G078300	11	5897790	5907341
PHAVU_005G033200g	5	3056614	3059236	AT4G14270	4	8218083	8219322	GLYMA_04G138600	4	21670711	21673654
PHAVU_005G033200g	5	3056614	3059236	AT4G14270	4	8218083	8219322	GLYMA_11G149900	11	11697964	11700748
PHAVU_005G033300g	5	3065950	3071736	AT3G08550	3	2596023	2599898	GLYMA_04G141900	4	24230301	24240069
PHAVU_005G033300g	5	3065950	3071736	AT3G08550	3	2596023	2599898	GLYMA_11G149700	11	11647215	11655919
PHAVU_005G033400g	5	3072809	3075919	AT4G31560	4	15295138	15296310	GLYMA_11G149600	11	11642938	11645593
PHAVU_005G033400g	5	3072809	3075919	AT4G31560	4	15295138	15296310	GLYMA_04G142000	4	24241273	24243457
PHAVU_005G033500g	5	3077877	3081011	AT4G20740	4	11126140	11128916	GLYMA_20G115000	20	35682452	35684644
PHAVU_005G033500g	5	3077877	3081011	AT4G20740	4	11126140	11128916	GLYMA_06G236700	6	38644148	38649941
PHAVU_005G033500g	5	3077877	3081011	AT4G20740	4	11126140	11128916	GLYMA_20G097200	20	34025439	34029187
PHAVU_005G033600g	5	3082298	3089155	AT3G51940	3	19273339	19275338	GLYMA_04G142100	4	24360758	24365093
PHAVU_005G033600g	5	3082298	3089155	AT3G51940	3	19273339	19275338	GLYMA_11G149400	11	11629574	11635009
PHAVU_005G033700g	5	3085625	3086062
PHAVU_005G033800g	5	3106917	3109736	AT5G13460	5	4315759	4318414	GLYMA_11G149200	11	11611414	11614759
PHAVU_005G033800g	5	3106917	3109736	AT5G13460	5	4315759	4318414	GLYMA_04G154200	4	35662312	35665490
PHAVU_005G033900g	5	3124411	3124913
PHAVU_005G034000g	5	3178703	3181535					GLYMA_11G149100	11	11564330	11568822
PHAVU_005G034100g	5	3184514	3192136	AT3G07690	3	2457027	2459552	GLYMA_11G148900	11	11489777	11495616
PHAVU_005G034200g	5	3194206	3198373	AT4G38495	4	18007357	18008071
PHAVU_005G034300g	5	3199934	3207298	AT5G13470	5	4318460	4319924
PHAVU_005G034400g	5	3212439	3214320	AT3G51960	3	19282390	19284210
PHAVU_005G034500g	5	3215332	3220859	AT5G19440	5	6556348	6558373	GLYMA_08G320900	8	43982231	43986056
PHAVU_005G034500g	5	3215332	3220859	AT5G19440	5	6556348	6558373	GLYMA_18G091300	18	9117664	9125559
PHAVU_005G034500g	5	3215332	3220859	AT5G19440	5	6556348	6558373	GLYMA_18G091500	18	9143974	9150438
PHAVU_005G034600g	5	3229460	3231996	AT5G19440	5	6556348	6558373	GLYMA_08G320900	8	43982231	43986056
PHAVU_005G034600g	5	3229460	3231996	AT5G19440	5	6556348	6558373	GLYMA_18G091300	18	9117664	9125559
PHAVU_005G034600g	5	3229460	3231996	AT5G19440	5	6556348	6558373	GLYMA_18G091500	18	9143974	9150438
PHAVU_005G034700g	5	3248164	3251238	AT5G19440	5	6556348	6558373	GLYMA_08G320900	8	43982231	43986056
PHAVU_005G034700g	5	3248164	3251238	AT5G19440	5	6556348	6558373	GLYMA_18G091300	18	9117664	9125559
PHAVU_005G034700g	5	3248164	3251238	AT5G19440	5	6556348	6558373	GLYMA_18G091500	18	9143974	9150438
PHAVU_005G034800g	5	3256933	3259134	AT5G19440	5	6556348	6558373	GLYMA_08G320900	8	43982231	43986056
PHAVU_005G034800g	5	3256933	3259134	AT5G19440	5	6556348	6558373	GLYMA_18G091300	18	9117664	9125559
PHAVU_005G034800g	5	3256933	3259134	AT5G19440	5	6556348	6558373	GLYMA_18G091500	18	9143974	9150438
PHAVU_005G034900g	5	3262678	3264319	AT5G19440	5	6556348	6558373	GLYMA_08G320900	8	43982231	43986056
PHAVU_005G034900g	5	3262678	3264319	AT5G19440	5	6556348	6558373	GLYMA_18G091300	18	9117664	9125559
PHAVU_005G034900g	5	3262678	3264319	AT5G19440	5	6556348	6558373	GLYMA_18G091500	18	9143974	9150438
PHAVU_005G035000g	5	3267092	3272418
PHAVU_005G035100g	5	3280177	3289675	AT3G52030	3	19301778	19304253
PHAVU_005G035200g	5	3291064	3292080	AT5G13780	5	4447259	4448675	GLYMA_04G142300	4	24723349	24724293
PHAVU_005G035300g	5	3296988	3305615	AT5G36890	5	14541289	14546230
PHAVU_005G035400g	5	3312763	3313998	AT1G03140	1	754261	756303	GLYMA_03G155000	3	37030174	37035017
PHAVU_005G035400g	5	3312763	3313998	AT1G03140	1	754261	756303	GLYMA_19G157200	19	41798161	41801878
PHAVU_005G035400g	5	3312763	3313998	AT1G54590	1	20391560	20393503	GLYMA_03G155000	3	37030174	37035017
PHAVU_005G035400g	5	3312763	3313998	AT1G54590	1	20391560	20393503	GLYMA_19G157200	19	41798161	41801878
PHAVU_005G035500g	5	3315612	3316699	AT5G36890	5	14541289	14546230
PHAVU_005G035600g	5	3322108	3325327	AT5G13760	5	4441858	4445014
PHAVU_005G035700g	5	3334399	3338934	AT5G13800	5	4451733	4454813
PHAVU_005G035800g	5	3342816	3344120	AT5G53260	5	21604662	21605674
PHAVU_005G035800g	5	3342816	3344120	AT5G53270	5	21606271	21607297
PHAVU_005G035800g	5	3342816	3344120	AT1G03120	1	752191	753140
PHAVU_005G035900g	5	3356378	3362759	AT3G57390	3	21233472	21235978	GLYMA_04G142500	4	24913798	24918829
PHAVU_005G036000g	5	3364572	3365606					GLYMA_04G142400	4	24911051	24912334
PHAVU_005G036100g	5	3406875	3408291
PHAVU_005G036200g	5	3424293	3424737					GLYMA_08G153000	8	11786503	11787216
PHAVU_005G036300g	5	3452375	3459013	AT3G12640	3	4014047	4017869	GLYMA_08G153100	8	11791484	11799074
PHAVU_005G036300g	5	3452375	3459013	AT3G12640	3	4014047	4017869	GLYMA_15G272900	15	51030895	51037797
PHAVU_005G036400g	5	3477914	3480613	AT3G12630	3	4012107	4013583	GLYMA_15G272300	15	50965263	50965748
PHAVU_005G036400g	5	3477914	3480613	AT3G12630	3	4012107	4013583	GLYMA_08G153200	8	11815633	11817055
PHAVU_005G036500g	5	3500540	3504523	AT5G40410	5	16171374	16173354	GLYMA_15G272100	15	50944579	50946729
PHAVU_005G036500g	5	3500540	3504523	AT5G40410	5	16171374	16173354	GLYMA_08G152900	8	11780677	11784610
PHAVU_005G036600g	5	3515708	3517725	AT3G12610	3	4006346	4008018	GLYMA_08G152800	8	11760404	11762319
PHAVU_005G036700g	5	3524477	3529636	AT5G26880	5	9457691	9459221	GLYMA_08G152700	8	11747376	11753339
PHAVU_005G036800g	5	3534083	3539751	AT3G52120	3	19328490	19331970	GLYMA_15G272000	15	50926598	50933550
PHAVU_005G036800g	5	3534083	3539751	AT3G52120	3	19328490	19331970	GLYMA_08G152600	8	11738819	11745868
PHAVU_005G036900g	5	3552495	3555501					GLYMA_08G152500	8	11726062	11729231
PHAVU_005G036900g	5	3552495	3555501					GLYMA_15G271900	15	50912530	50915606
PHAVU_005G037000g	5	3559093	3573737	AT3G52140	3	19332828	19341739	GLYMA_08G152400	8	11707677	11723659
PHAVU_005G037000g	5	3559093	3573737	AT3G52140	3	19332828	19341739	GLYMA_15G271800	15	50891554	50910117
PHAVU_005G037100g	5	3607864	3608968	AT1G23780	1	8406663	8408530	GLYMA_01G087400	1	26298035	26300581
PHAVU_005G037100g	5	3607864	3608968	AT1G23780	1	8406663	8408530	GLYMA_20G135900	20	37557214	37567807
PHAVU_005G037100g	5	3607864	3608968	AT1G23780	1	8406663	8408530	GLYMA_10G255600	10	48241991	48245308
PHAVU_005G037100g	5	3607864	3608968	AT1G23770	1	8405214	8406266	GLYMA_01G087400	1	26298035	26300581
PHAVU_005G037100g	5	3607864	3608968	AT1G23770	1	8405214	8406266	GLYMA_20G135900	20	37557214	37567807
PHAVU_005G037100g	5	3607864	3608968	AT1G23770	1	8405214	8406266	GLYMA_10G255600	10	48241991	48245308
PHAVU_005G037100g	5	3607864	3608968	AT1G70360	1	26508486	26509325	GLYMA_01G087400	1	26298035	26300581
PHAVU_005G037100g	5	3607864	3608968	AT1G70360	1	26508486	26509325	GLYMA_20G135900	20	37557214	37567807
PHAVU_005G037100g	5	3607864	3608968	AT1G70360	1	26508486	26509325	GLYMA_10G255600	10	48241991	48245308
PHAVU_005G037200g	5	3614884	3616175	AT5G42850	5	17181412	17182743	GLYMA_08G152300	8	11703639	11704592
PHAVU_005G037200g	5	3614884	3616175	AT5G42850	5	17181412	17182743	GLYMA_15G271700	15	50888520	50890193
PHAVU_005G037300g	5	3623855	3624172	AT3G07450	3	2383442	2383937	GLYMA_15G271600	15	50883512	50884818
PHAVU_005G037300g	5	3623855	3624172	AT3G07450	3	2383442	2383937	GLYMA_08G152200	8	11691949	11693250
PHAVU_005G037400g	5	3626876	3636662	AT5G48030	5	19465788	19469939	GLYMA_15G271500	15	50871307	50878174
PHAVU_005G037400g	5	3626876	3636662	AT5G48030	5	19465788	19469939	GLYMA_08G152100	8	11680530	11688464
PHAVU_005G037500g	5	3644024	3646915	AT5G48060	5	19475296	19479066	GLYMA_15G271400	15	50861709	50865419
PHAVU_005G037500g	5	3644024	3646915	AT5G48060	5	19475296	19479066	GLYMA_08G152000	8	11670654	11673089
PHAVU_005G037600g	5	3650564	3651131	AT1G14060	1	4816928	4818112	GLYMA_20G032800	20	4281937	4285063
PHAVU_005G037700g	5	3652248	3655982	AT1G14030	1	4805306	4807517	GLYMA_07G228300	7	40639692	40644331
PHAVU_005G037700g	5	3652248	3655982	AT1G14030	1	4805306	4807517	GLYMA_20G031600	20	3885209	3889196
PHAVU_005G037800g	5	3661194	3664338	AT5G26120	5	9121675	9125967	GLYMA_19G122000	19	38021315	38024887
PHAVU_005G037800g	5	3661194	3664338	AT5G26120	5	9121675	9125967	GLYMA_03G004000	3	357269	360639
PHAVU_005G037800g	5	3661194	3664338	AT5G26120	5	9121675	9125967	GLYMA_19G122100	19	38026654	38030369
PHAVU_005G037800g	5	3661194	3664338	AT5G26120	5	9121675	9125967	GLYMA_03G003900	3	349245	353081
PHAVU_005G037800g	5	3661194	3664338	AT3G10740	3	3360711	3365739	GLYMA_19G122000	19	38021315	38024887
PHAVU_005G037800g	5	3661194	3664338	AT3G10740	3	3360711	3365739	GLYMA_03G004000	3	357269	360639
PHAVU_005G037800g	5	3661194	3664338	AT3G10740	3	3360711	3365739	GLYMA_19G122100	19	38026654	38030369
PHAVU_005G037800g	5	3661194	3664338	AT3G10740	3	3360711	3365739	GLYMA_03G003900	3	349245	353081
PHAVU_005G037900g	5	3687682	3689229	AT5G07860	5	2511357	2513176	GLYMA_04G040300	4	3222739	3224721
PHAVU_005G037900g	5	3687682	3689229	AT5G07860	5	2511357	2513176	GLYMA_08G003700	8	274356	275768
PHAVU_005G037900g	5	3687682	3689229	AT5G07850	5	2508883	2510503	GLYMA_04G040300	4	3222739	3224721
PHAVU_005G037900g	5	3687682	3689229	AT5G07850	5	2508883	2510503	GLYMA_08G003700	8	274356	275768
PHAVU_005G037900g	5	3687682	3689229	AT5G42830	5	17176293	17178130	GLYMA_04G040300	4	3222739	3224721
PHAVU_005G037900g	5	3687682	3689229	AT5G42830	5	17176293	17178130	GLYMA_08G003700	8	274356	275768
PHAVU_005G037900g	5	3687682	3689229	AT5G07870	5	2513792	2515731	GLYMA_04G040300	4	3222739	3224721
PHAVU_005G037900g	5	3687682	3689229	AT5G07870	5	2513792	2515731	GLYMA_08G003700	8	274356	275768
PHAVU_005G038000g	5	3697476	3699434
PHAVU_005G038100g	5	3718697	3721997	AT3G07900	3	2520701	2523115	GLYMA_15G270400	15	50743973	50747834
PHAVU_005G038100g	5	3718697	3721997	AT3G07900	3	2520701	2523115	GLYMA_08G150700	8	11603469	11607610
PHAVU_005G038100g	5	3718697	3721997	AT2G44500	2	18374162	18376799	GLYMA_15G270400	15	50743973	50747834
PHAVU_005G038100g	5	3718697	3721997	AT2G44500	2	18374162	18376799	GLYMA_08G150700	8	11603469	11607610
PHAVU_005G038200g	5	3730744	3734523	AT5G40850	5	16365900	16369316	GLYMA_15G270200	15	50725000	50729639
PHAVU_005G038200g	5	3730744	3734523	AT5G40850	5	16365900	16369316	GLYMA_08G150800	8	11615804	11620216
PHAVU_005G038300g	5	3738438	3738715					GLYMA_15G270100	15	50721315	50722167
PHAVU_005G038400g	5	3741671	3742244					GLYMA_08G151100	8	11627319	11628691
PHAVU_005G038400g	5	3741671	3742244					GLYMA_15G270000	15	50718475	50719273
PHAVU_005G038500g	5	3743449	3743640
PHAVU_005G038600g	5	3745119	3746060					GLYMA_15G270700	15	50786688	50787674
PHAVU_005G038600g	5	3745119	3746060					GLYMA_12G233200	12	39231934	39232852
PHAVU_005G038600g	5	3745119	3746060					GLYMA_15G271100	15	50839847	50840833
PHAVU_005G038600g	5	3745119	3746060					GLYMA_08G151400	8	11637464	11638450
PHAVU_005G038700g	5	3757049	3758183	AT5G42850	5	17181412	17182743	GLYMA_08G151500	8	11641278	11642829
PHAVU_005G038800g	5	3758235	3763948	AT3G59550	3	21997052	22000737	GLYMA_08G151600	8	11643276	11650389
PHAVU_005G038900g	5	3763958	3765727	AT1G18540	1	6376639	6378580	GLYMA_15G271300	15	50857790	50860117
PHAVU_005G038900g	5	3763958	3765727	AT1G18540	1	6376639	6378580	GLYMA_08G151900	8	11666863	11669367
PHAVU_005G038900g	5	3763958	3765727	AT1G74060	1	27849217	27851437	GLYMA_15G271300	15	50857790	50860117
PHAVU_005G038900g	5	3763958	3765727	AT1G74060	1	27849217	27851437	GLYMA_08G151900	8	11666863	11669367
PHAVU_005G038900g	5	3763958	3765727	AT1G74050	1	27847038	27849008	GLYMA_15G271300	15	50857790	50860117
PHAVU_005G038900g	5	3763958	3765727	AT1G74050	1	27847038	27849008	GLYMA_08G151900	8	11666863	11669367
PHAVU_005G039000g	5	3766136	3769277	AT3G52150	3	19342014	19343466	GLYMA_08G151700	8	11653429	11657575
PHAVU_005G039000g	5	3766136	3769277	AT3G52150	3	19342014	19343466	GLYMA_15G271200	15	50848277	50852822
PHAVU_005G039100g	5	3774604	3782376	AT2G44480	2	18359663	18363346	GLYMA_08G150500	8	11575936	11583373
PHAVU_005G039100g	5	3774604	3782376	AT2G44480	2	18359663	18363346	GLYMA_08G150400	8	11565265	11571675
PHAVU_005G039200g	5	3787179	3792989	AT2G44480	2	18359663	18363346	GLYMA_08G150500	8	11575936	11583373
PHAVU_005G039200g	5	3787179	3792989	AT2G44480	2	18359663	18363346	GLYMA_08G150400	8	11565265	11571675
PHAVU_005G039300g	5	3819790	3822155					GLYMA_08G149800	8	11500646	11503796
PHAVU_005G039400g	5	3827887	3833019	AT2G44440	2	18336400	18339275	GLYMA_08G149700	8	11487052	11497110
PHAVU_005G039400g	5	3827887	3833019	AT2G44440	2	18336400	18339275	GLYMA_15G269700	15	50675761	50686169
PHAVU_005G039500g	5	3847072	3852091	AT3G60110	3	22197529	22201451	GLYMA_15G269600	15	50658039	50663190
PHAVU_005G039500g	5	3847072	3852091	AT3G60110	3	22197529	22201451	GLYMA_08G149600	8	11473348	11478495
PHAVU_005G039500g	5	3847072	3852091	AT2G44430	2	18333370	18336364	GLYMA_15G269600	15	50658039	50663190
PHAVU_005G039500g	5	3847072	3852091	AT2G44430	2	18333370	18336364	GLYMA_08G149600	8	11473348	11478495
PHAVU_005G039600g	5	3867599	3873049	AT2G44420	2	18330447	18332936	GLYMA_08G149400	8	11451976	11458164
PHAVU_005G039700g	5	3892323	3894354	AT1G78400	1	29498194	29499682	GLYMA_08G149300	8	11441237	11445002
PHAVU_005G039700g	5	3892323	3894354	AT1G78400	1	29498194	29499682	GLYMA_15G269400	15	50637589	50641041
PHAVU_005G039700g	5	3892323	3894354	AT2G15460	2	6750934	6752647	GLYMA_08G149300	8	11441237	11445002
PHAVU_005G039700g	5	3892323	3894354	AT2G15460	2	6750934	6752647	GLYMA_15G269400	15	50637589	50641041
PHAVU_005G039700g	5	3892323	3894354	AT2G15470	2	6754330	6756051	GLYMA_08G149300	8	11441237	11445002
PHAVU_005G039700g	5	3892323	3894354	AT2G15470	2	6754330	6756051	GLYMA_15G269400	15	50637589	50641041
PHAVU_005G039700g	5	3892323	3894354	AT1G43100	1	16220519	16222473	GLYMA_08G149300	8	11441237	11445002
PHAVU_005G039700g	5	3892323	3894354	AT1G43100	1	16220519	16222473	GLYMA_15G269400	15	50637589	50641041
PHAVU_005G039700g	5	3892323	3894354	AT2G40310	2	16834065	16835711	GLYMA_08G149300	8	11441237	11445002
PHAVU_005G039700g	5	3892323	3894354	AT2G40310	2	16834065	16835711	GLYMA_15G269400	15	50637589	50641041
PHAVU_005G039700g	5	3892323	3894354	AT1G43080	1	16213995	16215828	GLYMA_08G149300	8	11441237	11445002
PHAVU_005G039700g	5	3892323	3894354	AT1G43080	1	16213995	16215828	GLYMA_15G269400	15	50637589	50641041
PHAVU_005G039700g	5	3892323	3894354	AT4G13760	4	7988058	7989648	GLYMA_08G149300	8	11441237	11445002
PHAVU_005G039700g	5	3892323	3894354	AT4G13760	4	7988058	7989648	GLYMA_15G269400	15	50637589	50641041
PHAVU_005G039700g	5	3892323	3894354	AT1G43090	1	16217197	16219150	GLYMA_08G149300	8	11441237	11445002
PHAVU_005G039700g	5	3892323	3894354	AT1G43090	1	16217197	16219150	GLYMA_15G269400	15	50637589	50641041
PHAVU_005G039700g	5	3892323	3894354	AT2G15450	2	6747536	6749256	GLYMA_08G149300	8	11441237	11445002
PHAVU_005G039700g	5	3892323	3894354	AT2G15450	2	6747536	6749256	GLYMA_15G269400	15	50637589	50641041
PHAVU_005G039700g	5	3892323	3894354	AT1G17150	1	5865707	5867495	GLYMA_08G149300	8	11441237	11445002
PHAVU_005G039700g	5	3892323	3894354	AT1G17150	1	5865707	5867495	GLYMA_15G269400	15	50637589	50641041
PHAVU_005G039700g	5	3892323	3894354	AT2G33160	2	14053404	14056246	GLYMA_08G149300	8	11441237	11445002
PHAVU_005G039700g	5	3892323	3894354	AT2G33160	2	14053404	14056246	GLYMA_15G269400	15	50637589	50641041
PHAVU_005G039700g	5	3892323	3894354	AT2G26620	2	11325069	11326835	GLYMA_08G149300	8	11441237	11445002
PHAVU_005G039700g	5	3892323	3894354	AT2G26620	2	11325069	11326835	GLYMA_15G269400	15	50637589	50641041
PHAVU_005G039800g	5	3898313	3903807	AT3G14750	3	4953547	4955754	GLYMA_15G269300	15	50629544	50632587
PHAVU_005G039800g	5	3898313	3903807	AT3G14750	3	4953547	4955754	GLYMA_08G149000	8	11425107	11427928
PHAVU_005G039900g	5	3906646	3914554	AT1G04930	1	1396265	1399122	GLYMA_08G148900	8	11406413	11420815
PHAVU_005G039900g	5	3906646	3914554	AT1G04930	1	1396265	1399122	GLYMA_15G269200	15	50607523	50621869
PHAVU_005G039900g	5	3906646	3914554	AT2G32840	2	13932839	13934949	GLYMA_08G148900	8	11406413	11420815
PHAVU_005G039900g	5	3906646	3914554	AT2G32840	2	13932839	13934949	GLYMA_15G269200	15	50607523	50621869
PHAVU_005G040000g	5	3938569	3940856					GLYMA_15G269100	15	50591888	50594469
PHAVU_005G040000g	5	3938569	3940856					GLYMA_08G148800	8	11392879	11395485
PHAVU_005G040100g	5	3978279	3978848
PHAVU_005G040200g	5	3981698	3984463
PHAVU_005G040300g	5	3986834	3989395	AT1G03310	1	813413	816812	GLYMA_03G151200	3	36609344	36611944
PHAVU_005G040300g	5	3986834	3989395	AT1G03310	1	813413	816812	GLYMA_19G153700	19	41386848	41389445
PHAVU_005G040400g	5	3993546	3994037	ATCG00480	Pt	52660	54156
PHAVU_005G040500g	5	3997424	3998598					GLYMA_08G157300	8	12156261	12158113
PHAVU_005G040500g	5	3997424	3998598					GLYMA_15G268900	15	50552766	50554381
PHAVU_005G040600g	5	4015131	4022530	AT5G58003	5	23479781	23482136	GLYMA_17G074700	17	5855796	5860725
PHAVU_005G040600g	5	4015131	4022530	AT5G58003	5	23479781	23482136	GLYMA_02G203000	2	38826532	38832945
PHAVU_005G040700g	5	4029002	4033332	AT5G58000	5	23476731	23479598	GLYMA_17G074600	17	5849907	5854028
PHAVU_005G040700g	5	4029002	4033332	AT5G58000	5	23476731	23479598	GLYMA_02G203100	2	38843090	38847217
PHAVU_005G040800g	5	4069680	4072907	AT3G14780	3	4961777	4963569
PHAVU_005G040900g	5	4077248	4100027	AT5G36870	5	14518008	14534060	GLYMA_15G268800	15	50529595	50548992
PHAVU_005G040900g	5	4077248	4100027	AT5G36870	5	14518008	14534060	GLYMA_08G157400	8	12162921	12193517
PHAVU_005G040900g	5	4077248	4100027	AT1G05570	1	1647575	1659611	GLYMA_15G268800	15	50529595	50548992
PHAVU_005G040900g	5	4077248	4100027	AT1G05570	1	1647575	1659611	GLYMA_08G157400	8	12162921	12193517
PHAVU_005G040900g	5	4077248	4100027	AT2G31960	2	13588522	13600430	GLYMA_15G268800	15	50529595	50548992
PHAVU_005G040900g	5	4077248	4100027	AT2G31960	2	13588522	13600430	GLYMA_08G157400	8	12162921	12193517
PHAVU_005G041000g	5	4109636	4110707	AT1G70840	1	26712982	26714069	GLYMA_15G274300	15	51194531	51196221
PHAVU_005G041000g	5	4109636	4110707	AT1G23130	1	8200321	8201246	GLYMA_15G274300	15	51194531	51196221
PHAVU_005G041000g	5	4109636	4110707	AT1G70860	1	26718070	26719211	GLYMA_15G274300	15	51194531	51196221
PHAVU_005G041000g	5	4109636	4110707	AT1G70880	1	26722846	26723978	GLYMA_15G274300	15	51194531	51196221
PHAVU_005G041000g	5	4109636	4110707	AT5G28000	5	10020653	10021430	GLYMA_15G274300	15	51194531	51196221
PHAVU_005G041000g	5	4109636	4110707	AT1G70890	1	26725521	26726652	GLYMA_15G274300	15	51194531	51196221
PHAVU_005G041000g	5	4109636	4110707	AT1G70850	1	26714866	26716901	GLYMA_15G274300	15	51194531	51196221
PHAVU_005G041000g	5	4109636	4110707	AT1G35260	1	12936849	12937787	GLYMA_15G274300	15	51194531	51196221
PHAVU_005G041000g	5	4109636	4110707	AT1G70830	1	26709889	26711587	GLYMA_15G274300	15	51194531	51196221
PHAVU_005G041000g	5	4109636	4110707	AT5G28010	5	10024623	10026051	GLYMA_15G274300	15	51194531	51196221
PHAVU_005G041000g	5	4109636	4110707	AT1G35310	1	12956119	12957090	GLYMA_15G274300	15	51194531	51196221
PHAVU_005G041100g	5	4117335	4120721	AT2G44360	2	18320732	18321696	GLYMA_15G268700	15	50509680	50513825
PHAVU_005G041200g	5	4126072	4128058	AT1G12770	1	4351019	4353797	GLYMA_15G265600	15	50070458	50072776
PHAVU_005G041200g	5	4126072	4128058	AT1G12770	1	4351019	4353797	GLYMA_08G162000	8	12591207	12593472
PHAVU_005G041300g	5	4128426	4130449	AT1G03510	1	876087	877556	GLYMA_15G268600	15	50502534	50503431
PHAVU_005G041400g	5	4138713	4142646	AT4G10650	4	6573792	6576250	GLYMA_08G157500	8	12199277	12205472
PHAVU_005G041500g	5	4145033	4147186					GLYMA_08G157600	8	12206851	12208844
PHAVU_005G041600g	5	4149223	4158038	AT3G60100	3	22192730	22196447	GLYMA_15G268500	15	50490711	50502498
PHAVU_005G041600g	5	4149223	4158038	AT3G60100	3	22192730	22196447	GLYMA_08G157700	8	12213783	12222299
PHAVU_005G041600g	5	4149223	4158038	AT2G44350	2	18316278	18320789	GLYMA_15G268500	15	50490711	50502498
PHAVU_005G041600g	5	4149223	4158038	AT2G44350	2	18316278	18320789	GLYMA_08G157700	8	12213783	12222299
PHAVU_005G041700g	5	4168292	4169782
PHAVU_005G041800g	5	4176386	4178643
PHAVU_005G0419000g	5	4181539	4182100	AT2G31955	2	13583985	13586703	GLYMA_08G157800	8	12226940	12231858
PHAVU_005G0419000g	5	4181539	4182100	AT2G31955	2	13583985	13586703	GLYMA_15G268400	15	50486694	50492385
PHAVU_005G0419001g	5	4178784	4180759	AT2G31955	2	13583985	13586703
PHAVU_005G0419002g	5	4181187	4181393	AT2G31955	2	13583985	13586703	GLYMA_08G157800	8	12226940	12231858
PHAVU_005G0419002g	5	4181187	4181393	AT2G31955	2	13583985	13586703	GLYMA_15G268400	15	50486694	50492385
PHAVU_005G0420000g	5	4187496	4190154	AT2G31955	2	13583985	13586703
PHAVU_005G0420001g	5	4185712	4187216	AT2G31955	2	13583985	13586703	GLYMA_08G157800	8	12226940	12231858
PHAVU_005G0420001g	5	4185712	4187216	AT2G31955	2	13583985	13586703	GLYMA_15G268400	15	50486694	50492385
PHAVU_005G042100g	5	4194277	4194893					GLYMA_15G268300	15	50482677	50484349
PHAVU_005G042100g	5	4194277	4194893					GLYMA_08G157900	8	12235183	12236400
PHAVU_005G042200g	5	4206438	4207137	AT2G31945	2	13581534	13582366	GLYMA_15G268200	15	50451999	50453074
PHAVU_005G042200g	5	4206438	4207137	AT2G31945	2	13581534	13582366	GLYMA_08G158100	8	12250248	12251336
PHAVU_005G042200g	5	4206438	4207137	AT1G05575	1	1661550	1662259	GLYMA_15G268200	15	50451999	50453074
PHAVU_005G042200g	5	4206438	4207137	AT1G05575	1	1661550	1662259	GLYMA_08G158100	8	12250248	12251336
PHAVU_005G042300g	5	4209317	4212072					GLYMA_08G158300	8	12260220	12262810
PHAVU_005G042300g	5	4209317	4212072					GLYMA_09G137100	9	33944783	33945100
PHAVU_005G042300g	5	4209317	4212072					GLYMA_15G268100	15	50445469	50448268
PHAVU_005G042400g	5	4267264	4268820					GLYMA_15G268000	15	50434297	50435918
PHAVU_005G042400g	5	4267264	4268820					GLYMA_08G158400	8	12264351	12266109
PHAVU_005G042500g	5	4298280	4298907	AT2G31940	2	13580371	13581134	GLYMA_15G267900	15	50419663	50420770
PHAVU_005G042500g	5	4298280	4298907	AT2G31940	2	13580371	13581134	GLYMA_08G158500	8	12280422	12281584
PHAVU_005G042600g	5	4325215	4330625	AT2G44280	2	18301223	18304627	GLYMA_08G158600	8	12290252	12297255
PHAVU_005G042600g	5	4325215	4330625	AT2G44280	2	18301223	18304627	GLYMA_15G267700	15	50399012	50406016
PHAVU_005G042600g	5	4325215	4330625	AT3G60070	3	22183243	22186657	GLYMA_08G158600	8	12290252	12297255
PHAVU_005G042600g	5	4325215	4330625	AT3G60070	3	22183243	22186657	GLYMA_15G267700	15	50399012	50406016
PHAVU_005G042700g	5	4335250	4336180					GLYMA_15G267600	15	50392785	50393327
PHAVU_005G042700g	5	4335250	4336180					GLYMA_08G158700	8	12301021	12302256
PHAVU_005G042800g	5	4341462	4344811	AT2G31920	2	13573668	13576381	GLYMA_08G158800	8	12314656	12318710
PHAVU_005G042800g	5	4341462	4344811	AT2G31920	2	13573668	13576381	GLYMA_15G267500	15	50377760	50382089
PHAVU_005G042900g	5	4345399	4347981	AT1G05577	1	1662352	1664398	GLYMA_08G159000	8	12319156	12324510
PHAVU_005G042900g	5	4345399	4347981	AT1G05577	1	1662352	1664398	GLYMA_15G267400	15	50374191	50377534
PHAVU_005G043000g	5	4369254	4371116					GLYMA_08G159100	8	12343496	12345747
PHAVU_005G043000g	5	4369254	4371116					GLYMA_15G267300	15	50360703	50362751
PHAVU_005G043100g	5	4372541	4377178					GLYMA_15G267200	15	50352186	50359142
PHAVU_005G043100g	5	4372541	4377178					GLYMA_08G159300	8	12350369	12351387
PHAVU_005G043200g	5	4384001	4387511	AT1G05590	1	1669350	1671902	GLYMA_08G159500	8	12372887	12376822
PHAVU_005G043300g	5	4391859	4395992	AT5G22130	5	7337158	7340052	GLYMA_08G159600	8	12377775	12387293
PHAVU_005G043400g	5	4404433	4407204	AT1G72370	1	27242845	27244931	GLYMA_08G159800	8	12386775	12390398
PHAVU_005G043400g	5	4404433	4407204	AT1G72370	1	27242845	27244931	GLYMA_15G267100	15	50345110	50347801
PHAVU_005G043400g	5	4404433	4407204	AT3G04770	3	1309273	1311129	GLYMA_08G159800	8	12386775	12390398
PHAVU_005G043400g	5	4404433	4407204	AT3G04770	3	1309273	1311129	GLYMA_15G267100	15	50345110	50347801
PHAVU_005G043500g	5	4411476	4415677	AT1G10670	1	3535288	3538439	GLYMA_08G159900	8	12394459	12399478
PHAVU_005G043500g	5	4411476	4415677	AT1G10670	1	3535288	3538439	GLYMA_15G267000	15	50328608	50333381
PHAVU_005G043500g	5	4411476	4415677	AT1G60810	1	22388527	22391237	GLYMA_08G159900	8	12394459	12399478
PHAVU_005G043500g	5	4411476	4415677	AT1G60810	1	22388527	22391237	GLYMA_15G267000	15	50328608	50333381
PHAVU_005G043600g	5	4416792	4419652	AT1G79260	1	29813146	29814351	GLYMA_08G160000	8	12401898	12405089
PHAVU_005G043600g	5	4416792	4419652	AT1G79260	1	29813146	29814351	GLYMA_15G266900	15	50323679	50326732
PHAVU_005G043700g	5	4421906	4424636	AT1G16430	1	5614593	5615660	GLYMA_08G160100	8	12406205	12409119
PHAVU_005G043700g	5	4421906	4424636	AT1G16430	1	5614593	5615660	GLYMA_15G204300	15	26953824	26957140
PHAVU_005G043700g	5	4421906	4424636	AT1G07950	1	2465729	2467165	GLYMA_08G160100	8	12406205	12409119
PHAVU_005G043700g	5	4421906	4424636	AT1G07950	1	2465729	2467165	GLYMA_15G204300	15	26953824	26957140
PHAVU_005G043800g	5	4427848	4430607	AT1G79250	1	29810134	29812683	GLYMA_08G160400	8	12418897	12424048
PHAVU_005G043800g	5	4427848	4430607	AT1G79250	1	29810134	29812683	GLYMA_15G266800	15	50301070	50305210
PHAVU_005G043800g	5	4427848	4430607	AT1G16440	1	5615808	5617672	GLYMA_08G160400	8	12418897	12424048
PHAVU_005G043800g	5	4427848	4430607	AT1G16440	1	5615808	5617672	GLYMA_15G266800	15	50301070	50305210
PHAVU_005G043800g	5	4427848	4430607	AT3G12690	3	4030387	4033387	GLYMA_08G160400	8	12418897	12424048
PHAVU_005G043800g	5	4427848	4430607	AT3G12690	3	4030387	4033387	GLYMA_15G266800	15	50301070	50305210
PHAVU_005G043900g	5	4431023	4435991					GLYMA_15G266700	15	50295277	50301000
PHAVU_005G043900g	5	4431023	4435991					GLYMA_08G160500	8	12422125	12429152
PHAVU_005G044000g	5	4441499	4446849	AT3G03060	3	691934	695675	GLYMA_11G091700	11	6938010	6942238
PHAVU_005G044000g	5	4441499	4446849	AT3G03060	3	691934	695675	GLYMA_12G017700	12	1240464	1244675
PHAVU_005G044000g	5	4441499	4446849	AT5G16930	5	5568388	5571859	GLYMA_11G091700	11	6938010	6942238
PHAVU_005G044000g	5	4441499	4446849	AT5G16930	5	5568388	5571859	GLYMA_12G017700	12	1240464	1244675
PHAVU_005G044100g	5	4450569	4456502	AT3G12685	3	4029183	4030355	GLYMA_08G160700	8	12439553	12443662
PHAVU_005G044200g	5	4458053	4458490	AT2G21820	2	9302853	9303408	GLYMA_08G160800	8	12444317	12444866
PHAVU_005G044300g	5	4473030	4478249	AT1G54350	1	20286856	20290401
PHAVU_005G044400g	5	4483871	4495445	AT1G54350	1	20286856	20290401	GLYMA_08G160900	8	12447956	12454558
PHAVU_005G044500g	5	4499033	4505633	AT3G12670	3	4019031	4024357	GLYMA_15G266600	15	50274290	50280981
PHAVU_005G044500g	5	4499033	4505633	AT3G12670	3	4019031	4024357	GLYMA_08G161000	8	12462943	12469743
PHAVU_005G044600g	5	4613761	4616889	AT1G79580	1	29940803	29943713	GLYMA_15G266500	15	50221849	50225934
PHAVU_005G044600g	5	4613761	4616889	AT1G79580	1	29940803	29943713	GLYMA_08G161300	8	12508840	12512499
PHAVU_005G044700g	5	4630306	4636020	AT5G44590	5	17987591	17989338	GLYMA_08G161400	8	12519604	12525934
PHAVU_005G044700g	5	4630306	4636020	AT5G44600	5	17989793	17991717	GLYMA_08G161400	8	12519604	12525934
PHAVU_005G044800g	5	4638067	4639025
PHAVU_005G044900g	5	4652835	4665374	AT2G31900	2	13560370	13570469	GLYMA_08G161500	8	12527078	12540036
PHAVU_005G044900g	5	4652835	4665374	AT2G31900	2	13560370	13570469	GLYMA_15G266300	15	50176432	50189542
PHAVU_005G045000g	5	4721149	4724628					GLYMA_15G266100	15	50108902	50118073
PHAVU_005G045000g	5	4721149	4724628					GLYMA_08G161600	8	12561790	12565939
PHAVU_005G045100g	5	4729257	4730210	AT2G18370	2	7980532	7981868	GLYMA_08G161700	8	12569962	12571807
PHAVU_005G045100g	5	4729257	4730210	AT2G18370	2	7980532	7981868	GLYMA_15G265900	15	50107393	50109403
PHAVU_005G045200g	5	4747390	4748035					GLYMA_15G265800	15	50093510	50093953
PHAVU_005G045200g	5	4747390	4748035					GLYMA_08G161800	8	12577446	12577917
PHAVU_005G045300g	5	4761707	4764631	AT1G05590	1	1669350	1671902	GLYMA_08G161900	8	12580751	12584479
PHAVU_005G045300g	5	4761707	4764631	AT1G05590	1	1669350	1671902	GLYMA_15G265700	15	50090344	50091285
PHAVU_005G045400g	5	4775130	4777363	AT1G12770	1	4351019	4353797	GLYMA_15G265600	15	50070458	50072776
PHAVU_005G045400g	5	4775130	4777363	AT1G12770	1	4351019	4353797	GLYMA_08G162000	8	12591207	12593472
PHAVU_005G045500g	5	4806160	4809637	AT3G12700	3	4036945	4039185	GLYMA_08G162100	8	12613186	12617034
PHAVU_005G045500g	5	4806160	4809637	AT3G12700	3	4036945	4039185	GLYMA_15G265500	15	50038201	50042051
PHAVU_005G045600g	5	4866485	4871433	AT1G79270	1	29815470	29819678	GLYMA_08G162200	8	12635478	12640656
PHAVU_005G045600g	5	4866485	4871433	AT1G79270	1	29815470	29819678	GLYMA_15G265400	15	50001902	50006882
PHAVU_005G045700g	5	4876014	4906900	AT1G79280	1	29818970	29833016	GLYMA_08G162300	8	12650119	12683535
PHAVU_005G045700g	5	4876014	4906900	AT1G79280	1	29818970	29833016	GLYMA_15G265300	15	49956889	49993042
PHAVU_005G045800g	5	4910378	4911926					GLYMA_08G162400	8	12692978	12695479
PHAVU_005G045900g	5	4932895	4935784	AT3G12710	3	4040324	4042075	GLYMA_03G079100	3	20034819	20035835
PHAVU_005G045900g	5	4932895	4935784	AT3G12710	3	4040324	4042075	GLYMA_08G162500	8	12702931	12706079
PHAVU_005G046000g	5	4978692	4980972					GLYMA_08G162700	8	12736920	12739132
PHAVU_005G046000g	5	4978692	4980972					GLYMA_15G244600	15	46599133	46601571
PHAVU_005G046100g	5	4989199	4991987	AT1G79340	1	29842587	29844638	GLYMA_08G162900	8	12756525	12757349
PHAVU_005G046100g	5	4989199	4991987	AT1G16420	1	5612150	5614020	GLYMA_08G162900	8	12756525	12757349
PHAVU_005G046100g	5	4989199	4991987	AT1G79320	1	29836644	29838140	GLYMA_08G162900	8	12756525	12757349
PHAVU_005G046100g	5	4989199	4991987	AT1G79310	1	29833839	29835728	GLYMA_08G162900	8	12756525	12757349
PHAVU_005G046100g	5	4989199	4991987	AT1G79330	1	29838551	29840317	GLYMA_08G162900	8	12756525	12757349
PHAVU_005G046200g	5	5001671	5002177	AT2G37430	2	15706285	15707224	GLYMA_19G174000	19	43452743	43453600
PHAVU_005G046200g	5	5001671	5002177	AT2G37430	2	15706285	15707224	GLYMA_03G173100	3	38737796	38738768
PHAVU_005G046200g	5	5001671	5002177	AT3G53600	3	19875375	19876177	GLYMA_19G174000	19	43452743	43453600
PHAVU_005G046200g	5	5001671	5002177	AT3G53600	3	19875375	19876177	GLYMA_03G173100	3	38737796	38738768
PHAVU_005G046300g	5	5035798	5039765	AT1G03670	1	914222	916222
PHAVU_005G046300g	5	5035798	5039765	AT4G03460	4	1537118	1540713
PHAVU_005G046300g	5	5035798	5039765	AT4G14400	4	8294165	8299195
PHAVU_005G046300g	5	5035798	5039765	AT4G03480	4	1545470	1548871
PHAVU_005G046300g	5	5035798	5039765	AT4G05040	4	2578594	2582290
PHAVU_005G046300g	5	5035798	5039765	AT4G03450	4	1529372	1531819
PHAVU_005G046300g	5	5035798	5039765	AT4G14390	4	8289610	8292203
PHAVU_005G046300g	5	5035798	5039765	AT4G03490	4	1549176	1554159
PHAVU_005G046300g	5	5035798	5039765	AT4G03440	4	1523947	1527628
PHAVU_005G046300g	5	5035798	5039765	AT4G03470	4	1542018	1544457
PHAVU_005G046300g	5	5035798	5039765	AT4G03500	4	1553092	1556704
PHAVU_005G046400g	5	5066711	5068918	AT1G03670	1	914222	916222
PHAVU_005G046400g	5	5066711	5068918	AT4G03460	4	1537118	1540713
PHAVU_005G046400g	5	5066711	5068918	AT4G14400	4	8294165	8299195
PHAVU_005G046400g	5	5066711	5068918	AT4G03480	4	1545470	1548871
PHAVU_005G046400g	5	5066711	5068918	AT4G05040	4	2578594	2582290
PHAVU_005G046400g	5	5066711	5068918	AT4G03450	4	1529372	1531819
PHAVU_005G046400g	5	5066711	5068918	AT4G14390	4	8289610	8292203
PHAVU_005G046400g	5	5066711	5068918	AT4G03490	4	1549176	1554159
PHAVU_005G046400g	5	5066711	5068918	AT4G03440	4	1523947	1527628
PHAVU_005G046400g	5	5066711	5068918	AT4G03470	4	1542018	1544457
PHAVU_005G046400g	5	5066711	5068918	AT4G03500	4	1553092	1556704
PHAVU_005G046500g	5	5085415	5096362	AT1G79380	1	29860491	29863316	GLYMA_08G163000	8	12759508	12768984
PHAVU_005G046600g	5	5113119	5119908	AT1G03670	1	914222	916222
PHAVU_005G046600g	5	5113119	5119908	AT4G03460	4	1537118	1540713
PHAVU_005G046600g	5	5113119	5119908	AT4G14400	4	8294165	8299195
PHAVU_005G046600g	5	5113119	5119908	AT4G03480	4	1545470	1548871
PHAVU_005G046600g	5	5113119	5119908	AT4G05040	4	2578594	2582290
PHAVU_005G046600g	5	5113119	5119908	AT4G03450	4	1529372	1531819
PHAVU_005G046600g	5	5113119	5119908	AT4G14390	4	8289610	8292203
PHAVU_005G046600g	5	5113119	5119908	AT4G03490	4	1549176	1554159
PHAVU_005G046600g	5	5113119	5119908	AT4G03440	4	1523947	1527628
PHAVU_005G046600g	5	5113119	5119908	AT4G03470	4	1542018	1544457
PHAVU_005G046600g	5	5113119	5119908	AT4G03500	4	1553092	1556704
PHAVU_005G046700g	5	5144137	5152980	AT1G03670	1	914222	916222
PHAVU_005G046700g	5	5144137	5152980	AT4G03460	4	1537118	1540713
PHAVU_005G046700g	5	5144137	5152980	AT4G14400	4	8294165	8299195
PHAVU_005G046700g	5	5144137	5152980	AT4G03480	4	1545470	1548871
PHAVU_005G046700g	5	5144137	5152980	AT4G05040	4	2578594	2582290
PHAVU_005G046700g	5	5144137	5152980	AT4G03450	4	1529372	1531819
PHAVU_005G046700g	5	5144137	5152980	AT4G14390	4	8289610	8292203
PHAVU_005G046700g	5	5144137	5152980	AT4G03490	4	1549176	1554159
PHAVU_005G046700g	5	5144137	5152980	AT4G03440	4	1523947	1527628
PHAVU_005G046700g	5	5144137	5152980	AT4G03470	4	1542018	1544457
PHAVU_005G046700g	5	5144137	5152980	AT4G03500	4	1553092	1556704
PHAVU_005G046800g	5	5151610	5152089
PHAVU_005G046900g	5	5206762	5211245	AT1G03670	1	914222	916222
PHAVU_005G046900g	5	5206762	5211245	AT4G03460	4	1537118	1540713
PHAVU_005G046900g	5	5206762	5211245	AT4G14400	4	8294165	8299195
PHAVU_005G046900g	5	5206762	5211245	AT4G03480	4	1545470	1548871
PHAVU_005G046900g	5	5206762	5211245	AT4G05040	4	2578594	2582290
PHAVU_005G046900g	5	5206762	5211245	AT4G03450	4	1529372	1531819
PHAVU_005G046900g	5	5206762	5211245	AT4G14390	4	8289610	8292203
PHAVU_005G046900g	5	5206762	5211245	AT4G03490	4	1549176	1554159
PHAVU_005G046900g	5	5206762	5211245	AT4G03440	4	1523947	1527628
PHAVU_005G046900g	5	5206762	5211245	AT4G03470	4	1542018	1544457
PHAVU_005G046900g	5	5206762	5211245	AT4G03500	4	1553092	1556704
PHAVU_005G047000g	5	5234126	5235641
PHAVU_005G047100g	5	5264482	5267821
PHAVU_005G047200g	5	5275768	5279594	AT1G03670	1	914222	916222
PHAVU_005G047200g	5	5275768	5279594	AT4G03460	4	1537118	1540713
PHAVU_005G047200g	5	5275768	5279594	AT4G14400	4	8294165	8299195
PHAVU_005G047200g	5	5275768	5279594	AT4G03480	4	1545470	1548871
PHAVU_005G047200g	5	5275768	5279594	AT4G05040	4	2578594	2582290
PHAVU_005G047200g	5	5275768	5279594	AT4G03450	4	1529372	1531819
PHAVU_005G047200g	5	5275768	5279594	AT4G14390	4	8289610	8292203
PHAVU_005G047200g	5	5275768	5279594	AT4G03490	4	1549176	1554159
PHAVU_005G047200g	5	5275768	5279594	AT4G03440	4	1523947	1527628
PHAVU_005G047200g	5	5275768	5279594	AT4G03470	4	1542018	1544457
PHAVU_005G047200g	5	5275768	5279594	AT4G03500	4	1553092	1556704
PHAVU_005G047300g	5	5316261	5320980	AT1G54330	1	20279507	20280952	GLYMA_08G163100	8	12786187	12790560
PHAVU_005G047300g	5	5316261	5320980	AT1G54330	1	20279507	20280952	GLYMA_15G264100	15	49820324	49824883
PHAVU_005G047400g	5	5333946	5335592	AT3G12720	3	4043288	4044715	GLYMA_15G264000	15	49812996	49814711
PHAVU_005G047400g	5	5333946	5335592	AT3G12720	3	4043288	4044715	GLYMA_08G163200	8	12800182	12802293
PHAVU_005G047500g	5	5389344	5392551	AT1G79420	1	29871326	29874329	GLYMA_08G163400	8	12831168	12834731
PHAVU_005G047500g	5	5389344	5392551	AT1G79420	1	29871326	29874329	GLYMA_15G263800	15	49753881	49757181
PHAVU_005G047600g	5	5428850	5431298	AT1G79430	1	29877228	29879279	GLYMA_15G263700	15	49732962	49736683
PHAVU_005G047700g	5	5453249	5455309					GLYMA_13G154100	13	26931468	26935731
PHAVU_005G047800g	5	5458299	5459515					GLYMA_13G154100	13	26931468	26935731
PHAVU_005G047900g	5	5491834	5493904					GLYMA_08G163600	8	12868508	12870770
PHAVU_005G047900g	5	5491834	5493904					GLYMA_15G263600	15	49698401	49700796
PHAVU_005G048000g	5	5501199	5515494	AT1G79440	1	29882121	29887414	GLYMA_08G163700	8	12875239	12891819
PHAVU_005G048000g	5	5501199	5515494	AT1G79440	1	29882121	29887414	GLYMA_15G263500	15	49664672	49682418
PHAVU_005G048100g	5	5519298	5519752
PHAVU_005G048200g	5	5529630	5532926	AT5G20980	5	7122800	7128412	GLYMA_13G028400	13	7785409	7791241
PHAVU_005G048200g	5	5529630	5532926	AT5G20980	5	7122800	7128412	GLYMA_17G178900	17	19484077	19488744
PHAVU_005G048200g	5	5529630	5532926	AT5G20980	5	7122800	7128412	GLYMA_20G055900	20	13721322	13726650
PHAVU_005G048300g	5	5550470	5554824	AT1G79440	1	29882121	29887414	GLYMA_08G163700	8	12875239	12891819
PHAVU_005G048300g	5	5550470	5554824	AT1G79440	1	29882121	29887414	GLYMA_15G263500	15	49664672	49682418
PHAVU_005G048400g	5	5575654	5585042	AT1G79450	1	29887616	29890211	GLYMA_08G163800	8	12895207	12899792
PHAVU_005G048400g	5	5575654	5585042	AT1G79450	1	29887616	29890211	GLYMA_15G263400	15	49649271	49658032
PHAVU_005G048400g	5	5575654	5585042	AT1G16360	1	5593270	5595814	GLYMA_08G163800	8	12895207	12899792
PHAVU_005G048400g	5	5575654	5585042	AT1G16360	1	5593270	5595814	GLYMA_15G263400	15	49649271	49658032
PHAVU_005G048400g	5	5575654	5585042	AT3G12740	3	4049309	4051775	GLYMA_08G163800	8	12895207	12899792
PHAVU_005G048400g	5	5575654	5585042	AT3G12740	3	4049309	4051775	GLYMA_15G263400	15	49649271	49658032
PHAVU_005G048400g	5	5575654	5585042	AT1G54320	1	20275534	20277981	GLYMA_08G163800	8	12895207	12899792
PHAVU_005G048400g	5	5575654	5585042	AT1G54320	1	20275534	20277981	GLYMA_15G263400	15	49649271	49658032
PHAVU_005G048500g	5	5604867	5610467	AT1G79460	1	29890367	29894646	GLYMA_08G163900	8	12901876	12908991
PHAVU_005G048500g	5	5604867	5610467	AT1G79460	1	29890367	29894646	GLYMA_15G263300	15	49639951	49645729
PHAVU_005G048600g	5	5611862	5612122
PHAVU_005G048700g	5	5612676	5616606	AT1G79470	1	29894569	29897166	GLYMA_15G263100	15	49595431	49599660
PHAVU_005G048700g	5	5612676	5616606	AT1G79470	1	29894569	29897166	GLYMA_08G164100	8	12918209	12921985
PHAVU_005G048700g	5	5612676	5616606	AT1G16350	1	5590756	5593098	GLYMA_15G263100	15	49595431	49599660
PHAVU_005G048700g	5	5612676	5616606	AT1G16350	1	5590756	5593098	GLYMA_08G164100	8	12918209	12921985
PHAVU_005G048800g	5	5628184	5630342
PHAVU_005G048900g	5	5642977	5645134					GLYMA_15G262800	15	49558181	49560745
PHAVU_005G048900g	5	5642977	5645134					GLYMA_08G164400	8	12943200	12945729
PHAVU_005G049000g	5	5668885	5670180	AT1G16320	1	5580821	5582154	GLYMA_15G262600	15	49532350	49534743
PHAVU_005G049000g	5	5668885	5670180	AT1G16320	1	5580821	5582154	GLYMA_08G164500	8	12954625	12956940
PHAVU_005G049000g	5	5668885	5670180	AT1G79510	1	29908013	29909988	GLYMA_15G262600	15	49532350	49534743
PHAVU_005G049000g	5	5668885	5670180	AT1G79510	1	29908013	29909988	GLYMA_08G164500	8	12954625	12956940
PHAVU_005G049100g	5	5690449	5692504
PHAVU_005G049200g	5	5694309	5695004
PHAVU_005G049300g	5	5702444	5706126	AT1G79520	1	29911381	29914967	GLYMA_08G164800	8	12978532	12982936
PHAVU_005G049300g	5	5702444	5706126	AT1G79520	1	29911381	29914967	GLYMA_15G262300	15	49484391	49488666
PHAVU_005G049300g	5	5702444	5706126	AT1G79520	1	29911381	29914967	GLYMA_08G164700	8	12972477	12975940
PHAVU_005G049300g	5	5702444	5706126	AT1G79520	1	29911381	29914967	GLYMA_15G262400	15	49495728	49499550
PHAVU_005G049300g	5	5702444	5706126	AT1G16310	1	5578265	5580730	GLYMA_08G164800	8	12978532	12982936
PHAVU_005G049300g	5	5702444	5706126	AT1G16310	1	5578265	5580730	GLYMA_15G262300	15	49484391	49488666
PHAVU_005G049300g	5	5702444	5706126	AT1G16310	1	5578265	5580730	GLYMA_08G164700	8	12972477	12975940
PHAVU_005G049300g	5	5702444	5706126	AT1G16310	1	5578265	5580730	GLYMA_15G262400	15	49495728	49499550
PHAVU_005G049400g	5	5746561	5746830
PHAVU_005G049500g	5	5748380	5749045
PHAVU_005G049600g	5	5749223	5757201	AT3G12760	3	4054724	4058840	GLYMA_08G164900	8	12991540	12999834
PHAVU_005G049600g	5	5749223	5757201	AT3G12760	3	4054724	4058840	GLYMA_15G262200	15	49465185	49472595
PHAVU_005G049700g	5	5784393	5788747					GLYMA_15G258100	15	48836752	48841735
PHAVU_005G049700g	5	5784393	5788747					GLYMA_08G169000	8	13451401	13456146
PHAVU_005G0498000g	5	5839843	5840267
PHAVU_005G0498001g	5	5839512	5839595
PHAVU_005G049900g	5	5889644	5895920	AT5G45190	5	18277080	18281909	GLYMA_08G168800	8	13403510	13410225
PHAVU_005G049900g	5	5889644	5895920	AT5G45190	5	18277080	18281909	GLYMA_15G258300	15	48899412	48908116
PHAVU_005G049900g	5	5889644	5895920	AT4G19600	4	10672765	10676929	GLYMA_08G168800	8	13403510	13410225
PHAVU_005G049900g	5	5889644	5895920	AT4G19600	4	10672765	10676929	GLYMA_15G258300	15	48899412	48908116
PHAVU_005G050000g	5	5922000	5924714	AT1G56170	1	21024482	21025902	GLYMA_15G261300	15	49382502	49385627
PHAVU_005G050000g	5	5922000	5924714	AT1G56170	1	21024482	21025902	GLYMA_08G165700	8	13065806	13069838
PHAVU_005G050100g	5	5932187	5936118	AT1G16445	1	5617786	5619456	GLYMA_08G166800	8	13159170	13162667
PHAVU_005G050100g	5	5932187	5936118	AT1G16445	1	5617786	5619456	GLYMA_15G260800	15	49324241	49328051
PHAVU_005G050200g	5	5944325	5952834	AT1G16270	1	5562861	5568368	GLYMA_08G165900	8	13082696	13091798
PHAVU_005G050200g	5	5944325	5952834	AT1G16270	1	5562861	5568368	GLYMA_15G261100	15	49352283	49361844
PHAVU_005G050200g	5	5944325	5952834	AT1G79570	1	29932578	29938856	GLYMA_08G165900	8	13082696	13091798
PHAVU_005G050200g	5	5944325	5952834	AT1G79570	1	29932578	29938856	GLYMA_15G261100	15	49352283	49361844
PHAVU_005G050300g	5	5954337	5962895	AT1G16270	1	5562861	5568368	GLYMA_15G261200	15	49362995	49371112
PHAVU_005G050300g	5	5954337	5962895	AT1G16270	1	5562861	5568368	GLYMA_08G165800	8	13073507	13081541
PHAVU_005G050300g	5	5954337	5962895	AT1G79570	1	29932578	29938856	GLYMA_15G261200	15	49362995	49371112
PHAVU_005G050300g	5	5954337	5962895	AT1G79570	1	29932578	29938856	GLYMA_08G165800	8	13073507	13081541
PHAVU_005G050400g	5	6010602	6018003	AT1G79230	1	29800563	29804033	GLYMA_15G260300	15	49280109	49288192
PHAVU_005G050400g	5	6010602	6018003	AT1G79230	1	29800563	29804033	GLYMA_08G167100	8	13180278	13188468
PHAVU_005G050400g	5	6010602	6018003	AT1G16460	1	5619545	5622674	GLYMA_15G260300	15	49280109	49288192
PHAVU_005G050400g	5	6010602	6018003	AT1G16460	1	5619545	5622674	GLYMA_08G167100	8	13180278	13188468
PHAVU_005G050500g	5	6051028	6052587					GLYMA_08G166700	8	13154211	13155248
PHAVU_005G050500g	5	6051028	6052587					GLYMA_08G166100	8	13118244	13119530
PHAVU_005G050500g	5	6051028	6052587					GLYMA_08G166000	8	13109199	13110707
PHAVU_005G050500g	5	6051028	6052587					GLYMA_08G166200	8	13127345	13128907
PHAVU_005G050500g	5	6051028	6052587					GLYMA_15G260700	15	49318023	49319746
PHAVU_005G050500g	5	6051028	6052587					GLYMA_15G260600	15	49314197	49316134
PHAVU_005G050600g	5	6056682	6059648	AT1G56090	1	20977541	20979448	GLYMA_08G168700	8	13398366	13401230
PHAVU_005G050600g	5	6056682	6059648	AT1G56090	1	20977541	20979448	GLYMA_15G258500	15	48954725	48957518
PHAVU_005G050700g	5	6076203	6080368	AT1G56190	1	21028137	21030684	GLYMA_15G261900	15	49422914	49426618
PHAVU_005G050700g	5	6076203	6080368	AT1G56190	1	21028137	21030684	GLYMA_08G165500	8	13045520	13049274
PHAVU_005G050700g	5	6076203	6080368	AT3G12780	3	4060920	4063306	GLYMA_15G261900	15	49422914	49426618
PHAVU_005G050700g	5	6076203	6080368	AT3G12780	3	4060920	4063306	GLYMA_08G165500	8	13045520	13049274
PHAVU_005G050800g	5	6090451	6093999	AT1G79550	1	29924023	29926636	GLYMA_08G165400	8	13037061	13040277
PHAVU_005G050800g	5	6090451	6093999	AT1G79550	1	29924023	29926636	GLYMA_15G262100	15	49447943	49451741
PHAVU_005G050900g	5	6113339	6121736	AT5G64150	5	25668755	25671218	GLYMA_15G260100	15	49256253	49261623
PHAVU_005G050900g	5	6113339	6121736	AT5G64150	5	25668755	25671218	GLYMA_08G167200	8	13190530	13194583
PHAVU_005G051000g	5	6122654	6125913					GLYMA_08G167300	8	13195549	13199394
PHAVU_005G051100g	5	6131883	6133848	AT1G16500	1	5638779	5640202	GLYMA_15G259100	15	49109474	49111739
PHAVU_005G051100g	5	6131883	6133848	AT1G79160	1	29779517	29780876	GLYMA_15G259100	15	49109474	49111739
PHAVU_005G051200g	5	6253597	6253968
PHAVU_005G051300g	5	6303117	6303439					GLYMA_15G249200	15	47540419	47543738
PHAVU_005G051300g	5	6303117	6303439					GLYMA_13G259000	13	36333922	36334294
PHAVU_005G051300g	5	6303117	6303439					GLYMA_13G368000	13	45351093	45351479
PHAVU_005G051400g	5	6328865	6329848					GLYMA_15G249800	15	47637825	47638440
PHAVU_005G051400g	5	6328865	6329848					GLYMA_08G176500	8	14151104	14151373
PHAVU_005G051500g	5	6353121	6359730	AT1G53650	1	20028923	20031619	GLYMA_15G249900	15	47665559	47672424
PHAVU_005G051500g	5	6353121	6359730	AT1G53650	1	20028923	20031619	GLYMA_08G176400	8	14135582	14142569
PHAVU_005G051500g	5	6353121	6359730	AT3G14450	3	4849539	4851678	GLYMA_15G249900	15	47665559	47672424
PHAVU_005G051500g	5	6353121	6359730	AT3G14450	3	4849539	4851678	GLYMA_08G176400	8	14135582	14142569
PHAVU_005G051600g	5	6575773	6578140	AT3G14440	3	4831286	4834015	GLYMA_08G176300	8	14085511	14087259
PHAVU_005G051700g	5	6632634	6637073	AT3G13470	3	4389215	4393015	GLYMA_08G175900	8	14046314	14050528
PHAVU_005G051700g	5	6632634	6637073	AT3G13470	3	4389215	4393015	GLYMA_15G250500	15	47857630	47862162
PHAVU_005G051700g	5	6632634	6637073	AT5G56500	5	22873666	22877407	GLYMA_08G175900	8	14046314	14050528
PHAVU_005G051700g	5	6632634	6637073	AT5G56500	5	22873666	22877407	GLYMA_15G250500	15	47857630	47862162
PHAVU_005G051700g	5	6632634	6637073	AT1G55490	1	20715563	20719261	GLYMA_08G175900	8	14046314	14050528
PHAVU_005G051700g	5	6632634	6637073	AT1G55490	1	20715563	20719261	GLYMA_15G250500	15	47857630	47862162
PHAVU_005G051800g	5	6647720	6652553	AT3G14415	3	4818251	4821013	GLYMA_15G250800	15	47892521	47898180
PHAVU_005G051800g	5	6647720	6652553	AT3G14415	3	4818251	4821013	GLYMA_08G175800	8	14037039	14042017
PHAVU_005G051800g	5	6647720	6652553	AT3G14420	3	4821391	4824178	GLYMA_15G250800	15	47892521	47898180
PHAVU_005G051800g	5	6647720	6652553	AT3G14420	3	4821391	4824178	GLYMA_08G175800	8	14037039	14042017
PHAVU_007G024900g	7	1809819	1811609					GLYMA_20G113100	20	35508342	35512020
PHAVU_007G024900g	7	1809819	1811609					GLYMA_10G276600	10	49901001	49903217
PHAVU_007G025000g	7	1828859	1829168
PHAVU_007G025100g	7	1829877	1834223	AT1G60650	1	22339809	22342337	GLYMA_10G276500	10	49887313	49892815
PHAVU_007G025100g	7	1829877	1834223	AT1G60650	1	22339809	22342337	GLYMA_20G113200	20	35520303	35525805
PHAVU_007G025100g	7	1829877	1834223	AT5G04280	5	1192259	1195759	GLYMA_10G276500	10	49887313	49892815
PHAVU_007G025100g	7	1829877	1834223	AT5G04280	5	1192259	1195759	GLYMA_20G113200	20	35520303	35525805
PHAVU_007G025200g	7	1835187	1839245	AT3G10420	3	3238996	3242599	GLYMA_20G113300	20	35529858	35534127
PHAVU_007G025200g	7	1835187	1839245	AT3G10420	3	3238996	3242599	GLYMA_10G276400	10	49881236	49885019
PHAVU_007G025300g	7	1840202	1845139	AT1G68650	1	25775731	25777910	GLYMA_20G113400	20	35536332	35540802
PHAVU_007G025300g	7	1840202	1845139	AT1G68650	1	25775731	25777910	GLYMA_10G276300	10	49874612	49879901
PHAVU_007G025300g	7	1840202	1845139	AT1G25520	1	8962087	8964564	GLYMA_20G113400	20	35536332	35540802
PHAVU_007G025300g	7	1840202	1845139	AT1G25520	1	8962087	8964564	GLYMA_10G276300	10	49874612	49879901
PHAVU_007G025400g	7	1849505	1853317	AT1G25500	1	8955195	8958132	GLYMA_20G113500	20	35548501	35552997
PHAVU_007G025400g	7	1849505	1853317	AT1G25500	1	8955195	8958132	GLYMA_10G276200	10	49866094	49870193
PHAVU_007G025400g	7	1849505	1853317	AT1G25500	1	8955195	8958132	GLYMA_14G171900	14	42587224	42587469
PHAVU_007G025500g	7	1859896	1863283	AT1G68640	1	25769576	25772650	GLYMA_20G113600	20	35557820	35562522
PHAVU_007G025500g	7	1859896	1863283	AT1G68640	1	25769576	25772650	GLYMA_10G276100	10	49858890	49863059
PHAVU_007G025600g	7	1863404	1864337					GLYMA_20G113700	20	35561605	35563401
PHAVU_007G025600g	7	1863404	1864337					GLYMA_10G276000	10	49857796	49859326
PHAVU_007G025700g	7	1870202	1871692	AT1G68620	1	25765718	25767240	GLYMA_10G275900	10	49849464	49850499
PHAVU_007G025700g	7	1870202	1871692	AT1G68620	1	25765718	25767240	GLYMA_20G113800	20	35570275	35571787
PHAVU_007G0258000g	7	1881648	1881783
PHAVU_007G0258001g	7	1873310	1880537	AT3G25800	3	9422476	9426049	GLYMA_20G114000	20	35578719	35584659
PHAVU_007G0258001g	7	1873310	1880537	AT3G25800	3	9422476	9426049	GLYMA_10G275800	10	49838856	49844704
PHAVU_007G0258001g	7	1873310	1880537	AT1G13320	1	4563428	4567849	GLYMA_20G114000	20	35578719	35584659
PHAVU_007G0258001g	7	1873310	1880537	AT1G13320	1	4563428	4567849	GLYMA_10G275800	10	49838856	49844704
PHAVU_007G025900g	7	1883764	1888358	AT1G25480	1	8948232	8951031	GLYMA_10G275700	10	49833862	49837313
PHAVU_007G025900g	7	1883764	1888358	AT1G25480	1	8948232	8951031	GLYMA_20G114100	20	35586177	35589284
PHAVU_007G025900g	7	1883764	1888358	AT1G68600	1	25759736	25762982	GLYMA_10G275700	10	49833862	49837313
PHAVU_007G025900g	7	1883764	1888358	AT1G68600	1	25759736	25762982	GLYMA_20G114100	20	35586177	35589284
PHAVU_007G025900g	7	1883764	1888358	AT2G17470	2	7584372	7588127	GLYMA_10G275700	10	49833862	49837313
PHAVU_007G025900g	7	1883764	1888358	AT2G17470	2	7584372	7588127	GLYMA_20G114100	20	35586177	35589284
PHAVU_007G026000g	7	1889412	1891698					GLYMA_20G114200	20	35592130	35594408
PHAVU_007G026000g	7	1889412	1891698					GLYMA_10G275600	10	49830805	49832699
PHAVU_007G026100g	7	1895217	1902511	AT3G53640	3	19887007	19888935	GLYMA_20G114300	20	35602598	35610724
PHAVU_007G026100g	7	1895217	1902511	AT3G53640	3	19887007	19888935	GLYMA_10G275400	10	49817347	49826178
PHAVU_007G026100g	7	1895217	1902511	AT1G13350	1	4572304	4576711	GLYMA_20G114300	20	35602598	35610724
PHAVU_007G026100g	7	1895217	1902511	AT1G13350	1	4572304	4576711	GLYMA_10G275400	10	49817347	49826178
PHAVU_007G026100g	7	1895217	1902511	AT3G25840	3	9451861	9457554	GLYMA_20G114300	20	35602598	35610724
PHAVU_007G026100g	7	1895217	1902511	AT3G25840	3	9451861	9457554	GLYMA_10G275400	10	49817347	49826178
PHAVU_007G026200g	7	1906923	1909231	AT1G68585	1	25756600	25757563	GLYMA_20G114400	20	35614355	35616709
PHAVU_007G026200g	7	1906923	1909231	AT1G68585	1	25756600	25757563	GLYMA_10G275300	10	49813196	49815485
PHAVU_007G026200g	7	1906923	1909231	AT1G68585	1	25756600	25757563	GLYMA_14G107800	14	11581264	11581555
PHAVU_007G026200g	7	1906923	1909231	AT1G68585	1	25756600	25757563	GLYMA_14G123600	14	18537222	18537513
PHAVU_007G026300g	7	1912289	1916874	AT3G25860	3	9460433	9463013	GLYMA_20G114500	20	35620384	35627098
PHAVU_007G026400g	7	1918305	1922127					GLYMA_20G114700	20	35631625	35635738
PHAVU_007G026400g	7	1918305	1922127					GLYMA_10G275100	10	49799898	49804237
PHAVU_007G026500g	7	1927621	1930110	AT4G39670	4	18409846	18411069	GLYMA_20G114600	20	35627677	35630691
PHAVU_007G026500g	7	1927621	1930110	AT4G39670	4	18409846	18411069	GLYMA_10G275200	10	49805464	49809485
PHAVU_007G026600g	7	1931720	1935524					GLYMA_20G114700	20	35631625	35635738
PHAVU_007G026600g	7	1931720	1935524					GLYMA_10G275100	10	49799898	49804237
PHAVU_007G026700g	7	1947560	1948436	AT3G25870	3	9463305	9464676	GLYMA_20G114800	20	35644114	35645922
PHAVU_007G026700g	7	1947560	1948436	AT3G25870	3	9463305	9464676	GLYMA_10G275000	10	49792517	49793967
PHAVU_007G026700g	7	1947560	1948436	AT1G13360	1	4576873	4578369	GLYMA_20G114800	20	35644114	35645922
PHAVU_007G026700g	7	1947560	1948436	AT1G13360	1	4576873	4578369	GLYMA_10G275000	10	49792517	49793967
PHAVU_007G026800g	7	1970221	1970738					GLYMA_20G114900	20	35664672	35665579
PHAVU_007G026800g	7	1970221	1970738					GLYMA_10G274800	10	49776900	49777202
PHAVU_007G026900g	7	1972079	1976296	AT1G68560	1	25734060	25738134	GLYMA_10G274700	10	49769554	49774168
PHAVU_007G026900g	7	1972079	1976296	AT3G45940	3	16886226	16889171	GLYMA_10G274700	10	49769554	49774168
PHAVU_007G027000g	7	1987568	1990173	AT1G25470	1	8944609	8946628	GLYMA_08G149200	8	11432517	11435716
PHAVU_007G027000g	7	1987568	1990173	AT1G25470	1	8944609	8946628	GLYMA_20G115300	20	35702054	35703584
PHAVU_007G027000g	7	1987568	1990173	AT1G25470	1	8944609	8946628	GLYMA_10G274600	10	49754779	49757410
PHAVU_007G027000g	7	1987568	1990173	AT1G25470	1	8944609	8946628	GLYMA_17G170100	17	15884644	15885759
PHAVU_007G027000g	7	1987568	1990173	AT3G25890	3	9475350	9477590	GLYMA_08G149200	8	11432517	11435716
PHAVU_007G027000g	7	1987568	1990173	AT3G25890	3	9475350	9477590	GLYMA_20G115300	20	35702054	35703584
PHAVU_007G027000g	7	1987568	1990173	AT3G25890	3	9475350	9477590	GLYMA_10G274600	10	49754779	49757410
PHAVU_007G027000g	7	1987568	1990173	AT3G25890	3	9475350	9477590	GLYMA_17G170100	17	15884644	15885759
PHAVU_007G027000g	7	1987568	1990173	AT1G68550	1	25725455	25727701	GLYMA_08G149200	8	11432517	11435716
PHAVU_007G027000g	7	1987568	1990173	AT1G68550	1	25725455	25727701	GLYMA_20G115300	20	35702054	35703584
PHAVU_007G027000g	7	1987568	1990173	AT1G68550	1	25725455	25727701	GLYMA_10G274600	10	49754779	49757410
PHAVU_007G027000g	7	1987568	1990173	AT1G68550	1	25725455	25727701	GLYMA_17G170100	17	15884644	15885759
PHAVU_007G027100g	7	2029209	2031979	AT1G25450	1	8938387	8940613
PHAVU_007G027100g	7	2029209	2031979	AT1G68530	1	25712414	25715024
PHAVU_007G027200g	7	2043979	2045720	AT1G68520	1	25708175	25710989	GLYMA_10G274300	10	49716241	49718424
PHAVU_007G027200g	7	2043979	2045720	AT1G68520	1	25708175	25710989	GLYMA_20G115600	20	35746760	35748974
PHAVU_007G027200g	7	2043979	2045720	AT1G25440	1	8933716	8935544	GLYMA_10G274300	10	49716241	49718424
PHAVU_007G027200g	7	2043979	2045720	AT1G25440	1	8933716	8935544	GLYMA_20G115600	20	35746760	35748974
PHAVU_007G027200g	7	2043979	2045720	AT1G73870	1	27778984	27780809	GLYMA_10G274300	10	49716241	49718424
PHAVU_007G027200g	7	2043979	2045720	AT1G73870	1	27778984	27780809	GLYMA_20G115600	20	35746760	35748974
PHAVU_007G027200g	7	2043979	2045720	AT1G49130	1	18174373	18176389	GLYMA_10G274300	10	49716241	49718424
PHAVU_007G027200g	7	2043979	2045720	AT1G49130	1	18174373	18176389	GLYMA_20G115600	20	35746760	35748974
PHAVU_007G027300g	7	2049797	2054614					GLYMA_10G274200	10	49704427	49706416
PHAVU_007G027300g	7	2049797	2054614					GLYMA_20G115800	20	35756760	35757955
PHAVU_007G027400g	7	2072175	2072825					GLYMA_10G274100	10	49690179	49691159
PHAVU_007G027400g	7	2072175	2072825					GLYMA_20G115900	20	35771953	35773591
PHAVU_007G027500g	7	2080804	2082476	AT1G68490	1	25693449	25696250	GLYMA_20G116000	20	35808971	35811285
PHAVU_007G027500g	7	2080804	2082476	AT1G68490	1	25693449	25696250	GLYMA_10G274000	10	49666856	49668792
PHAVU_007G027500g	7	2080804	2082476	AT1G13390	1	4592304	4594468	GLYMA_20G116000	20	35808971	35811285
PHAVU_007G027500g	7	2080804	2082476	AT1G13390	1	4592304	4594468	GLYMA_10G274000	10	49666856	49668792
PHAVU_007G027600g	7	2087191	2090581	AT3G25920	3	9491055	9492655	GLYMA_10G273900	10	49658268	49662000
PHAVU_007G027600g	7	2087191	2090581	AT3G25920	3	9491055	9492655	GLYMA_20G116100	20	35813475	35816910
PHAVU_007G027700g	7	2105082	2107328	AT1G13400	1	4597567	4599141	GLYMA_20G116200	20	35827672	35830107
PHAVU_007G027700g	7	2105082	2107328	AT1G13400	1	4597567	4599141	GLYMA_10G273800	10	49647129	49649853
PHAVU_007G027700g	7	2105082	2107328	AT1G68480	1	25684314	25686195	GLYMA_20G116200	20	35827672	35830107
PHAVU_007G027700g	7	2105082	2107328	AT1G68480	1	25684314	25686195	GLYMA_10G273800	10	49647129	49649853
PHAVU_007G027800g	7	2125304	2125789
PHAVU_007G027900g	7	2132042	2137501	AT1G25420	1	8915915	8918267	GLYMA_10G273700	10	49627133	49630450
PHAVU_007G027900g	7	2132042	2137501	AT1G25420	1	8915915	8918267	GLYMA_20G116300	20	35850954	35855780
PHAVU_007G028000g	7	2139203	2142860	AT1G77420	1	29093499	29095719	GLYMA_10G273600	10	49622212	49625995
PHAVU_007G028000g	7	2139203	2142860	AT1G77420	1	29093499	29095719	GLYMA_20G116400	20	35856555	35860588
PHAVU_007G028100g	7	2165646	2167688	AT1G25410	1	8914191	8915219	GLYMA_20G116500	20	35894331	35895981
PHAVU_007G028100g	7	2165646	2167688	AT1G25410	1	8914191	8915219	GLYMA_10G273500	10	49594484	49595398
PHAVU_007G028100g	7	2165646	2167688	AT3G19160	3	6621988	6623278	GLYMA_20G116500	20	35894331	35895981
PHAVU_007G028100g	7	2165646	2167688	AT3G19160	3	6621988	6623278	GLYMA_10G273500	10	49594484	49595398
PHAVU_007G028100g	7	2165646	2167688	AT1G68460	1	25668610	25670345	GLYMA_20G116500	20	35894331	35895981
PHAVU_007G028100g	7	2165646	2167688	AT1G68460	1	25668610	25670345	GLYMA_10G273500	10	49594484	49595398
PHAVU_007G028100g	7	2165646	2167688	AT4G24650	4	12720394	12721443	GLYMA_20G116500	20	35894331	35895981
PHAVU_007G028100g	7	2165646	2167688	AT4G24650	4	12720394	12721443	GLYMA_10G273500	10	49594484	49595398
PHAVU_007G028200g	7	2180278	2181139					GLYMA_10G273300	10	49575568	49576678
PHAVU_007G028200g	7	2180278	2181139					GLYMA_20G116600	20	35927408	35928282
PHAVU_007G028300g	7	2185332	2186033	AT1G68440	1	25657757	25659484	GLYMA_10G273200	10	49568737	49569832
PHAVU_007G028300g	7	2185332	2186033	AT1G68440	1	25657757	25659484	GLYMA_20G116700	20	35933086	35933869
PHAVU_007G028300g	7	2185332	2186033	AT1G25400	1	8911096	8912822	GLYMA_10G273200	10	49568737	49569832
PHAVU_007G028300g	7	2185332	2186033	AT1G25400	1	8911096	8912822	GLYMA_20G116700	20	35933086	35933869
PHAVU_007G028400g	7	2189601	2191708	AT1G68290	1	25596671	25598438	GLYMA_20G116800	20	35939835	35941855
PHAVU_007G028500g	7	2193442	2201637	AT1G57600	1	21330017	21334790	GLYMA_10G273100	10	49554256	49562504
PHAVU_007G028500g	7	2193442	2201637	AT1G57600	1	21330017	21334790	GLYMA_20G116900	20	35942037	35955399
PHAVU_007G028600g	7	2195956	2197095
PHAVU_007G028700g	7	2210695	2212366	AT1G68320	1	25603676	25605181	GLYMA_10G273000	10	49546837	49548462
PHAVU_007G028700g	7	2210695	2212366	AT1G68320	1	25603676	25605181	GLYMA_20G117000	20	35963401	35965143
PHAVU_007G028700g	7	2210695	2212366	AT1G25340	1	8885020	8886777	GLYMA_10G273000	10	49546837	49548462
PHAVU_007G028700g	7	2210695	2212366	AT1G25340	1	8885020	8886777	GLYMA_20G117000	20	35963401	35965143
PHAVU_007G028800g	7	2223116	2232955	AT5G19720	5	6667664	6668700	GLYMA_20G117100	20	35974639	35984253
PHAVU_007G028800g	7	2223116	2232955	AT5G19720	5	6667664	6668700	GLYMA_06G203400	6	19036971	19041494
PHAVU_007G028800g	7	2223116	2232955	AT5G19720	5	6667664	6668700	GLYMA_10G272800	10	49530856	49539222
PHAVU_007G028800g	7	2223116	2232955	AT1G25350	1	8889018	8894306	GLYMA_20G117100	20	35974639	35984253
PHAVU_007G028800g	7	2223116	2232955	AT1G25350	1	8889018	8894306	GLYMA_06G203400	6	19036971	19041494
PHAVU_007G028800g	7	2223116	2232955	AT1G25350	1	8889018	8894306	GLYMA_10G272800	10	49530856	49539222
PHAVU_007G028900g	7	2233858	2235086
PHAVU_007G029000g	7	2239089	2240492	AT1G68330	1	25610723	25612469	GLYMA_10G272700	10	49523279	49524067
PHAVU_007G029000g	7	2239089	2240492	AT1G68330	1	25610723	25612469	GLYMA_20G117200	20	35990774	35991792
PHAVU_007G029100g	7	2243775	2245244	AT4G14730	4	8448366	8450174	GLYMA_20G117300	20	35994236	35996391
PHAVU_007G029100g	7	2243775	2245244	AT4G14730	4	8448366	8450174	GLYMA_10G272600	10	49518949	49521028
PHAVU_007G029200g	7	2251014	2252742	AT1G68340	1	25613926	25615404	GLYMA_20G117400	20	36000507	36003179
PHAVU_007G029200g	7	2251014	2252742	AT1G68340	1	25613926	25615404	GLYMA_10G272500	10	49498483	49500198
PHAVU_007G029200g	7	2251014	2252742	AT1G25370	1	8897564	8899111	GLYMA_20G117400	20	36000507	36003179
PHAVU_007G029200g	7	2251014	2252742	AT1G25370	1	8897564	8899111	GLYMA_10G272500	10	49498483	49500198
PHAVU_007G029300g	7	2265032	2265662	AT1G68350	1	25616405	25617265	GLYMA_20G117500	20	36010770	36011199
PHAVU_007G029400g	7	2277262	2283891	AT3G56300	3	20880016	20882366	GLYMA_10G272400	10	49469825	49476117
PHAVU_007G029400g	7	2277262	2283891	AT3G56300	3	20880016	20882366	GLYMA_20G117600	20	36025485	36033651
PHAVU_007G029400g	7	2277262	2283891	AT5G38830	5	15545519	15548293	GLYMA_10G272400	10	49469825	49476117
PHAVU_007G029400g	7	2277262	2283891	AT5G38830	5	15545519	15548293	GLYMA_20G117600	20	36025485	36033651
PHAVU_007G029500g	7	2301229	2302023					GLYMA_10G272300	10	49452029	49453400
PHAVU_007G029500g	7	2301229	2302023					GLYMA_20G117800	20	36052306	36053358
PHAVU_007G029600g	7	2315947	2322622	AT1G68370	1	25631689	25634780	GLYMA_10G272200	10	49433100	49438894
PHAVU_007G029600g	7	2315947	2322622	AT1G68370	1	25631689	25634780	GLYMA_20G117900	20	36067233	36080533
PHAVU_007G029700g	7	2323485	2334474	AT1G25375	1	8900110	8903428	GLYMA_20G118000	20	36083279	36091841
PHAVU_007G029700g	7	2323485	2334474	AT1G25375	1	8900110	8903428	GLYMA_10G272100	10	49428289	49430377
PHAVU_007G029800g	7	2337517	2340032	AT1G73810	1	27752342	27755297	GLYMA_10G272000	10	49419913	49423074
PHAVU_007G029800g	7	2337517	2340032	AT1G73810	1	27752342	27755297	GLYMA_20G118100	20	36095722	36098784
PHAVU_007G029900g	7	2340395	2343500	AT1G68400	1	25646039	25649254	GLYMA_20G118200	20	36098616	36101685
PHAVU_007G029900g	7	2340395	2343500	AT1G68400	1	25646039	25649254	GLYMA_10G271900	10	49416575	49419903
PHAVU_007G030000g	7	2346238	2349448					GLYMA_20G118700	20	36148596	36152891
PHAVU_007G030100g	7	2349620	2352067					GLYMA_20G118500	20	36114824	36117720
PHAVU_007G030100g	7	2349620	2352067					GLYMA_20G118600	20	36143580	36146471
PHAVU_007G030100g	7	2349620	2352067					GLYMA_20G118900	20	36158907	36161680
PHAVU_007G030100g	7	2349620	2352067					GLYMA_20G119000	20	36169452	36171598
PHAVU_007G030200g	7	2355138	2355593	AT4G32110	4	15515649	15516452	GLYMA_10G271300	10	49356385	49356964
PHAVU_007G030200g	7	2355138	2355593	AT4G32105	4	15513214	15514087	GLYMA_10G271300	10	49356385	49356964
PHAVU_007G030200g	7	2355138	2355593	AT4G32100	4	15511757	15512218	GLYMA_10G271300	10	49356385	49356964
PHAVU_007G030300g	7	2357846	2361224					GLYMA_10G271700	10	49403360	49404767
PHAVU_007G030300g	7	2357846	2361224					GLYMA_10G271600	10	49393055	49408148
PHAVU_007G030300g	7	2357846	2361224					GLYMA_20G118300	20	36107494	36110062
PHAVU_007G030400g	7	2364136	2368904	AT1G68410	1	25649624	25653019	GLYMA_20G119100	20	36180104	36185840
PHAVU_007G030400g	7	2364136	2368904	AT1G68410	1	25649624	25653019	GLYMA_10G271500	10	49382343	49387295
PHAVU_007G030500g	7	2374059	2374522	AT4G32110	4	15515649	15516452	GLYMA_10G271300	10	49356385	49356964
PHAVU_007G030500g	7	2374059	2374522	AT4G32105	4	15513214	15514087	GLYMA_10G271300	10	49356385	49356964
PHAVU_007G030500g	7	2374059	2374522	AT4G32100	4	15511757	15512218	GLYMA_10G271300	10	49356385	49356964
PHAVU_007G030600g	7	2380359	2381132	AT1G68430	1	25654630	25655574	GLYMA_20G119200	20	36205871	36206783
PHAVU_007G0307000g	7	2385965	2386662
PHAVU_007G0307001g	7	2381596	2382841	AT1G25390	1	8906029	8909334	GLYMA_10G271400	10	49364096	49368250
PHAVU_007G0307001g	7	2381596	2382841	AT1G25390	1	8906029	8909334	GLYMA_20G119300	20	36220463	36224146
PHAVU_007G0307001g	7	2381596	2382841	AT1G25390	1	8906029	8909334	GLYMA_02G187900	2	34766792	34767584
PHAVU_007G0307001g	7	2381596	2382841	AT1G25390	1	8906029	8909334	GLYMA_20G119400	20	36228947	36235489
PHAVU_007G030800g	7	2388761	2390979	AT1G25390	1	8906029	8909334	GLYMA_20G119600	20	36235681	36238941
PHAVU_007G030900g	7	2391702	2395379	AT1G25390	1	8906029	8909334	GLYMA_20G119700	20	36240524	36243057
PHAVU_007G031000g	7	2399016	2401540	AT1G25390	1	8906029	8909334	GLYMA_20G120100	20	36261772	36264901
PHAVU_007G031100g	7	2405094	2409239	AT1G25390	1	8906029	8909334	GLYMA_20G120200	20	36268998	36282456
PHAVU_007G031100g	7	2405094	2409239	AT1G25390	1	8906029	8909334	GLYMA_10G271200	10	49343319	49353861
PHAVU_007G031200g	7	2414854	2415698					GLYMA_19G073400	19	26265784	26267956
PHAVU_007G0313000g	7	2430190	2430955					GLYMA_19G073400	19	26265784	26267956
PHAVU_007G0313001g	7	2422539	2423923					GLYMA_10G271700	10	49403360	49404767
PHAVU_007G0313001g	7	2422539	2423923					GLYMA_10G271600	10	49393055	49408148
PHAVU_007G0313001g	7	2422539	2423923					GLYMA_20G118300	20	36107494	36110062
PHAVU_007G031400g	7	2450950	2454549	AT2G01260	2	135223	137916	GLYMA_10G271100	10	49331104	49334759
PHAVU_007G031400g	7	2450950	2454549	AT1G15030	1	5177480	5180049	GLYMA_10G271100	10	49331104	49334759
PHAVU_007G031500g	7	2464392	2465801	AT1G68220	1	25570092	25571733	GLYMA_10G271000	10	49322674	49323913
PHAVU_007G031600g	7	2466881	2468034	AT1G73780	1	27743685	27744453	GLYMA_10G121000	10	30894000	30895094
PHAVU_007G031700g	7	2471766	2473410	AT1G68230	1	25572119	25573447	GLYMA_10G270900	10	49315690	49317405
PHAVU_007G031800g	7	2483866	2488280	AT4G17770	4	9876172	9880386	GLYMA_20G120300	20	36306759	36311703
PHAVU_007G031800g	7	2483866	2488280	AT4G17770	4	9876172	9880386	GLYMA_07G169000	7	28393662	28394985
PHAVU_007G031800g	7	2483866	2488280	AT4G17770	4	9876172	9880386	GLYMA_10G270800	10	49300831	49306043
PHAVU_007G031900g	7	2491113	2491331					GLYMA_20G120500	20	36316247	36316794
PHAVU_007G031900g	7	2491113	2491331					GLYMA_10G270700	10	49298077	49298481
PHAVU_007G032000g	7	2493255	2498688	AT3G27610	3	10225486	10228264	GLYMA_20G120600	20	36318179	36324285
PHAVU_007G032000g	7	2493255	2498688	AT2G01220	2	123023	126611	GLYMA_20G120600	20	36318179	36324285
PHAVU_007G032100g	7	2505655	2508361	AT2G01210	2	119270	121980	GLYMA_20G120700	20	36334640	36337533
PHAVU_007G032100g	7	2505655	2508361	AT2G01210	2	119270	121980	GLYMA_10G270600	10	49282062	49284848
PHAVU_007G032200g	7	2512708	2514196	AT1G15050	1	5181991	5183413	GLYMA_10G270500	10	49276452	49277877
PHAVU_007G032200g	7	2512708	2514196	AT1G15050	1	5181991	5183413	GLYMA_20G120800	20	36343374	36344903
PHAVU_007G032200g	7	2512708	2514196	AT2G01200	2	117969	120095	GLYMA_10G270500	10	49276452	49277877
PHAVU_007G032200g	7	2512708	2514196	AT2G01200	2	117969	120095	GLYMA_20G120800	20	36343374	36344903
PHAVU_007G032300g	7	2516938	2522385	AT1G15060	1	5183258	5187106	GLYMA_20G120900	20	36348698	36355244
PHAVU_007G032300g	7	2516938	2522385	AT1G15060	1	5183258	5187106	GLYMA_10G270400	10	49268398	49273592
PHAVU_007G032400g	7	2525285	2531271	AT1G49540	1	18333623	18337520	GLYMA_10G270300	10	49261007	49266355
PHAVU_007G032400g	7	2525285	2531271	AT1G49540	1	18333623	18337520	GLYMA_20G121000	20	36358489	36363401
PHAVU_007G032500g	7	2533458	2536212	AT2G01190	2	114926	117750	GLYMA_10G270200	10	49255968	49258602
PHAVU_007G032500g	7	2533458	2536212	AT2G01190	2	114926	117750	GLYMA_20G121100	20	36366172	36369186
PHAVU_007G032600g	7	2553971	2559977	AT2G01180	2	106621	108829	GLYMA_20G121200	20	36384081	36391030
PHAVU_007G032600g	7	2553971	2559977	AT2G01180	2	106621	108829	GLYMA_10G270100	10	49231168	49238188
PHAVU_007G0327000g	7	2567969	2570900	AT1G15080	1	5187549	5189673	GLYMA_20G121300	20	36395415	36400718
PHAVU_007G0327000g	7	2567969	2570900	AT1G15080	1	5187549	5189673	GLYMA_10G270000	10	49221523	49226980
PHAVU_007G032800g	7	2579163	2583996	AT2G01170	2	102156	104574	GLYMA_U003600	KZ847704	13	4190
PHAVU_007G032800g	7	2579163	2583996	AT2G01170	2	102156	104574	GLYMA_10G269700	10	49204732	49209471
PHAVU_007G032900g	7	2585738	2591133	AT2G01170	2	102156	104574	GLYMA_20G121500	20	36414549	36419060
PHAVU_007G033000g	7	2600398	2603058	AT1G68185	1	25556383	25558533	GLYMA_10G269500	10	49189055	49191946
PHAVU_007G033000g	7	2600398	2603058	AT1G68185	1	25556383	25558533	GLYMA_20G121600	20	36420611	36423466
PHAVU_007G033100g	7	2610316	2616266					GLYMA_10G269400	10	49177225	49187919
PHAVU_007G033100g	7	2610316	2616266					GLYMA_20G121700	20	36426794	36436480
PHAVU_007G033200g	7	2618882	2622003
PHAVU_007G0333001g	7	2627501	2627841
PHAVU_007G0333002g	7	2629483	2629886
PHAVU_007G033400g	7	2650286	2650465					GLYMA_10G269000	10	49154504	49154662
PHAVU_007G033500g	7	2660576	2661519	AT2G01150	2	100484	101566	GLYMA_20G122200	20	36484212	36484710
PHAVU_007G033500g	7	2660576	2661519	AT2G01150	2	100484	101566	GLYMA_10G268900	10	49141917	49143185
PHAVU_007G033500g	7	2660576	2661519	AT1G15100	1	5193284	5194214	GLYMA_20G122200	20	36484212	36484710
PHAVU_007G033500g	7	2660576	2661519	AT1G15100	1	5193284	5194214	GLYMA_10G268900	10	49141917	49143185
PHAVU_007G033600g	7	2677579	2683249					GLYMA_10G268700	10	49125774	49131854
PHAVU_007G033600g	7	2677579	2683249					GLYMA_20G122300	20	36506583	36511326
PHAVU_007G033700g	7	2684538	2689304					GLYMA_10G268600	10	49119062	49123574
PHAVU_007G033700g	7	2684538	2689304					GLYMA_20G122400	20	36516501	36521436
PHAVU_007G033800g	7	2694746	2697611	AT2G01140	2	94727	96863	GLYMA_10G268500	10	49112829	49115600
PHAVU_007G033800g	7	2694746	2697611	AT2G01140	2	94727	96863	GLYMA_20G122500	20	36524182	36526957
PHAVU_007G033800g	7	2694746	2697611	AT2G01140	2	94727	96863	GLYMA_12G153000	12	23323176	23324342
PHAVU_007G033900g	7	2698230	2710226	AT2G01130	2	88320	94753	GLYMA_20G122600	20	36527607	36546140
PHAVU_007G034000g	7	2735485	2742077	AT1G15110	1	5198940	5202315	GLYMA_20G122800	20	36572957	36579617
PHAVU_007G034000g	7	2735485	2742077	AT1G15110	1	5198940	5202315	GLYMA_10G268300	10	49080298	49087091
PHAVU_007G034100g	7	2742682	2745244					GLYMA_20G122900	20	36580889	36584085
PHAVU_007G034100g	7	2742682	2745244					GLYMA_10G268200	10	49076395	49079095
PHAVU_007G034200g	7	2752262	2757439	AT2G01120	2	85401	88399	GLYMA_20G123000	20	36586768	36591536
PHAVU_007G034200g	7	2752262	2757439	AT2G01120	2	85401	88399	GLYMA_10G268100	10	49069160	49073546
PHAVU_007G034300g	7	2760631	2764312	AT2G01110	2	83260	85258	GLYMA_20G123100	20	36592639	36595961
PHAVU_007G034300g	7	2760631	2764312	AT2G01110	2	83260	85258	GLYMA_10G268000	10	49065297	49068280
PHAVU_007G034400g	7	2764459	2767217	AT1G71150	1	26827146	26828674	GLYMA_10G267900	10	49062535	49064477
PHAVU_007G034400g	7	2764459	2767217	AT1G71150	1	26827146	26828674	GLYMA_20G123200	20	36597149	36600007
PHAVU_007G034400g	7	2764459	2767217	AT1G22970	1	8130598	8132435	GLYMA_10G267900	10	49062535	49064477
PHAVU_007G034400g	7	2764459	2767217	AT1G22970	1	8130598	8132435	GLYMA_20G123200	20	36597149	36600007
PHAVU_007G034400g	7	2764459	2767217	AT1G22980	1	8132396	8134388	GLYMA_10G267900	10	49062535	49064477
PHAVU_007G034400g	7	2764459	2767217	AT1G22980	1	8132396	8134388	GLYMA_20G123200	20	36597149	36600007
PHAVU_007G034500g	7	2771864	2774445	AT1G71140	1	26824564	26826914	GLYMA_20G123400	20	36606303	36608942
PHAVU_007G034500g	7	2771864	2774445	AT1G71140	1	26824564	26826914	GLYMA_20G123300	20	36600865	36604507
PHAVU_007G034500g	7	2771864	2774445	AT1G71140	1	26824564	26826914	GLYMA_10G267800	10	49058164	49060854
PHAVU_007G034600g	7	2777627	2780568	AT1G71140	1	26824564	26826914	GLYMA_20G123400	20	36606303	36608942
PHAVU_007G034600g	7	2777627	2780568	AT1G71140	1	26824564	26826914	GLYMA_20G123300	20	36600865	36604507
PHAVU_007G034600g	7	2777627	2780568	AT1G71140	1	26824564	26826914	GLYMA_10G267800	10	49058164	49060854
PHAVU_007G034700g	7	2782867	2786710	AT1G15170	1	5220403	5222973	GLYMA_20G123500	20	36610054	36614582
PHAVU_007G034700g	7	2782867	2786710	AT1G15170	1	5220403	5222973	GLYMA_10G267700	10	49053473	49057599
PHAVU_007G034700g	7	2782867	2786710	AT1G15160	1	5215345	5217545	GLYMA_20G123500	20	36610054	36614582
PHAVU_007G034700g	7	2782867	2786710	AT1G15160	1	5215345	5217545	GLYMA_10G267700	10	49053473	49057599
PHAVU_007G034700g	7	2782867	2786710	AT1G15150	1	5212475	5215042	GLYMA_20G123500	20	36610054	36614582
PHAVU_007G034700g	7	2782867	2786710	AT1G15150	1	5212475	5215042	GLYMA_10G267700	10	49053473	49057599
PHAVU_007G034700g	7	2782867	2786710	AT1G15180	1	5224294	5226778	GLYMA_20G123500	20	36610054	36614582
PHAVU_007G034700g	7	2782867	2786710	AT1G15180	1	5224294	5226778	GLYMA_10G267700	10	49053473	49057599
PHAVU_007G034800g	7	2798270	2802240	AT5G08690	5	2825661	2828806	GLYMA_10G267200	10	49031152	49035297
PHAVU_007G034800g	7	2798270	2802240	AT5G08690	5	2825661	2828806	GLYMA_20G123600	20	36625636	36629597
PHAVU_007G034800g	7	2798270	2802240	AT5G08670	5	2818091	2821251	GLYMA_10G267200	10	49031152	49035297
PHAVU_007G034800g	7	2798270	2802240	AT5G08670	5	2818091	2821251	GLYMA_20G123600	20	36625636	36629597
PHAVU_007G034800g	7	2798270	2802240	AT5G08680	5	2821739	2825039	GLYMA_10G267200	10	49031152	49035297
PHAVU_007G034800g	7	2798270	2802240	AT5G08680	5	2821739	2825039	GLYMA_20G123600	20	36625636	36629597
PHAVU_007G034900g	7	2811276	2815116	AT1G15170	1	5220403	5222973	GLYMA_10G267400	10	49041854	49048547
PHAVU_007G034900g	7	2811276	2815116	AT1G15160	1	5215345	5217545	GLYMA_10G267400	10	49041854	49048547
PHAVU_007G034900g	7	2811276	2815116	AT1G15150	1	5212475	5215042	GLYMA_10G267400	10	49041854	49048547
PHAVU_007G034900g	7	2811276	2815116	AT1G15180	1	5224294	5226778	GLYMA_10G267400	10	49041854	49048547
PHAVU_007G035000g	7	2816879	2821171	AT1G15140	1	5210181	5212349	GLYMA_10G267000	10	49015643	49018864
PHAVU_007G035000g	7	2816879	2821171	AT1G15140	1	5210181	5212349	GLYMA_20G123700	20	36641551	36644552
PHAVU_007G035100g	7	2821708	2825011
PHAVU_007G035200g	7	2826997	2829272	AT5G04780	5	1384471	1386447	GLYMA_10G277600	10	49967856	49970190
PHAVU_007G035200g	7	2826997	2829272	AT5G04780	5	1384471	1386447	GLYMA_20G112100	20	35418152	35420441
PHAVU_007G035300g	7	2832561	2840785	AT1G15130	1	5206002	5209979	GLYMA_20G124000	20	36650311	36658785
PHAVU_007G035300g	7	2832561	2840785	AT1G15130	1	5206002	5209979	GLYMA_10G266600	10	48999532	49008775
PHAVU_007G035400g	7	2842345	2852105					GLYMA_10G266400	10	48984735	48993690
PHAVU_007G035400g	7	2842345	2852105					GLYMA_20G124100	20	36661567	36669834
PHAVU_007G035500g	7	2857989	2859221					GLYMA_10G266300	10	48978734	48979620
PHAVU_007G035500g	7	2857989	2859221					GLYMA_20G124200	20	36680238	36681457
PHAVU_007G035600g	7	2864481	2865283					GLYMA_10G266100	10	48968477	48969151
PHAVU_007G035600g	7	2864481	2865283					GLYMA_20G124500	20	36695287	36695984
PHAVU_007G035700g	7	2871064	2877017	AT5G13240	5	4225005	4227717	GLYMA_10G266000	10	48960582	48965485
PHAVU_007G035700g	7	2871064	2877017	AT5G13240	5	4225005	4227717	GLYMA_20G124600	20	36699421	36703193
PHAVU_007G035800g	7	2873633	2874166
PHAVU_007G035900g	7	2882776	2888825	AT1G15020	1	5172232	5176479	GLYMA_10G265900	10	48949575	48955853
PHAVU_007G035900g	7	2882776	2888825	AT1G15020	1	5172232	5176479	GLYMA_20G135000	20	37454522	37458375
PHAVU_007G035900g	7	2882776	2888825	AT1G15020	1	5172232	5176479	GLYMA_20G124700	20	36705436	36711795
PHAVU_007G035900g	7	2882776	2888825	AT2G01270	2	139309	142560	GLYMA_10G265900	10	48949575	48955853
PHAVU_007G035900g	7	2882776	2888825	AT2G01270	2	139309	142560	GLYMA_20G135000	20	37454522	37458375
PHAVU_007G035900g	7	2882776	2888825	AT2G01270	2	139309	142560	GLYMA_20G124700	20	36705436	36711795
PHAVU_007G036000g	7	2889542	2892948	AT2G01275	2	142498	144524	GLYMA_20G124800	20	36712553	36716873
PHAVU_007G036000g	7	2889542	2892948	AT2G01275	2	142498	144524	GLYMA_10G265800	10	48945033	48948915
PHAVU_007G036100g	7	2907758	2909072
PHAVU_007G036200g	7	2910046	2914126	AT1G71110	1	26817878	26821094	GLYMA_10G265600	10	48934107	48938232
PHAVU_007G036200g	7	2910046	2914126	AT1G71110	1	26817878	26821094	GLYMA_20G125000	20	36726524	36731379
PHAVU_007G036300g	7	2917020	2918443	AT3G57110	3	21134776	21135532	GLYMA_20G125100	20	36735531	36737546
PHAVU_007G036300g	7	2917020	2918443	AT5G60370	5	24282666	24285061	GLYMA_20G125100	20	36735531	36737546
PHAVU_007G036400g	7	2919484	2919804					GLYMA_14G038100	14	2853746	2854087
PHAVU_007G036500g	7	2923559	2925067	AT2G01290	2	148919	150585	GLYMA_10G265400	10	48921268	48922795
PHAVU_007G036500g	7	2923559	2925067	AT2G01290	2	148919	150585	GLYMA_20G125200	20	36739528	36741112
PHAVU_007G036500g	7	2923559	2925067	AT1G71100	1	26814260	26815922	GLYMA_10G265400	10	48921268	48922795
PHAVU_007G036500g	7	2923559	2925067	AT1G71100	1	26814260	26815922	GLYMA_20G125200	20	36739528	36741112
PHAVU_007G036600g	7	2938807	2939563					GLYMA_10G265000	10	48900525	48901370
PHAVU_007G036600g	7	2938807	2939563					GLYMA_10G265200	10	48909963	48911008
PHAVU_007G036700g	7	2941909	2942346	AT1G15010	1	5171181	5171956	GLYMA_20G125500	20	36765175	36766117
PHAVU_007G036700g	7	2941909	2942346	AT1G15010	1	5171181	5171956	GLYMA_10G265100	10	48907195	48908284
PHAVU_007G036700g	7	2941909	2942346	AT2G01300	2	151057	151971	GLYMA_20G125500	20	36765175	36766117
PHAVU_007G036700g	7	2941909	2942346	AT2G01300	2	151057	151971	GLYMA_10G265100	10	48907195	48908284
PHAVU_007G0368000g	7	2956004	2960892	AT2G01320	2	154097	158204	GLYMA_10G264900	10	48891314	48899123
PHAVU_007G0368000g	7	2956004	2960892	AT2G01320	2	154097	158204	GLYMA_20G125600	20	36779457	36786706
PHAVU_007G0368001g	7	2947733	2948534
PHAVU_007G036900g	7	2951094	2951670
PHAVU_007G037000g	7	2961576	2965786	AT4G30580	4	14932105	14934528	GLYMA_12G163500	12	31643018	31654015
PHAVU_007G037000g	7	2961576	2965786	AT4G30580	4	14932105	14934528	GLYMA_06G220300	6	26149926	26160886
PHAVU_007G037000g	7	2961576	2965786	AT4G30580	4	14932105	14934528	GLYMA_03G062900	3	9753669	9755716
PHAVU_007G037100g	7	2968236	2972437	AT1G71080	1	26809720	26811848	GLYMA_20G125700	20	36788112	36793198
PHAVU_007G037100g	7	2968236	2972437	AT1G71080	1	26809720	26811848	GLYMA_10G264800	10	48883556	48886653
PHAVU_007G037200g	7	2973468	2974842
PHAVU_007G037300g	7	2986423	2987403	AT5G40940	5	16406631	16407930	GLYMA_10G265700	10	48938624	48940145
PHAVU_007G037300g	7	2986423	2987403	AT5G40940	5	16406631	16407930	GLYMA_20G124900	20	36724562	36726062
PHAVU_007G037400g	7	2990888	2995876	AT1G71070	1	26807183	26809520	GLYMA_10G264600	10	48877329	48882553
PHAVU_007G037400g	7	2990888	2995876	AT1G71070	1	26807183	26809520	GLYMA_20G125800	20	36794759	36800461
PHAVU_007G037500g	7	2996282	2998408	AT1G71060	1	26805651	26807183	GLYMA_20G125900	20	36801843	36804427
PHAVU_007G037500g	7	2996282	2998408	AT1G71060	1	26805651	26807183	GLYMA_10G264500	10	48875304	48876827
PHAVU_007G037600g	7	3000699	3005253	AT1G14640	1	5023426	5025955	GLYMA_10G264400	10	48868487	48873338
PHAVU_007G037600g	7	3000699	3005253	AT1G14640	1	5023426	5025955	GLYMA_15G173200	15	15879880	15886155
PHAVU_007G037600g	7	3000699	3005253	AT1G14640	1	5023426	5025955	GLYMA_20G126000	20	36808696	36812985
PHAVU_007G037600g	7	3000699	3005253	AT1G14640	1	5023426	5025955	GLYMA_09G007700	9	571004	575383
PHAVU_007G037600g	7	3000699	3005253	AT3G27600	3	10223743	10224948	GLYMA_10G264400	10	48868487	48873338
PHAVU_007G037600g	7	3000699	3005253	AT3G27600	3	10223743	10224948	GLYMA_15G173200	15	15879880	15886155
PHAVU_007G037600g	7	3000699	3005253	AT3G27600	3	10223743	10224948	GLYMA_20G126000	20	36808696	36812985
PHAVU_007G037600g	7	3000699	3005253	AT3G27600	3	10223743	10224948	GLYMA_09G007700	9	571004	575383
PHAVU_007G037600g	7	3000699	3005253	AT1G14650	1	5027316	5031883	GLYMA_10G264400	10	48868487	48873338
PHAVU_007G037600g	7	3000699	3005253	AT1G14650	1	5027316	5031883	GLYMA_15G173200	15	15879880	15886155
PHAVU_007G037600g	7	3000699	3005253	AT1G14650	1	5027316	5031883	GLYMA_20G126000	20	36808696	36812985
PHAVU_007G037600g	7	3000699	3005253	AT1G14650	1	5027316	5031883	GLYMA_09G007700	9	571004	575383
PHAVU_007G037600g	7	3000699	3005253	AT5G12280	5	3971715	3973800	GLYMA_10G264400	10	48868487	48873338
PHAVU_007G037600g	7	3000699	3005253	AT5G12280	5	3971715	3973800	GLYMA_15G173200	15	15879880	15886155
PHAVU_007G037600g	7	3000699	3005253	AT5G12280	5	3971715	3973800	GLYMA_20G126000	20	36808696	36812985
PHAVU_007G037600g	7	3000699	3005253	AT5G12280	5	3971715	3973800	GLYMA_09G007700	9	571004	575383
PHAVU_007G037700g	7	3008672	3012623	AT4G04780	4	2432252	2433635	GLYMA_10G264300	10	48858818	48862498
PHAVU_007G037800g	7	3013268	3018314	AT1G56290	1	21075262	21078797	GLYMA_10G264200	10	48852308	48858072
PHAVU_007G037800g	7	3013268	3018314	AT1G56290	1	21075262	21078797	GLYMA_20G126100	20	36819770	36825601
PHAVU_007G037900g	7	3022615	3023810					GLYMA_10G264100	10	48845508	48847036
PHAVU_007G037900g	7	3022615	3023810					GLYMA_20G126200	20	36831398	36832932
PHAVU_007G038000g	7	3034341	3036896	AT1G23000	1	8143227	8145174	GLYMA_10G264000	10	48825926	48828683
PHAVU_007G038000g	7	3034341	3036896	AT1G23000	1	8143227	8145174	GLYMA_20G126300	20	36848647	36851205
PHAVU_007G038100g	7	3038091	3046587	AT2G01330	2	158183	160870	GLYMA_20G126400	20	36854914	36863598
PHAVU_007G038100g	7	3038091	3046587	AT2G01330	2	158183	160870	GLYMA_10G263900	10	48814987	48821601
PHAVU_007G038200g	7	3054095	3058509	AT1G71040	1	26796725	26800483	GLYMA_10G263800	10	48805999	48811533
PHAVU_007G038200g	7	3054095	3058509	AT1G71040	1	26796725	26800483	GLYMA_20G126500	20	36862931	36869680
PHAVU_007G038200g	7	3054095	3058509	AT1G23010	1	8147118	8149891	GLYMA_10G263800	10	48805999	48811533
PHAVU_007G038200g	7	3054095	3058509	AT1G23010	1	8147118	8149891	GLYMA_20G126500	20	36862931	36869680
PHAVU_007G038300g	7	3059897	3067899	AT3G19420	3	6731329	6735623	GLYMA_20G126600	20	36871574	36877788
PHAVU_007G038300g	7	3059897	3067899	AT3G19420	3	6731329	6735623	GLYMA_10G263700	10	48795248	48803725
PHAVU_007G038400g	7	3071377	3073726	AT4G34160	4	16357421	16359565	GLYMA_10G263500	10	48784893	48787183
PHAVU_007G038400g	7	3071377	3073726	AT4G34160	4	16357421	16359565	GLYMA_20G126700	20	36884448	36887174
PHAVU_007G038500g	7	3082713	3087354					GLYMA_10G263400	10	48772752	48776087
PHAVU_007G038500g	7	3082713	3087354					GLYMA_20G126800	20	36902074	36906206
PHAVU_007G038600g	7	3088067	3093245	AT4G34180	4	16369357	16371529	GLYMA_10G263300	10	48766497	48770871
PHAVU_007G038600g	7	3088067	3093245	AT4G34180	4	16369357	16371529	GLYMA_20G126900	20	36907714	36912023
PHAVU_007G038600g	7	3088067	3093245	AT4G34180	4	16369357	16371529	GLYMA_04G140300	4	22898370	22900508
PHAVU_007G038600g	7	3088067	3093245	AT1G44542	1	16864831	16866787	GLYMA_10G263300	10	48766497	48770871
PHAVU_007G038600g	7	3088067	3093245	AT1G44542	1	16864831	16866787	GLYMA_20G126900	20	36907714	36912023
PHAVU_007G038600g	7	3088067	3093245	AT1G44542	1	16864831	16866787	GLYMA_04G140300	4	22898370	22900508
PHAVU_007G038600g	7	3088067	3093245	AT4G35220	4	16752571	16754478	GLYMA_10G263300	10	48766497	48770871
PHAVU_007G038600g	7	3088067	3093245	AT4G35220	4	16752571	16754478	GLYMA_20G126900	20	36907714	36912023
PHAVU_007G038600g	7	3088067	3093245	AT4G35220	4	16752571	16754478	GLYMA_04G140300	4	22898370	22900508
PHAVU_007G038700g	7	3115242	3116441	AT2G15320	2	6666286	6668046	GLYMA_10G263200	10	48759231	48760900
PHAVU_007G038700g	7	3115242	3116441	AT2G15320	2	6666286	6668046	GLYMA_20G127300	20	36936842	36938644
PHAVU_007G038800g	7	3129564	3131649	AT2G01640	2	282830	284598	GLYMA_20G127400	20	36939868	36948104
PHAVU_007G038800g	7	3129564	3131649	AT2G01640	2	282830	284598	GLYMA_12G113700	12	11161811	11164152
PHAVU_007G038900g	7	3132891	3135259	AT4G34190	4	16372333	16373736	GLYMA_20G129600	20	37075297	37078272
PHAVU_007G038900g	7	3132891	3135259	AT4G34190	4	16372333	16373736	GLYMA_20G127500	20	36948588	36951445
PHAVU_007G038900g	7	3132891	3135259	AT4G34190	4	16372333	16373736	GLYMA_10G263000	10	48754564	48756821
PHAVU_007G039000g	7	3138060	3143702	AT1G49810	1	18439945	18442237
PHAVU_007G039100g	7	3146015	3151375	AT2G15230	2	6612480	6615457	GLYMA_10G262800	10	48741031	48747314
PHAVU_007G039100g	7	3146015	3151375	AT2G15230	2	6612480	6615457	GLYMA_20G127800	20	36962266	36968300
PHAVU_007G039200g	7	3152513	3153955	AT3G21560	3	7595680	7597607	GLYMA_20G128100	20	36973656	36975687
PHAVU_007G039200g	7	3152513	3153955	AT4G15490	4	8852656	8854706	GLYMA_20G128100	20	36973656	36975687
PHAVU_007G039200g	7	3152513	3153955	AT4G15480	4	8848801	8850516	GLYMA_20G128100	20	36973656	36975687
PHAVU_007G039200g	7	3152513	3153955	AT4G15500	4	8856962	8858678	GLYMA_20G128100	20	36973656	36975687
PHAVU_007G039300g	7	3161491	3163161	AT3G21560	3	7595680	7597607	GLYMA_20G128100	20	36973656	36975687
PHAVU_007G039300g	7	3161491	3163161	AT4G15490	4	8852656	8854706	GLYMA_20G128100	20	36973656	36975687
PHAVU_007G039300g	7	3161491	3163161	AT4G15480	4	8848801	8850516	GLYMA_20G128100	20	36973656	36975687
PHAVU_007G039300g	7	3161491	3163161	AT4G15500	4	8856962	8858678	GLYMA_20G128100	20	36973656	36975687
PHAVU_007G039400g	7	3169829	3171253					GLYMA_10G262700	10	48735053	48738047
PHAVU_007G039500g	7	3183384	3184820					GLYMA_10G262700	10	48735053	48738047
PHAVU_007G039600g	7	3190106	3191716					GLYMA_10G262700	10	48735053	48738047
PHAVU_007G039700g	7	3202665	3202925					GLYMA_10G262500	10	48720997	48721530
PHAVU_007G039700g	7	3202665	3202925					GLYMA_20G128300	20	36998807	36999073
PHAVU_007G039800g	7	3217682	3219711	AT3G19450	3	6744377	6747238	GLYMA_10G262400	10	48704355	48707980
PHAVU_007G039800g	7	3217682	3219711	AT3G19450	3	6744377	6747238	GLYMA_20G128600	20	37015598	37017590
PHAVU_007G039800g	7	3217682	3219711	AT4G34230	4	16386631	16388940	GLYMA_10G262400	10	48704355	48707980
PHAVU_007G039800g	7	3217682	3219711	AT4G34230	4	16386631	16388940	GLYMA_20G128600	20	37015598	37017590
PHAVU_007G039900g	7	3226064	3232735	AT2G15240	2	6615456	6619074	GLYMA_20G128700	20	37019740	37024675
PHAVU_007G039900g	7	3226064	3232735	AT2G15240	2	6615456	6619074	GLYMA_10G262300	10	48697059	48703581
PHAVU_007G040000g	7	3234033	3236723	AT2G15270	2	6637831	6639429	GLYMA_20G128800	20	37027552	37029901
PHAVU_007G040000g	7	3234033	3236723	AT2G15270	2	6637831	6639429	GLYMA_10G262200	10	48692009	48694243
PHAVU_007G040100g	7	3237475	3240363	AT2G15280	2	6639973	6642353	GLYMA_15G040800	15	3202632	3203965
PHAVU_007G040100g	7	3237475	3240363	AT2G15280	2	6639973	6642353	GLYMA_20G128900	20	37033657	37036248
PHAVU_007G040100g	7	3237475	3240363	AT2G15280	2	6639973	6642353	GLYMA_01G001400	1	244111	244455
PHAVU_007G040100g	7	3237475	3240363	AT2G15280	2	6639973	6642353	GLYMA_10G262100	10	48688719	48690905
PHAVU_007G040100g	7	3237475	3240363	AT3G19460	3	6747268	6749329	GLYMA_15G040800	15	3202632	3203965
PHAVU_007G040100g	7	3237475	3240363	AT3G19460	3	6747268	6749329	GLYMA_20G128900	20	37033657	37036248
PHAVU_007G040100g	7	3237475	3240363	AT3G19460	3	6747268	6749329	GLYMA_01G001400	1	244111	244455
PHAVU_007G040100g	7	3237475	3240363	AT3G19460	3	6747268	6749329	GLYMA_10G262100	10	48688719	48690905
PHAVU_007G040200g	7	3243401	3245279					GLYMA_20G129000	20	37038318	37040153
PHAVU_007G040200g	7	3243401	3245279					GLYMA_10G261900	10	48683541	48685853
PHAVU_007G040300g	7	3246866	3249486	AT2G15290	2	6642300	6644055	GLYMA_10G261800	10	48680750	48683063
PHAVU_007G040300g	7	3246866	3249486	AT2G15290	2	6642300	6644055	GLYMA_20G129100	20	37041951	37044659
PHAVU_007G040400g	7	3256570	3259748	AT2G15300	2	6649115	6652232	GLYMA_10G261600	10	48665194	48668920
PHAVU_007G040400g	7	3256570	3259748	AT2G15300	2	6649115	6652232	GLYMA_20G129200	20	37049072	37052666
PHAVU_007G040400g	7	3256570	3259748	AT4G34220	4	16381473	16384468	GLYMA_10G261600	10	48665194	48668920
PHAVU_007G040400g	7	3256570	3259748	AT4G34220	4	16381473	16384468	GLYMA_20G129200	20	37049072	37052666
PHAVU_007G040500g	7	3264416	3265673	AT4G34215	4	16379603	16381449	GLYMA_20G129300	20	37056716	37059915
PHAVU_007G040600g	7	3270690	3273727	AT4G34200	4	16373731	16376666	GLYMA_20G129400	20	37061238	37064473
PHAVU_007G040600g	7	3270690	3273727	AT4G34200	4	16373731	16376666	GLYMA_10G261400	10	48650467	48653656
PHAVU_007G040700g	7	3278175	3281881	AT1G49820	1	18442882	18445350	GLYMA_10G261300	10	48639779	48646598
PHAVU_007G040700g	7	3278175	3281881	AT1G49820	1	18442882	18445350	GLYMA_20G129700	20	37084005	37088880
PHAVU_007G040800g	7	3284001	3287856	AT1G49820	1	18442882	18445350	GLYMA_10G261300	10	48639779	48646598
PHAVU_007G040800g	7	3284001	3287856	AT1G49820	1	18442882	18445350	GLYMA_20G129700	20	37084005	37088880
PHAVU_007G040900g	7	3292652	3293735	AT2G15220	2	6608561	6609681	GLYMA_10G261200	10	48639779	48641676
PHAVU_007G040900g	7	3292652	3293735	AT2G15220	2	6608561	6609681	GLYMA_20G129900	20	37091399	37092697
PHAVU_007G040900g	7	3292652	3293735	AT2G15130	2	6564808	6566006	GLYMA_10G261200	10	48639779	48641676
PHAVU_007G040900g	7	3292652	3293735	AT2G15130	2	6564808	6566006	GLYMA_20G129900	20	37091399	37092697
PHAVU_007G041000g	7	3296565	3297257	AT2G15220	2	6608561	6609681	GLYMA_20G130000	20	37095050	37095962
PHAVU_007G041000g	7	3296565	3297257	AT2G15220	2	6608561	6609681	GLYMA_16G214300	16	37208705	37211999
PHAVU_007G041000g	7	3296565	3297257	AT2G15220	2	6608561	6609681	GLYMA_16G214200	16	37197517	37199650
PHAVU_007G041000g	7	3296565	3297257	AT2G15130	2	6564808	6566006	GLYMA_20G130000	20	37095050	37095962
PHAVU_007G041000g	7	3296565	3297257	AT2G15130	2	6564808	6566006	GLYMA_16G214300	16	37208705	37211999
PHAVU_007G041000g	7	3296565	3297257	AT2G15130	2	6564808	6566006	GLYMA_16G214200	16	37197517	37199650
PHAVU_007G041100g	7	3303227	3303403					GLYMA_20G130100	20	37101832	37102023
PHAVU_007G041200g	7	3310574	3312871	AT3G19500	3	6759016	6761007	GLYMA_20G130200	20	37106093	37108629
PHAVU_007G041200g	7	3310574	3312871	AT3G19500	3	6759016	6761007	GLYMA_10G261100	10	48628245	48635184
PHAVU_007G041200g	7	3310574	3312871	AT1G49830	1	18445111	18446772	GLYMA_20G130200	20	37106093	37108629
PHAVU_007G041200g	7	3310574	3312871	AT1G49830	1	18445111	18446772	GLYMA_10G261100	10	48628245	48635184
PHAVU_007G041300g	7	3317365	3319334	AT2G15020	2	6491425	6493512	GLYMA_20G130300	20	37112131	37113717
PHAVU_007G041300g	7	3317365	3319334	AT2G15020	2	6491425	6493512	GLYMA_10G261000	10	48626147	48627737
PHAVU_007G041400g	7	3323890	3330388	AT4G34260	4	16397995	16402118	GLYMA_10G260900	10	48615657	48622111
PHAVU_007G041400g	7	3323890	3330388	AT4G34260	4	16397995	16402118	GLYMA_20G130400	20	37120058	37135456
PHAVU_007G041400g	7	3323890	3330388	AT4G34260	4	16397995	16402118	GLYMA_10G260800	10	48610910	48613643
PHAVU_007G041500g	7	3332120	3334500	AT4G34265	4	16402129	16403823	GLYMA_10G260700	10	48607942	48610432
PHAVU_007G041500g	7	3332120	3334500	AT4G34265	4	16402129	16403823	GLYMA_20G130500	20	37136643	37139647
PHAVU_007G041500g	7	3332120	3334500	AT2G15000	2	6480817	6482425	GLYMA_10G260700	10	48607942	48610432
PHAVU_007G041500g	7	3332120	3334500	AT2G15000	2	6480817	6482425	GLYMA_20G130500	20	37136643	37139647
PHAVU_007G041600g	7	3338047	3340034					GLYMA_10G260600	10	48602999	48604856
PHAVU_007G041600g	7	3338047	3340034					GLYMA_20G130600	20	37142286	37144278
PHAVU_007G041700g	7	3340038	3344256	AT4G34270	4	16403844	16406303	GLYMA_20G130700	20	37144281	37149672
PHAVU_007G041700g	7	3340038	3344256	AT4G34270	4	16403844	16406303	GLYMA_10G260500	10	48598289	48602886
PHAVU_007G041800g	7	3345492	3354004	AT3G19510	3	6762761	6766597	GLYMA_20G130800	20	37151521	37159501
PHAVU_007G041800g	7	3345492	3354004	AT3G19510	3	6762761	6766597	GLYMA_10G260400	10	48589338	48597741
PHAVU_007G0419000g	7	3362165	3363297					GLYMA_10G260300	10	48585388	48585782
PHAVU_007G0419001g	7	3357791	3358801					GLYMA_09G117500	9	27590976	27594675
PHAVU_007G042000g	7	3364751	3368673	AT2G14910	2	6406389	6409167	GLYMA_10G260200	10	48576174	48580023
PHAVU_007G042000g	7	3364751	3368673	AT2G14910	2	6406389	6409167	GLYMA_20G130900	20	37163712	37167712
PHAVU_007G042100g	7	3369449	3371620
PHAVU_007G042200g	7	3375691	3377138					GLYMA_10G260000	10	48567655	48569384
PHAVU_007G042300g	7	3379426	3381245	AT2G18990	2	8238495	8240018	GLYMA_10G259900	10	48563415	48566192
PHAVU_007G042300g	7	3379426	3381245	AT2G18990	2	8238495	8240018	GLYMA_20G131000	20	37170021	37171628
PHAVU_007G042300g	7	3379426	3381245	AT3G25580	3	9292345	9294456	GLYMA_10G259900	10	48563415	48566192
PHAVU_007G042300g	7	3379426	3381245	AT3G25580	3	9292345	9294456	GLYMA_20G131000	20	37170021	37171628
PHAVU_007G152000g	7	37392191	37407770	AT3G09920	3	3038780	3044989	GLYMA_13G146700	13	25952727	25960846
PHAVU_007G152000g	7	37392191	37407770	AT3G09920	3	3038780	3044989	GLYMA_10G060000	10	5534027	5548244
PHAVU_007G152100g	7	37423042	37431689	AT3G11470	3	3610147	3612639	GLYMA_13G154600	13	27007329	27011304
PHAVU_007G152100g	7	37423042	37431689	AT2G02765	2	775814	777829	GLYMA_13G154600	13	27007329	27011304
PHAVU_007G152200g	7	37426616	37427911
PHAVU_007G152300g	7	37432466	37437256	AT3G53180	3	19706820	19711460	GLYMA_10G060100	10	5577340	5582963
PHAVU_007G152400g	7	37445898	37451253					GLYMA_10G073300	10	7539624	7545205
PHAVU_007G152400g	7	37445898	37451253					GLYMA_13G154200	13	26958362	26965748
PHAVU_007G152500g	7	37453073	37463275	AT3G53180	3	19706820	19711460	GLYMA_10G060200	10	5585676	5601516
PHAVU_007G152600g	7	37487580	37491669	AT3G52720	3	19538540	19542286	GLYMA_10G073400	10	7557716	7560013
PHAVU_007G152700g	7	37506659	37507490	AT2G36220	2	15192480	15193698	GLYMA_10G073600	10	7609107	7610823
PHAVU_007G152700g	7	37506659	37507490	AT2G36220	2	15192480	15193698	GLYMA_13G154300	13	26979125	26981014
PHAVU_007G152700g	7	37506659	37507490	AT3G52710	3	19534585	19536018	GLYMA_10G073600	10	7609107	7610823
PHAVU_007G152700g	7	37506659	37507490	AT3G52710	3	19534585	19536018	GLYMA_13G154300	13	26979125	26981014
PHAVU_007G152800g	7	37522293	37524226	AT2G36800	2	15423172	15425129	GLYMA_10G062200	10	5850933	5852988
PHAVU_007G152800g	7	37522293	37524226	AT2G36760	2	15412967	15414594	GLYMA_10G062200	10	5850933	5852988
PHAVU_007G152800g	7	37522293	37524226	AT2G36770	2	15415077	15416845	GLYMA_10G062200	10	5850933	5852988
PHAVU_007G152800g	7	37522293	37524226	AT2G36790	2	15420173	15421866	GLYMA_10G062200	10	5850933	5852988
PHAVU_007G152800g	7	37522293	37524226	AT2G36780	2	15417364	15419391	GLYMA_10G062200	10	5850933	5852988
PHAVU_007G152800g	7	37522293	37524226	AT3G53160	3	19702332	19703976	GLYMA_10G062200	10	5850933	5852988
PHAVU_007G152800g	7	37522293	37524226	AT2G36750	2	15410376	15412064	GLYMA_10G062200	10	5850933	5852988
PHAVU_007G152900g	7	37570496	37571762	AT2G36100	2	15159591	15160799	GLYMA_02G201000	2	38477466	38479090
PHAVU_007G152900g	7	37570496	37571762	AT2G36100	2	15159591	15160799	GLYMA_10G075600	10	7835869	7837573
PHAVU_007G152900g	7	37570496	37571762	AT5G06200	5	1877134	1878324	GLYMA_02G201000	2	38477466	38479090
PHAVU_007G152900g	7	37570496	37571762	AT5G06200	5	1877134	1878324	GLYMA_10G075600	10	7835869	7837573
PHAVU_007G152900g	7	37570496	37571762	AT3G11550	3	3638178	3639348	GLYMA_02G201000	2	38477466	38479090
PHAVU_007G152900g	7	37570496	37571762	AT3G11550	3	3638178	3639348	GLYMA_10G075600	10	7835869	7837573
PHAVU_007G153000g	7	37576577	37577848	AT2G36100	2	15159591	15160799	GLYMA_02G201200	2	38503179	38504836
PHAVU_007G153000g	7	37576577	37577848	AT2G36100	2	15159591	15160799	GLYMA_02G201100	2	38497390	38499369
PHAVU_007G153000g	7	37576577	37577848	AT2G36100	2	15159591	15160799	GLYMA_10G075400	10	7817920	7819816
PHAVU_007G153000g	7	37576577	37577848	AT2G36100	2	15159591	15160799	GLYMA_10G075500	10	7821786	7824899
PHAVU_007G153000g	7	37576577	37577848	AT5G06200	5	1877134	1878324	GLYMA_02G201200	2	38503179	38504836
PHAVU_007G153000g	7	37576577	37577848	AT5G06200	5	1877134	1878324	GLYMA_02G201100	2	38497390	38499369
PHAVU_007G153000g	7	37576577	37577848	AT5G06200	5	1877134	1878324	GLYMA_10G075400	10	7817920	7819816
PHAVU_007G153000g	7	37576577	37577848	AT5G06200	5	1877134	1878324	GLYMA_10G075500	10	7821786	7824899
PHAVU_007G153000g	7	37576577	37577848	AT3G11550	3	3638178	3639348	GLYMA_02G201200	2	38503179	38504836
PHAVU_007G153000g	7	37576577	37577848	AT3G11550	3	3638178	3639348	GLYMA_02G201100	2	38497390	38499369
PHAVU_007G153000g	7	37576577	37577848	AT3G11550	3	3638178	3639348	GLYMA_10G075400	10	7817920	7819816
PHAVU_007G153000g	7	37576577	37577848	AT3G11550	3	3638178	3639348	GLYMA_10G075500	10	7821786	7824899
PHAVU_007G153100g	7	37579293	37611303	AT3G11540	3	3631887	3638100	GLYMA_10G075300	10	7798996	7816511
PHAVU_007G153100g	7	37579293	37611303	AT3G11540	3	3631887	3638100	GLYMA_09G113500	9	23071692	23078035
PHAVU_007G153100g	7	37579293	37611303	AT3G11540	3	3631887	3638100	GLYMA_02G201300	2	38506022	38523460
PHAVU_007G153200g	7	37621129	37627121	AT5G06140	5	1855995	1858903	GLYMA_02G201400	2	38539394	38547251
PHAVU_007G153200g	7	37621129	37627121	AT5G06140	5	1855995	1858903	GLYMA_10G075200	10	7770459	7778365
PHAVU_007G153300g	7	37626268	37626594
PHAVU_007G153400g	7	37635561	37639469					GLYMA_13G127100	13	24013027	24016923
PHAVU_007G153400g	7	37635561	37639469					GLYMA_10G040500	10	3561542	3565454
PHAVU_007G153500g	7	37644643	37646399	AT4G28660	4	14149849	14151163	GLYMA_10G040600	10	3568550	3571109
PHAVU_007G153500g	7	37644643	37646399	AT4G28660	4	14149849	14151163	GLYMA_13G127200	13	24024826	24026790
PHAVU_007G153600g	7	37648732	37651275	AT2G20370	2	8791939	8794401	GLYMA_10G040700	10	3572769	3575692
PHAVU_007G153600g	7	37648732	37651275	AT2G20370	2	8791939	8794401	GLYMA_13G127300	13	24028455	24031330
PHAVU_007G153700g	7	37652902	37660761	AT2G20360	2	8785960	8789570	GLYMA_13G127400	13	24032157	24038754
PHAVU_007G153800g	7	37676371	37684835	AT1G04120	1	1064264	1071080	GLYMA_13G127500	13	24041356	24050612
PHAVU_007G153900g	7	37715360	37719505	AT2G20310	2	8761180	8763372	GLYMA_13G127600	13	24069639	24073819
PHAVU_007G153900g	7	37715360	37719505	AT4G28690	4	14158898	14161049	GLYMA_13G127600	13	24069639	24073819
PHAVU_007G154000g	7	37723839	37727868	AT1G73840	1	27763617	27766372	GLYMA_10G040800	10	3585796	3589311
PHAVU_007G154000g	7	37723839	37727868	AT1G73840	1	27763617	27766372	GLYMA_05G234300	5	41141355	41144842
PHAVU_007G154000g	7	37723839	37727868	AT1G73840	1	27763617	27766372	GLYMA_08G041600	8	3297002	3300467
PHAVU_007G154100g	7	37736590	37739946	AT1G04130	1	1073274	1075568	GLYMA_13G127800	13	24080737	24086760
PHAVU_007G154100g	7	37736590	37739946	AT1G04130	1	1073274	1075568	GLYMA_10G040900	10	3591102	3596087
PHAVU_007G1542000g	7	37753182	37753353
PHAVU_007G1542001g	7	37746322	37752248	AT5G43940	5	17684156	17686534	GLYMA_10G041000	10	3597307	3601274
PHAVU_007G154300g	7	37772432	37776661	AT2G04540	2	1581376	1584702	GLYMA_13G128000	13	24090049	24095149
PHAVU_007G154300g	7	37772432	37776661	AT2G04540	2	1581376	1584702	GLYMA_10G041100	10	3601867	3606814
PHAVU_007G154400g	7	37777126	37778063					GLYMA_13G128100	13	24098615	24099676
PHAVU_007G154400g	7	37777126	37778063					GLYMA_10G041200	10	3613943	3614897
PHAVU_007G154500g	7	37787897	37795102	AT2G20300	2	8755852	8760298	GLYMA_10G041300	10	3621767	3629177
PHAVU_007G154500g	7	37787897	37795102	AT2G20300	2	8755852	8760298	GLYMA_13G128200	13	24104441	24112813
PHAVU_007G154600g	7	37796231	37797328
PHAVU_007G154700g	7	37801593	37806723	AT5G43910	5	17667310	17670292	GLYMA_13G128300	13	24122930	24129635
PHAVU_007G154700g	7	37801593	37806723	AT5G43910	5	17667310	17670292	GLYMA_10G041400	10	3654431	3661105
PHAVU_007G154800g	7	37811164	37816901					GLYMA_10G041500	10	3661764	3666861
PHAVU_007G154800g	7	37811164	37816901					GLYMA_13G128400	13	24130020	24134706
PHAVU_007G154900g	7	37818708	37821777					GLYMA_13G128500	13	24135226	24139479
PHAVU_007G155000g	7	37839362	37857332	AT5G43900	5	17656894	17667451	GLYMA_13G128700	13	24151824	24170639
PHAVU_007G155000g	7	37839362	37857332	AT5G43900	5	17656894	17667451	GLYMA_10G041700	10	3684268	3702775
PHAVU_007G155000g	7	37839362	37857332	AT4G28710	4	14171998	14182168	GLYMA_13G128700	13	24151824	24170639
PHAVU_007G155000g	7	37839362	37857332	AT4G28710	4	14171998	14182168	GLYMA_10G041700	10	3684268	3702775
PHAVU_007G155000g	7	37839362	37857332	AT1G04160	1	1086170	1096510	GLYMA_13G128700	13	24151824	24170639
PHAVU_007G155000g	7	37839362	37857332	AT1G04160	1	1086170	1096510	GLYMA_10G041700	10	3684268	3702775
PHAVU_007G155000g	7	37839362	37857332	AT2G20290	2	8742885	8752315	GLYMA_13G128700	13	24151824	24170639
PHAVU_007G155000g	7	37839362	37857332	AT2G20290	2	8742885	8752315	GLYMA_10G041700	10	3684268	3702775
PHAVU_007G155100g	7	37899404	37901381	AT1G04180	1	1104493	1106241	GLYMA_13G128800	13	24198202	24200638
PHAVU_007G155100g	7	37899404	37901381	AT1G04180	1	1104493	1106241	GLYMA_10G041800	10	3737366	3739702
PHAVU_007G155100g	7	37899404	37901381	AT4G28720	4	14192569	14194302	GLYMA_13G128800	13	24198202	24200638
PHAVU_007G155100g	7	37899404	37901381	AT4G28720	4	14192569	14194302	GLYMA_10G041800	10	3737366	3739702
PHAVU_007G155100g	7	37899404	37901381	AT5G43890	5	17648576	17650375	GLYMA_13G128800	13	24198202	24200638
PHAVU_007G155100g	7	37899404	37901381	AT5G43890	5	17648576	17650375	GLYMA_10G041800	10	3737366	3739702
PHAVU_007G155200g	7	37912849	37914838	AT1G04180	1	1104493	1106241	GLYMA_13G128800	13	24198202	24200638
PHAVU_007G155200g	7	37912849	37914838	AT1G04180	1	1104493	1106241	GLYMA_10G041800	10	3737366	3739702
PHAVU_007G155200g	7	37912849	37914838	AT4G28720	4	14192569	14194302	GLYMA_13G128800	13	24198202	24200638
PHAVU_007G155200g	7	37912849	37914838	AT4G28720	4	14192569	14194302	GLYMA_10G041800	10	3737366	3739702
PHAVU_007G155200g	7	37912849	37914838	AT5G43890	5	17648576	17650375	GLYMA_13G128800	13	24198202	24200638
PHAVU_007G155200g	7	37912849	37914838	AT5G43890	5	17648576	17650375	GLYMA_10G041800	10	3737366	3739702
PHAVU_007G155300g	7	37935326	37939064	AT4G28730	4	14199043	14200903	GLYMA_13G128900	13	24209750	24212616
PHAVU_007G155300g	7	37935326	37939064	AT4G28730	4	14199043	14200903	GLYMA_10G041900	10	3747033	3749668
PHAVU_007G155300g	7	37935326	37939064	AT4G28730	4	14199043	14200903	GLYMA_06G269000	6	45763230	45763781
PHAVU_007G155300g	7	37935326	37939064	AT2G20270	2	8737705	8739677	GLYMA_13G128900	13	24209750	24212616
PHAVU_007G155300g	7	37935326	37939064	AT2G20270	2	8737705	8739677	GLYMA_10G041900	10	3747033	3749668
PHAVU_007G155300g	7	37935326	37939064	AT2G20270	2	8737705	8739677	GLYMA_06G269000	6	45763230	45763781
PHAVU_007G155400g	7	37943280	37943621
PHAVU_007G155500g	7	37947212	37948819	AT2G20260	2	8736734	8737767	GLYMA_13G129500	13	24236946	24240144
PHAVU_007G155500g	7	37947212	37948819	AT2G20260	2	8736734	8737767	GLYMA_13G129400	13	24231129	24232701
PHAVU_007G155500g	7	37947212	37948819	AT2G20260	2	8736734	8737767	GLYMA_10G042000	10	3754835	3756545
PHAVU_007G155500g	7	37947212	37948819	AT2G20260	2	8736734	8737767	GLYMA_10G042100	10	3759094	3760819
PHAVU_007G155500g	7	37947212	37948819	AT4G28750	4	14202758	14204061	GLYMA_13G129500	13	24236946	24240144
PHAVU_007G155500g	7	37947212	37948819	AT4G28750	4	14202758	14204061	GLYMA_13G129400	13	24231129	24232701
PHAVU_007G155500g	7	37947212	37948819	AT4G28750	4	14202758	14204061	GLYMA_10G042000	10	3754835	3756545
PHAVU_007G155500g	7	37947212	37948819	AT4G28750	4	14202758	14204061	GLYMA_10G042100	10	3759094	3760819
PHAVU_007G155600g	7	37952052	37953547
PHAVU_007G155700g	7	37967458	37970270					GLYMA_13G129600	13	24243834	24248528
PHAVU_007G155800g	7	37971514	37975894	AT5G43880	5	17639776	17643982	GLYMA_10G042300	10	3771569	3776706
PHAVU_007G155800g	7	37971514	37975894	AT5G43880	5	17639776	17643982	GLYMA_13G129700	13	24249148	24253893
PHAVU_007G155800g	7	37971514	37975894	AT4G28760	4	14207460	14212050	GLYMA_10G042300	10	3771569	3776706
PHAVU_007G155800g	7	37971514	37975894	AT4G28760	4	14207460	14212050	GLYMA_13G129700	13	24249148	24253893
PHAVU_007G155800g	7	37971514	37975894	AT2G20240	2	8727626	8730525	GLYMA_10G042300	10	3771569	3776706
PHAVU_007G155800g	7	37971514	37975894	AT2G20240	2	8727626	8730525	GLYMA_13G129700	13	24249148	24253893
PHAVU_007G155900g	7	37976801	37982354	AT4G28770	4	14211855	14213969	GLYMA_13G129800	13	24255740	24260637
PHAVU_007G155900g	7	37976801	37982354	AT4G28770	4	14211855	14213969	GLYMA_10G042400	10	3778188	3783189
PHAVU_007G155900g	7	37976801	37982354	AT2G20230	2	8725541	8727742	GLYMA_13G129800	13	24255740	24260637
PHAVU_007G155900g	7	37976801	37982354	AT2G20230	2	8725541	8727742	GLYMA_10G042400	10	3778188	3783189
PHAVU_007G156000g	7	37996563	38000426	AT4G28780	4	14215473	14217909	GLYMA_13G129900	13	24269818	24273919
PHAVU_007G156000g	7	37996563	38000426	AT4G28780	4	14215473	14217909	GLYMA_10G042500	10	3792775	3797659
PHAVU_007G156100g	7	38009322	38026350	AT2G20190	2	8711579	8719115	GLYMA_13G130000	13	24275514	24293803
PHAVU_007G156100g	7	38009322	38026350	AT2G20190	2	8711579	8719115	GLYMA_10G042600	10	3799853	3823081
PHAVU_007G156200g	7	38056417	38060898	AT4G28800	4	14221632	14224116	GLYMA_13G130100	13	24305965	24311744
PHAVU_007G156200g	7	38056417	38060898	AT4G28800	4	14221632	14224116	GLYMA_10G042800	10	3838844	3844535
PHAVU_007G156200g	7	38056417	38060898	AT4G28800	4	14221632	14224116	GLYMA_02G160200	2	18095264	18096522
PHAVU_007G156200g	7	38056417	38060898	AT2G20180	2	8704024	8707009	GLYMA_13G130100	13	24305965	24311744
PHAVU_007G156200g	7	38056417	38060898	AT2G20180	2	8704024	8707009	GLYMA_10G042800	10	3838844	3844535
PHAVU_007G156200g	7	38056417	38060898	AT2G20180	2	8704024	8707009	GLYMA_02G160200	2	18095264	18096522
PHAVU_007G156200g	7	38056417	38060898	AT4G28790	4	14218214	14220998	GLYMA_13G130100	13	24305965	24311744
PHAVU_007G156200g	7	38056417	38060898	AT4G28790	4	14218214	14220998	GLYMA_10G042800	10	3838844	3844535
PHAVU_007G156200g	7	38056417	38060898	AT4G28790	4	14218214	14220998	GLYMA_02G160200	2	18095264	18096522
PHAVU_007G156200g	7	38056417	38060898	AT4G28815	4	14228578	14230380	GLYMA_13G130100	13	24305965	24311744
PHAVU_007G156200g	7	38056417	38060898	AT4G28815	4	14228578	14230380	GLYMA_10G042800	10	3838844	3844535
PHAVU_007G156200g	7	38056417	38060898	AT4G28815	4	14228578	14230380	GLYMA_02G160200	2	18095264	18096522
PHAVU_007G156200g	7	38056417	38060898	AT4G28811	4	14225208	14228071	GLYMA_13G130100	13	24305965	24311744
PHAVU_007G156200g	7	38056417	38060898	AT4G28811	4	14225208	14228071	GLYMA_10G042800	10	3838844	3844535
PHAVU_007G156200g	7	38056417	38060898	AT4G28811	4	14225208	14228071	GLYMA_02G160200	2	18095264	18096522
PHAVU_007G156300g	7	38070610	38073154	AT4G28820	4	14229408	14232380	GLYMA_10G042900	10	3847613	3850094
PHAVU_007G156300g	7	38070610	38073154	AT4G28820	4	14229408	14232380	GLYMA_13G130200	13	24314468	24317503
PHAVU_007G156400g	7	38078297	38080138					GLYMA_13G130300	13	24318285	24320989
PHAVU_007G156500g	7	38081889	38087820	AT2G20140	2	8692567	8695111	GLYMA_13G130400	13	24321747	24326039
PHAVU_007G156500g	7	38081889	38087820	AT2G20140	2	8692567	8695111	GLYMA_10G043000	10	3853687	3857990
PHAVU_007G156500g	7	38081889	38087820	AT4G29040	4	14312283	14314600	GLYMA_13G130400	13	24321747	24326039
PHAVU_007G156500g	7	38081889	38087820	AT4G29040	4	14312283	14314600	GLYMA_10G043000	10	3853687	3857990
PHAVU_007G156600g	7	38093508	38096150	AT4G30010	4	14672669	14674225	GLYMA_09G059600	9	5504630	5507434
PHAVU_007G156600g	7	38093508	38096150	AT4G30010	4	14672669	14674225	GLYMA_15G165900	15	14435565	14438937
PHAVU_007G156700g	7	38102266	38102562					GLYMA_13G130600	13	24332603	24333389
PHAVU_007G156700g	7	38102266	38102562					GLYMA_10G043100	10	3863445	3864342
PHAVU_007G156800g	7	38159752	38161632
PHAVU_007G156900g	7	38184374	38186958	AT2G37570	2	15761295	15763451	GLYMA_10G043200	10	3885201	3887963
PHAVU_007G156900g	7	38184374	38186958	AT2G37570	2	15761295	15763451	GLYMA_13G130700	13	24355867	24358522
PHAVU_007G157000g	7	38193916	38196404	AT2G37570	2	15761295	15763451	GLYMA_10G043200	10	3885201	3887963
PHAVU_007G157000g	7	38193916	38196404	AT2G37570	2	15761295	15763451	GLYMA_13G130700	13	24355867	24358522
PHAVU_007G157100g	7	38230662	38233114	AT2G37570	2	15761295	15763451	GLYMA_10G043300	10	3904247	3906552
PHAVU_007G157100g	7	38230662	38233114	AT2G37570	2	15761295	15763451	GLYMA_13G130800	13	24368346	24370568
PHAVU_007G157200g	7	38234985	38238072	AT5G02500	5	553745	556623	GLYMA_13G130900	13	24371957	24374600
PHAVU_007G157200g	7	38234985	38238072	AT3G09440	3	2902355	2905947	GLYMA_13G130900	13	24371957	24374600
PHAVU_007G157200g	7	38234985	38238072	AT1G56410	1	21117147	21119241	GLYMA_13G130900	13	24371957	24374600
PHAVU_007G157200g	7	38234985	38238072	AT5G02490	5	550035	552827	GLYMA_13G130900	13	24371957	24374600
PHAVU_007G157300g	7	38247049	38255364	AT5G02520	5	561179	564142	GLYMA_10G043400	10	3908753	3916267
PHAVU_007G157300g	7	38247049	38255364	AT5G02520	5	561179	564142	GLYMA_13G131100	13	24377293	24382642
PHAVU_007G157400g	7	38261335	38265910	AT3G53710	3	19903234	19905590	GLYMA_13G131300	13	24396788	24401422
PHAVU_007G157400g	7	38261335	38265910	AT3G53710	3	19903234	19905590	GLYMA_10G043600	10	3921005	3926061
PHAVU_007G157400g	7	38261335	38265910	AT2G37550	2	15755078	15757601	GLYMA_13G131300	13	24396788	24401422
PHAVU_007G157400g	7	38261335	38265910	AT2G37550	2	15755078	15757601	GLYMA_10G043600	10	3921005	3926061
PHAVU_007G157500g	7	38309137	38312531	AT5G02540	5	568425	570973	GLYMA_10G043700	10	3930585	3936499
PHAVU_007G157500g	7	38309137	38312531	AT5G02540	5	568425	570973	GLYMA_13G131400	13	24407233	24412557
PHAVU_007G157500g	7	38309137	38312531	AT2G37540	2	15751568	15754061	GLYMA_10G043700	10	3930585	3936499
PHAVU_007G157500g	7	38309137	38312531	AT2G37540	2	15751568	15754061	GLYMA_13G131400	13	24407233	24412557
PHAVU_007G157600g	7	38313015	38313365					GLYMA_10G043800	10	3937435	3941020
PHAVU_007G157600g	7	38313015	38313365					GLYMA_13G131500	13	24413514	24414491
PHAVU_007G157700g	7	38346099	38348846	AT3G53700	3	19900240	19903173	GLYMA_13G131600	13	24419217	24422114
PHAVU_007G157700g	7	38346099	38348846	AT3G53700	3	19900240	19903173	GLYMA_10G043900	10	3946214	3948467
PHAVU_007G157800g	7	38352069	38354191	AT5G59880	5	24120164	24121949	GLYMA_10G044000	10	3949777	3951698
PHAVU_007G157800g	7	38352069	38354191	AT5G59880	5	24120164	24121949	GLYMA_13G131700	13	24426010	24427939
PHAVU_007G157800g	7	38352069	38354191	AT5G59890	5	24122348	24123912	GLYMA_10G044000	10	3949777	3951698
PHAVU_007G157800g	7	38352069	38354191	AT5G59890	5	24122348	24123912	GLYMA_13G131700	13	24426010	24427939
PHAVU_007G157800g	7	38352069	38354191	AT3G46000	3	16907334	16909119	GLYMA_10G044000	10	3949777	3951698
PHAVU_007G157800g	7	38352069	38354191	AT3G46000	3	16907334	16909119	GLYMA_13G131700	13	24426010	24427939
PHAVU_007G157800g	7	38352069	38354191	AT3G46010	3	16909217	16910845	GLYMA_10G044000	10	3949777	3951698
PHAVU_007G157800g	7	38352069	38354191	AT3G46010	3	16909217	16910845	GLYMA_13G131700	13	24426010	24427939
PHAVU_007G157800g	7	38352069	38354191	AT3G45990	3	16900778	16904136	GLYMA_10G044000	10	3949777	3951698
PHAVU_007G157800g	7	38352069	38354191	AT3G45990	3	16900778	16904136	GLYMA_13G131700	13	24426010	24427939
PHAVU_007G157900g	7	38399070	38409934	AT3G53680	3	19892525	19897955	GLYMA_13G131800	13	24433582	24443386
PHAVU_007G157900g	7	38399070	38409934	AT3G53680	3	19892525	19897955	GLYMA_10G044200	10	3959406	3968843
PHAVU_007G157900g	7	38399070	38409934	AT2G37520	2	15744670	15750135	GLYMA_13G131800	13	24433582	24443386
PHAVU_007G157900g	7	38399070	38409934	AT2G37520	2	15744670	15750135	GLYMA_10G044200	10	3959406	3968843
PHAVU_007G158000g	7	38411928	38418290	AT2G37500	2	15739783	15742838	GLYMA_10G044300	10	3970039	3976490
PHAVU_007G158000g	7	38411928	38418290	AT2G37500	2	15739783	15742838	GLYMA_13G131900	13	24444431	24451275
PHAVU_007G158100g	7	38418307	38421225					GLYMA_13G132000	13	24451601	24453623
PHAVU_007G158100g	7	38418307	38421225					GLYMA_10G044400	10	3976029	3979706
PHAVU_007G158200g	7	38432067	38432769					GLYMA_13G132100	13	24456093	24457205
PHAVU_007G158300g	7	38434007	38435783	AT3G62450	3	23098019	23099070	GLYMA_13G132200	13	24460544	24464474
PHAVU_007G158300g	7	38434007	38435783	AT3G62450	3	23098019	23099070	GLYMA_10G044600	10	3980946	3982418
PHAVU_007G158400g	7	38438477	38442429	AT3G53620	3	19880504	19883743	GLYMA_10G044700	10	3984850	3988829
PHAVU_007G158400g	7	38438477	38442429	AT3G53620	3	19880504	19883743	GLYMA_13G132400	13	24467830	24472194
PHAVU_007G158500g	7	38461797	38464797	AT3G53610	3	19876232	19878792
PHAVU_007G158600g	7	38500837	38504526	AT2G37460	2	15726338	15729170	GLYMA_13G132500	13	24493948	24498181
PHAVU_007G158600g	7	38500837	38504526	AT2G37460	2	15726338	15729170	GLYMA_10G044800	10	4002984	4008333
PHAVU_007G158600g	7	38500837	38504526	AT2G37450	2	15722480	15725062	GLYMA_13G132500	13	24493948	24498181
PHAVU_007G158600g	7	38500837	38504526	AT2G37450	2	15722480	15725062	GLYMA_10G044800	10	4002984	4008333
PHAVU_007G158700g	7	38504639	38508100					GLYMA_10G045000	10	4007391	4011624
PHAVU_007G158700g	7	38504639	38508100					GLYMA_13G132600	13	24497244	24501487
PHAVU_007G158800g	7	38513629	38518349	AT2G37440	2	15718044	15722152	GLYMA_13G132700	13	24507211	24514367
PHAVU_007G158800g	7	38513629	38518349	AT2G37440	2	15718044	15722152	GLYMA_10G045100	10	4014516	4021304
PHAVU_007G158900g	7	38538562	38539126	AT2G37430	2	15706285	15707224	GLYMA_13G132800	13	24530537	24531016
PHAVU_007G158900g	7	38538562	38539126	AT2G37430	2	15706285	15707224	GLYMA_10G045200	10	4034799	4035293
PHAVU_007G158900g	7	38538562	38539126	AT3G53600	3	19875375	19876177	GLYMA_13G132800	13	24530537	24531016
PHAVU_007G158900g	7	38538562	38539126	AT3G53600	3	19875375	19876177	GLYMA_10G045200	10	4034799	4035293
PHAVU_007G159000g	7	38551904	38552756	AT2G37430	2	15706285	15707224	GLYMA_13G133100	13	24536585	24537523
PHAVU_007G159000g	7	38551904	38552756	AT2G37430	2	15706285	15707224	GLYMA_03G173200	3	38741168	38741808
PHAVU_007G159000g	7	38551904	38552756	AT2G37430	2	15706285	15707224	GLYMA_10G045400	10	4040116	4040940
PHAVU_007G159000g	7	38551904	38552756	AT3G53600	3	19875375	19876177	GLYMA_13G133100	13	24536585	24537523
PHAVU_007G159000g	7	38551904	38552756	AT3G53600	3	19875375	19876177	GLYMA_03G173200	3	38741168	38741808
PHAVU_007G159000g	7	38551904	38552756	AT3G53600	3	19875375	19876177	GLYMA_10G045400	10	4040116	4040940
PHAVU_007G159100g	7	38553961	38560420	AT2G37420	2	15700211	15705362	GLYMA_11G168400	11	17264885	17265566
PHAVU_007G159100g	7	38553961	38560420	AT2G37420	2	15700211	15705362	GLYMA_10G045500	10	4042401	4052283
PHAVU_007G159100g	7	38553961	38560420	AT2G37420	2	15700211	15705362	GLYMA_10G104800	10	23045643	23050849
PHAVU_007G159100g	7	38553961	38560420	AT2G37420	2	15700211	15705362	GLYMA_13G133200	13	24539170	24546359
PHAVU_007G159200g	7	38567818	38569261	AT5G02580	5	579744	580792	GLYMA_13G133300	13	24554432	24555825
PHAVU_007G159300g	7	38585020	38585426
PHAVU_007G159400g	7	38590931	38593397	AT3G09490	3	2915550	2916870	GLYMA_13G133400	13	24565600	24567112
PHAVU_007G159400g	7	38590931	38593397	AT3G53560	3	19859585	19861178	GLYMA_13G133400	13	24565600	24567112
PHAVU_007G159400g	7	38590931	38593397	AT5G02590	5	583050	584179	GLYMA_13G133400	13	24565600	24567112
PHAVU_007G159400g	7	38590931	38593397	AT2G37400	2	15695988	15697457	GLYMA_13G133400	13	24565600	24567112
PHAVU_007G159500g	7	38616516	38621915					GLYMA_10G045600	10	4069964	4075928
PHAVU_007G159500g	7	38616516	38621915					GLYMA_13G133500	13	24581037	24586319
PHAVU_007G159600g	7	38643380	38645054	AT3G53530	3	19845097	19846820	GLYMA_13G133600	13	24594787	24596525
PHAVU_007G159600g	7	38643380	38645054	AT3G53530	3	19845097	19846820	GLYMA_10G045700	10	4082366	4084165
PHAVU_007G159600g	7	38643380	38645054	AT5G02600	5	584162	586953	GLYMA_13G133600	13	24594787	24596525
PHAVU_007G159600g	7	38643380	38645054	AT5G02600	5	584162	586953	GLYMA_10G045700	10	4082366	4084165
PHAVU_007G159600g	7	38643380	38645054	AT2G37390	2	15694038	15695999	GLYMA_13G133600	13	24594787	24596525
PHAVU_007G159600g	7	38643380	38645054	AT2G37390	2	15694038	15695999	GLYMA_10G045700	10	4082366	4084165
PHAVU_007G159700g	7	38658503	38663830	AT3G53520	3	19841374	19844412	GLYMA_13G133800	13	24601574	24606756
PHAVU_007G159700g	7	38658503	38663830	AT3G53520	3	19841374	19844412	GLYMA_10G045800	10	4089038	4094062
PHAVU_007G159800g	7	38670318	38671679					GLYMA_13G133900	13	24613843	24616128
PHAVU_007G159800g	7	38670318	38671679					GLYMA_10G045900	10	4095254	4097023
PHAVU_007G159900g	7	38676546	38676955
PHAVU_007G160000g	7	38703385	38705670	AT3G09530	3	2926042	2928569	GLYMA_13G134100	13	24631341	24634159
PHAVU_007G160000g	7	38703385	38705670	AT3G09530	3	2926042	2928569	GLYMA_10G046000	10	4109117	4111488
PHAVU_007G160000g	7	38703385	38705670	AT3G09520	3	2923518	2925889	GLYMA_13G134100	13	24631341	24634159
PHAVU_007G160000g	7	38703385	38705670	AT3G09520	3	2923518	2925889	GLYMA_10G046000	10	4109117	4111488
PHAVU_007G160100g	7	38715140	38717984					GLYMA_13G134200	13	24643078	24646171
PHAVU_007G160100g	7	38715140	38717984					GLYMA_10G046100	10	4117216	4120426
PHAVU_007G160200g	7	38775969	38777009	AT2G37380	2	15686650	15688013	GLYMA_10G046200	10	4135961	4137371
PHAVU_007G160200g	7	38775969	38777009	AT2G37380	2	15686650	15688013	GLYMA_13G134300	13	24664171	24665742
PHAVU_007G160300g	7	38780627	38781980
PHAVU_007G160400g	7	38789596	38802200
PHAVU_007G160500g	7	38803426	38805214
PHAVU_007G160600g	7	38821129	38830079	AT3G09560	3	2934592	2939511	GLYMA_10G046400	10	4155215	4164211
PHAVU_007G160600g	7	38821129	38830079	AT3G09560	3	2934592	2939511	GLYMA_13G134500	13	24696109	24705068
PHAVU_007G160700g	7	38857472	38860064	AT3G09570	3	2940305	2942203	GLYMA_10G046600	10	4191944	4194379
PHAVU_007G160700g	7	38857472	38860064	AT3G09570	3	2940305	2942203	GLYMA_13G134600	13	24713149	24715252
PHAVU_007G160700g	7	38857472	38860064	AT5G02630	5	591731	593194	GLYMA_10G046600	10	4191944	4194379
PHAVU_007G160700g	7	38857472	38860064	AT5G02630	5	591731	593194	GLYMA_13G134600	13	24713149	24715252
PHAVU_007G160700g	7	38857472	38860064	AT5G18520	5	6144855	6146603	GLYMA_10G046600	10	4191944	4194379
PHAVU_007G160700g	7	38857472	38860064	AT5G18520	5	6144855	6146603	GLYMA_13G134600	13	24713149	24715252
PHAVU_007G160800g	7	38882796	38883410	AT5G02640	5	594123	595056	GLYMA_13G134700	13	24721631	24722801
PHAVU_007G160800g	7	38882796	38883410	AT5G02640	5	594123	595056	GLYMA_10G046800	10	4201279	4202084
PHAVU_007G160900g	7	38888639	38896153					GLYMA_01G032900	1	3455319	3459556
PHAVU_007G160900g	7	38888639	38896153					GLYMA_01G119800	1	41197515	41198815
PHAVU_007G160900g	7	38888639	38896153					GLYMA_01G033300	1	3499474	3504138
PHAVU_007G160900g	7	38888639	38896153					GLYMA_01G033200	1	3487315	3493797
PHAVU_007G161000g	7	38928802	38930754	AT5G02710	5	612463	614562	GLYMA_13G134800	13	24726505	24730522
PHAVU_007G161100g	7	38931679	38935740	AT5G02720	5	613482	615091	GLYMA_13G134900	13	24730342	24734208
PHAVU_007G161100g	7	38931679	38935740	AT5G02720	5	613482	615091	GLYMA_10G046900	10	4209913	4213203
PHAVU_007G161200g	7	38941724	38942751	AT3G09590	3	2944938	2945513	GLYMA_10G047000	10	4214884	4216189
PHAVU_007G161300g	7	38945067	38948107	AT2G37310	2	15664800	15667115	GLYMA_13G135000	13	24740632	24742635
PHAVU_007G161400g	7	38949129	38950575	AT5G02750	5	619865	621180	GLYMA_10G047200	10	4232120	4233574
PHAVU_007G161400g	7	38949129	38950575	AT5G02750	5	619865	621180	GLYMA_13G135100	13	24744740	24746437
PHAVU_007G1615000g	7	38959173	38960169
PHAVU_007G1615001g	7	38957502	38957719
PHAVU_007G161600g	7	38985780	38988247	AT2G37300	2	15662224	15664599	GLYMA_10G047400	10	4243188	4246078
PHAVU_007G161600g	7	38985780	38988247	AT2G37300	2	15662224	15664599	GLYMA_13G135200	13	24758112	24760394
PHAVU_007G161700g	7	38998164	39000962	AT5G02760	5	625254	627124	GLYMA_13G135300	13	24770681	24773826
PHAVU_007G161700g	7	38998164	39000962	AT5G02760	5	625254	627124	GLYMA_10G047500	10	4254833	4258007
PHAVU_007G1618000g	7	39013598	39016328	AT5G12130	5	3919428	3922485	GLYMA_13G135400	13	24786242	24791938
PHAVU_007G1618000g	7	39013598	39016328	AT5G12130	5	3919428	3922485	GLYMA_10G047600	10	4266853	4272448
PHAVU_007G1618001g	7	39007368	39009691	AT5G12130	5	3919428	3922485
PHAVU_007G161900g	7	39023406	39026001	AT5G02780	5	630748	632792	GLYMA_10G047700	10	4274353	4277552
PHAVU_007G161900g	7	39023406	39026001	AT5G02780	5	630748	632792	GLYMA_13G135500	13	24798567	24801567
PHAVU_007G161900g	7	39023406	39026001	AT5G02790	5	632796	635240	GLYMA_10G047700	10	4274353	4277552
PHAVU_007G161900g	7	39023406	39026001	AT5G02790	5	632796	635240	GLYMA_13G135500	13	24798567	24801567
PHAVU_007G162000g	7	39031292	39034117	AT5G02780	5	630748	632792	GLYMA_13G135600	13	24802768	24805754
PHAVU_007G162000g	7	39031292	39034117	AT5G02790	5	632796	635240	GLYMA_13G135600	13	24802768	24805754
PHAVU_007G162100g	7	39043535	39046942
PHAVU_007G162200g	7	39057156	39069713	AT2G37290	2	15656427	15661735	GLYMA_10G047800	10	4286663	4302228
PHAVU_007G162300g	7	39070612	39074262	AT5G02800	5	635207	637568	GLYMA_10G047900	10	4303568	4307148
PHAVU_007G162300g	7	39070612	39074262	AT5G02800	5	635207	637568	GLYMA_13G135800	13	24820151	24823999
PHAVU_007G162400g	7	39083272	39084547
PHAVU_007G162500g	7	39092545	39108437	AT5G02810	5	637681	642030	GLYMA_13G135900	13	24839737	24851002
PHAVU_007G162500g	7	39092545	39108437	AT5G02810	5	637681	642030	GLYMA_10G048100	10	4315957	4327545
PHAVU_007G162600g	7	39115915	39119291	AT2G37250	2	15641906	15644143	GLYMA_13G136000	13	24857028	24860109
PHAVU_007G162600g	7	39115915	39119291	AT2G37250	2	15641906	15644143	GLYMA_10G048200	10	4330727	4334833
PHAVU_007G162700g	7	39146097	39148449	AT5G02820	5	642554	644394	GLYMA_13G136100	13	24861630	24864623
PHAVU_007G162700g	7	39146097	39148449	AT5G02820	5	642554	644394	GLYMA_10G048300	10	4337864	4340624
PHAVU_007G162800g	7	39221146	39227655	AT5G02840	5	648648	651979	GLYMA_10G048500	10	4363155	4368939
PHAVU_007G162800g	7	39221146	39227655	AT5G02840	5	648648	651979	GLYMA_13G136300	13	24890942	24897925
PHAVU_007G162800g	7	39221146	39227655	AT3G09600	3	2946239	2949017	GLYMA_10G048500	10	4363155	4368939
PHAVU_007G162800g	7	39221146	39227655	AT3G09600	3	2946239	2949017	GLYMA_13G136300	13	24890942	24897925
PHAVU_007G162900g	7	39229824	39232224	AT3G09630	3	2953693	2955748	GLYMA_10G048600	10	4373957	4377058
PHAVU_007G162900g	7	39229824	39232224	AT3G09630	3	2953693	2955748	GLYMA_13G136400	13	24904402	24907099
PHAVU_007G162900g	7	39229824	39232224	AT5G02870	5	657675	659800	GLYMA_10G048600	10	4373957	4377058
PHAVU_007G162900g	7	39229824	39232224	AT5G02870	5	657675	659800	GLYMA_13G136400	13	24904402	24907099
PHAVU_007G163000g	7	39243558	39250287	AT2G37050	2	15568926	15573749	GLYMA_10G048800	10	4407260	4414456
PHAVU_007G163000g	7	39243558	39250287	AT2G37050	2	15568926	15573749	GLYMA_13G136700	13	24932869	24940309
PHAVU_007G163100g	7	39251681	39254705					GLYMA_10G048900	10	4418063	4419079
PHAVU_007G163200g	7	39254426	39254663					GLYMA_10G049000	10	4420641	4420841
PHAVU_007G163300g	7	39270483	39279207	AT5G02880	5	661936	669124	GLYMA_13G136900	13	24951190	24959983
PHAVU_007G163300g	7	39270483	39279207	AT5G02880	5	661936	669124	GLYMA_10G049100	10	4425297	4434167
PHAVU_007G163400g	7	39292533	39299612	AT5G02880	5	661936	669124	GLYMA_13G136900	13	24951190	24959983
PHAVU_007G163400g	7	39292533	39299612	AT5G02880	5	661936	669124	GLYMA_10G049100	10	4425297	4434167
PHAVU_007G163500g	7	39300042	39302520	AT3G09650	3	2958676	2961299	GLYMA_10G049200	10	4434955	4437353
PHAVU_007G163600g	7	39306437	39309892	AT3G09670	3	2966201	2969058	GLYMA_10G049300	10	4442562	4445928
PHAVU_007G163600g	7	39306437	39309892	AT3G09670	3	2966201	2969058	GLYMA_13G137000	13	24968461	24971841
PHAVU_007G163600g	7	39306437	39309892	AT5G02950	5	690685	693099	GLYMA_10G049300	10	4442562	4445928
PHAVU_007G163600g	7	39306437	39309892	AT5G02950	5	690685	693099	GLYMA_13G137000	13	24968461	24971841
PHAVU_007G163700g	7	39311481	39313177	AT3G09680	3	2969045	2970371	GLYMA_10G049400	10	4447930	4449636
PHAVU_007G163700g	7	39311481	39313177	AT3G09680	3	2969045	2970371	GLYMA_13G137100	13	24972814	24974683
PHAVU_007G163700g	7	39311481	39313177	AT3G09680	3	2969045	2970371	GLYMA_06G247900	6	41822852	41824842
PHAVU_007G163700g	7	39311481	39313177	AT5G02960	5	693079	694515	GLYMA_10G049400	10	4447930	4449636
PHAVU_007G163700g	7	39311481	39313177	AT5G02960	5	693079	694515	GLYMA_13G137100	13	24972814	24974683
PHAVU_007G163700g	7	39311481	39313177	AT5G02960	5	693079	694515	GLYMA_06G247900	6	41822852	41824842
PHAVU_007G163800g	7	39316280	39319088	AT2G37080	2	15581386	15585302	GLYMA_10G049600	10	4452628	4457934
PHAVU_007G163800g	7	39316280	39319088	AT2G37080	2	15581386	15585302	GLYMA_13G137200	13	24978069	24983066
PHAVU_007G163800g	7	39316280	39319088	AT3G53350	3	19779978	19782750	GLYMA_10G049600	10	4452628	4457934
PHAVU_007G163800g	7	39316280	39319088	AT3G53350	3	19779978	19782750	GLYMA_13G137200	13	24978069	24983066
PHAVU_007G163900g	7	39328154	39329318	AT2G36145	2	15168533	15169514	GLYMA_10G075000	10	7762181	7765052
PHAVU_007G163900g	7	39328154	39329318	AT2G36145	2	15168533	15169514	GLYMA_02G201500	2	38550260	38558212
PHAVU_007G164000g	7	39359511	39360957
PHAVU_007G164100g	7	39381290	39386895	AT5G02970	5	694783	697732	GLYMA_10G049800	10	4479118	4487469
PHAVU_007G164100g	7	39381290	39386895	AT5G02970	5	694783	697732	GLYMA_13G137300	13	25015222	25020991
PHAVU_007G164100g	7	39381290	39386895	AT3G09690	3	2971813	2974843	GLYMA_10G049800	10	4479118	4487469
PHAVU_007G164100g	7	39381290	39386895	AT3G09690	3	2971813	2974843	GLYMA_13G137300	13	25015222	25020991
PHAVU_007G164200g	7	39387659	39390773	AT3G09700	3	2974802	2976318	GLYMA_10G049900	10	4488532	4492690
PHAVU_007G164200g	7	39387659	39390773	AT3G09700	3	2974802	2976318	GLYMA_13G137400	13	25021378	25024876
PHAVU_007G164200g	7	39387659	39390773	AT5G03030	5	708318	709734	GLYMA_10G049900	10	4488532	4492690
PHAVU_007G164200g	7	39387659	39390773	AT5G03030	5	708318	709734	GLYMA_13G137400	13	25021378	25024876
PHAVU_007G164300g	7	39392488	39396171	AT5G03040	5	709948	713133	GLYMA_10G050000	10	4494375	4498311
PHAVU_007G164300g	7	39392488	39396171	AT5G03040	5	709948	713133	GLYMA_13G137500	13	25026779	25030813
PHAVU_007G164300g	7	39392488	39396171	AT3G09710	3	2976572	2979784	GLYMA_10G050000	10	4494375	4498311
PHAVU_007G164300g	7	39392488	39396171	AT3G09710	3	2976572	2979784	GLYMA_13G137500	13	25026779	25030813
PHAVU_007G164400g	7	39399948	39402634	AT2G37090	2	15587394	15589369	GLYMA_13G137600	13	25035401	25037779
PHAVU_007G164400g	7	39399948	39402634	AT2G37090	2	15587394	15589369	GLYMA_10G050100	10	4503940	4506410
PHAVU_007G164500g	7	39403814	39408566	AT5G03070	5	718136	721559	GLYMA_13G137700	13	25039130	25044938
PHAVU_007G164600g	7	39420735	39425478	AT5G03080	5	721778	723400	GLYMA_10G050300	10	4514059	4518193
PHAVU_007G164600g	7	39420735	39425478	AT5G03080	5	721778	723400	GLYMA_13G137800	13	25048422	25053352
PHAVU_007G164700g	7	39431337	39434624	AT3G09730	3	2983860	2986594	GLYMA_10G050400	10	4521014	4524844
PHAVU_007G164700g	7	39431337	39434624	AT3G09730	3	2983860	2986594	GLYMA_13G137900	13	25060880	25064651
PHAVU_007G164800g	7	39437977	39439241	AT5G03110	5	730127	731462	GLYMA_13G138000	13	25069279	25070625
PHAVU_007G164800g	7	39437977	39439241	AT5G03110	5	730127	731462	GLYMA_10G050500	10	4527606	4529317
PHAVU_007G164800g	7	39437977	39439241	AT2G37100	2	15590741	15592282	GLYMA_13G138000	13	25069279	25070625
PHAVU_007G164800g	7	39437977	39439241	AT2G37100	2	15590741	15592282	GLYMA_10G050500	10	4527606	4529317
PHAVU_007G164900g	7	39442797	39444415	AT3G62760	3	23217233	23218312	GLYMA_02G154300	2	15829766	15831245
PHAVU_007G164900g	7	39442797	39444415	AT3G62760	3	23217233	23218312	GLYMA_10G019900	10	1736235	1737575
PHAVU_007G165000g	7	39466689	39467574
PHAVU_007G165100g	7	39495222	39495677					GLYMA_02G154000	2	15812279	15813090
PHAVU_007G165100g	7	39495222	39495677					GLYMA_10G020100	10	1750132	1750917
PHAVU_007G165200g	7	39536306	39540749	AT2G47850	2	19595529	19598664	GLYMA_10G020700	10	1788367	1792863
PHAVU_007G165200g	7	39536306	39540749	AT2G47850	2	19595529	19598664	GLYMA_02G153600	2	15772627	15774963
PHAVU_007G165300g	7	39587345	39591675	AT3G61490	3	22757761	22760470	GLYMA_16G033000	16	3116063	3122058
PHAVU_007G165300g	7	39587345	39591675	AT3G61490	3	22757761	22760470	GLYMA_07G066900	7	6023894	6029346
PHAVU_007G165300g	7	39587345	39591675	AT3G61490	3	22757761	22760470	GLYMA_07G067000	7	6032415	6036498
PHAVU_007G165400g	7	39596664	39598549	AT2G03690	2	1121900	1123267	GLYMA_07G066700	7	6011344	6014687
PHAVU_007G165400g	7	39596664	39598549	AT2G03690	2	1121900	1123267	GLYMA_16G032800	16	3102767	3104980
PHAVU_007G165500g	7	39599878	39601022
PHAVU_007G165600g	7	39617347	39622056	AT1G03010	1	693190	696504	GLYMA_10G020800	10	1799752	1804855
PHAVU_007G165600g	7	39617347	39622056	AT1G03010	1	693190	696504	GLYMA_02G153500	2	15759635	15764849
PHAVU_007G165600g	7	39617347	39622056	AT2G47860	2	19599686	19602312	GLYMA_10G020800	10	1799752	1804855
PHAVU_007G165600g	7	39617347	39622056	AT2G47860	2	19599686	19602312	GLYMA_02G153500	2	15759635	15764849
PHAVU_007G165700g	7	39625936	39627245					GLYMA_10G020900	10	1808789	1810391
PHAVU_007G165800g	7	39679045	39680928	AT3G62950	3	23266227	23267090	GLYMA_10G021200	10	1834055	1834886
PHAVU_007G165800g	7	39679045	39680928	AT3G62950	3	23266227	23267090	GLYMA_02G153100	2	15732982	15733688
PHAVU_007G165800g	7	39679045	39680928	AT2G47870	2	19603163	19603895	GLYMA_10G021200	10	1834055	1834886
PHAVU_007G165800g	7	39679045	39680928	AT2G47870	2	19603163	19603895	GLYMA_02G153100	2	15732982	15733688
PHAVU_007G165900g	7	39703513	39704203	AT2G47880	2	19605030	19605704	GLYMA_10G021300	10	1844856	1845641
PHAVU_007G165900g	7	39703513	39704203	AT2G47880	2	19605030	19605704	GLYMA_02G153000	2	15723361	15724183
PHAVU_007G165900g	7	39703513	39704203	AT3G62960	3	23268641	23269324	GLYMA_10G021300	10	1844856	1845641
PHAVU_007G165900g	7	39703513	39704203	AT3G62960	3	23268641	23269324	GLYMA_02G153000	2	15723361	15724183
PHAVU_007G165900g	7	39703513	39704203	AT2G30540	2	13011105	13012043	GLYMA_10G021300	10	1844856	1845641
PHAVU_007G165900g	7	39703513	39704203	AT2G30540	2	13011105	13012043	GLYMA_02G153000	2	15723361	15724183
PHAVU_007G165900g	7	39703513	39704203	AT1G06830	1	2097106	2097655	GLYMA_10G021300	10	1844856	1845641
PHAVU_007G165900g	7	39703513	39704203	AT1G06830	1	2097106	2097655	GLYMA_02G153000	2	15723361	15724183
PHAVU_007G166000g	7	39730188	39730804					GLYMA_03G084500	3	24143136	24143473
PHAVU_007G166100g	7	39755224	39758207					GLYMA_02G152900	2	15702106	15705227
PHAVU_007G166100g	7	39755224	39758207					GLYMA_10G021400	10	1857313	1860298
PHAVU_007G166200g	7	39763251	39766503	AT3G62980	3	23273065	23276630	GLYMA_02G152800	2	15691669	15694939
PHAVU_007G166200g	7	39763251	39766503	AT3G62980	3	23273065	23276630	GLYMA_10G021500	10	1868221	1871561
PHAVU_007G166300g	7	39805273	39808604	AT2G47920	2	19615777	19616904	GLYMA_10G021600	10	1896159	1899256
PHAVU_007G166300g	7	39805273	39808604	AT2G47920	2	19615777	19616904	GLYMA_02G152600	2	15656948	15660401
PHAVU_007G166300g	7	39805273	39808604	AT1G03470	1	865895	867733	GLYMA_10G021600	10	1896159	1899256
PHAVU_007G166300g	7	39805273	39808604	AT1G03470	1	865895	867733	GLYMA_02G152600	2	15656948	15660401
PHAVU_007G166400g	7	39809302	39809718					GLYMA_02G152500	2	15655705	15656807
PHAVU_007G166400g	7	39809302	39809718					GLYMA_10G021700	10	1899356	1900976
PHAVU_007G1665000g	7	39821805	39824433
PHAVU_007G1665001g	7	39813673	39820657	AT2G47940	2	19617986	19622301	GLYMA_10G021800	10	1902445	1911998
PHAVU_007G1665001g	7	39813673	39820657	AT2G47940	2	19617986	19622301	GLYMA_02G152400	2	15644350	15653586
PHAVU_007G166600g	7	39827616	39830334	AT4G03120	4	1385613	1387803	GLYMA_10G021900	10	1913824	1918535
PHAVU_007G166700g	7	39848075	39854258	AT3G20740	3	7248809	7252452	GLYMA_02G152200	2	15632551	15638614
PHAVU_007G166700g	7	39848075	39854258	AT3G20740	3	7248809	7252452	GLYMA_10G022000	10	1919552	1926140
PHAVU_007G166800g	7	39856610	39860603	AT4G03115	4	1382438	1385525	GLYMA_02G152100	2	15626259	15631292
PHAVU_007G166900g	7	39863504	39867874	AT1G03457	1	860761	864372	GLYMA_10G022200	10	1930320	1935651
PHAVU_007G166900g	7	39863504	39867874	AT1G03457	1	860761	864372	GLYMA_02G152000	2	15616485	15620963
PHAVU_007G166900g	7	39863504	39867874	AT4G03110	4	1376306	1379747	GLYMA_10G022200	10	1930320	1935651
PHAVU_007G166900g	7	39863504	39867874	AT4G03110	4	1376306	1379747	GLYMA_02G152000	2	15616485	15620963
PHAVU_007G167000g	7	39874737	39875693					GLYMA_10G022300	10	1941313	1942271
PHAVU_007G167000g	7	39874737	39875693					GLYMA_02G151900	2	15607164	15608208
PHAVU_007G167100g	7	39878710	39882204	AT4G03100	4	1374160	1376287	GLYMA_10G022400	10	1943085	1946378
PHAVU_007G167100g	7	39878710	39882204	AT4G03100	4	1374160	1376287	GLYMA_02G151800	2	15602442	15605758
PHAVU_007G167200g	7	39899601	39901100					GLYMA_02G151700	2	15592588	15594507
PHAVU_007G167200g	7	39899601	39901100					GLYMA_10G022500	10	1953439	1955366
PHAVU_007G167300g	7	39903559	39905138	AT2G47990	2	19636867	19638678	GLYMA_02G151500	2	15586732	15588774
PHAVU_007G167300g	7	39903559	39905138	AT2G47990	2	19636867	19638678	GLYMA_10G022600	10	1957124	1963710
PHAVU_007G167400g	7	39915041	39928074	AT4G03080	4	1359655	1365498	GLYMA_02G151400	2	15574632	15585116
PHAVU_007G167400g	7	39915041	39928074	AT4G03080	4	1359655	1365498	GLYMA_10G022700	10	1965065	1975458
PHAVU_007G167500g	7	39944304	39945689					GLYMA_02G263600	2	44911180	44912636
PHAVU_007G167600g	7	39975688	39978530	AT3G63010	3	23289243	23291486	GLYMA_10G022900	10	1996701	1999491
PHAVU_007G167600g	7	39975688	39978530	AT3G63010	3	23289243	23291486	GLYMA_02G151100	2	15551790	15554541
PHAVU_007G167700g	7	39995615	39999746	AT4G03020	4	1331399	1335463	GLYMA_10G023000	10	2002781	2009049
PHAVU_007G167700g	7	39995615	39999746	AT4G03020	4	1331399	1335463	GLYMA_02G151000	2	15541144	15546469
PHAVU_007G167800g	7	40000478	40003191	AT4G03010	4	1329548	1331387	GLYMA_02G150900	2	15536593	15542665
PHAVU_007G167800g	7	40000478	40003191	AT4G03010	4	1329548	1331387	GLYMA_10G023100	10	2011478	2012683
PHAVU_007G167800g	7	40000478	40003191	AT1G03440	1	852151	854297	GLYMA_02G150900	2	15536593	15542665
PHAVU_007G167800g	7	40000478	40003191	AT1G03440	1	852151	854297	GLYMA_10G023100	10	2011478	2012683
PHAVU_007G167900g	7	40027937	40032078	AT4G04402	4	2164007	2165404	GLYMA_10G023200	10	2018122	2021709
PHAVU_007G167900g	7	40027937	40032078	AT4G04402	4	2164007	2165404	GLYMA_02G150800	2	15527472	15531011
PHAVU_007G167900g	7	40027937	40032078	AT3G29350	3	11264126	11265562	GLYMA_10G023200	10	2018122	2021709
PHAVU_007G167900g	7	40027937	40032078	AT3G29350	3	11264126	11265562	GLYMA_02G150800	2	15527472	15531011
PHAVU_007G167900g	7	40027937	40032078	AT5G39340	5	15748731	15750891	GLYMA_10G023200	10	2018122	2021709
PHAVU_007G167900g	7	40027937	40032078	AT5G39340	5	15748731	15750891	GLYMA_02G150800	2	15527472	15531011
PHAVU_007G167900g	7	40027937	40032078	AT1G03430	1	847793	849621	GLYMA_10G023200	10	2018122	2021709
PHAVU_007G167900g	7	40027937	40032078	AT1G03430	1	847793	849621	GLYMA_02G150800	2	15527472	15531011
PHAVU_007G168000g	7	40033347	40036971	AT5G35960	5	14108214	14110618	GLYMA_02G150700	2	15519729	15523891
PHAVU_007G168000g	7	40033347	40036971	AT5G35960	5	14108214	14110618	GLYMA_10G023300	10	2025192	2029247
PHAVU_007G168100g	7	40055056	40058050	AT2G48010	2	19641351	19643899	GLYMA_10G023400	10	2035663	2038899
PHAVU_007G168100g	7	40055056	40058050	AT2G48010	2	19641351	19643899	GLYMA_02G150600	2	15507498	15509859
PHAVU_007G168200g	7	40064853	40068791	AT2G48030	2	19647523	19650313	GLYMA_02G150500	2	15500405	15504159
PHAVU_007G168200g	7	40064853	40068791	AT2G48030	2	19647523	19650313	GLYMA_10G023500	10	2042278	2046920
PHAVU_007G168300g	7	40073180	40077506
PHAVU_007G168400g	7	40083396	40086172	AT3G63030	3	23295285	23296626	GLYMA_10G023600	10	2057231	2059841
PHAVU_007G168400g	7	40083396	40086172	AT3G63030	3	23295285	23296626	GLYMA_02G150300	2	15472404	15475320
PHAVU_007G168400g	7	40083396	40086172	AT4G22745	4	11947210	11948804	GLYMA_10G023600	10	2057231	2059841
PHAVU_007G168400g	7	40083396	40086172	AT4G22745	4	11947210	11948804	GLYMA_02G150300	2	15472404	15475320
PHAVU_007G168500g	7	40087589	40122795	AT2G48060	2	19651108	19662723	GLYMA_02G150200	2	15433604	15469489
PHAVU_007G168500g	7	40087589	40122795	AT2G48060	2	19651108	19662723	GLYMA_10G023700	10	2060716	2085426
PHAVU_007G1686000g	7	40147590	40149071
PHAVU_007G1686001g	7	40144619	40146916	AT4G02980	4	1319603	1321608	GLYMA_02G150100	2	15427118	15431450
PHAVU_007G168700g	7	40151235	40152816
PHAVU_007G168800g	7	40162890	40164629	AT1G03350	1	822582	824410	GLYMA_02G150000	2	15423346	15425321
PHAVU_007G168800g	7	40162890	40164629	AT1G03350	1	822582	824410	GLYMA_10G023800	10	2087034	2088785
PHAVU_007G168900g	7	40165214	40170709	AT4G02940	4	1306313	1311038	GLYMA_02G149900	2	15416608	15422632
PHAVU_007G168900g	7	40165214	40170709	AT4G02940	4	1306313	1311038	GLYMA_10G023900	10	2089241	2094838
PHAVU_007G168900g	7	40165214	40170709	AT2G48080	2	19664990	19667192	GLYMA_02G149900	2	15416608	15422632
PHAVU_007G168900g	7	40165214	40170709	AT2G48080	2	19664990	19667192	GLYMA_10G023900	10	2089241	2094838
PHAVU_007G169000g	7	40189518	40190168					GLYMA_10G024000	10	2113457	2114473
PHAVU_007G1691000g	7	40194856	40196694	AT1G63900	1	23716643	23719337	GLYMA_10G024100	10	2116876	2123081
PHAVU_007G1691000g	7	40194856	40196694	AT1G63900	1	23716643	23719337	GLYMA_02G149800	2	15394116	15399016
PHAVU_007G1691000g	7	40194856	40196694	AT1G59560	1	21881534	21883806	GLYMA_10G024100	10	2116876	2123081
PHAVU_007G1691000g	7	40194856	40196694	AT1G59560	1	21881534	21883806	GLYMA_02G149800	2	15394116	15399016
PHAVU_007G1691001g	7	40192155	40194571	AT1G63900	1	23716643	23719337	GLYMA_10G024100	10	2116876	2123081
PHAVU_007G1691001g	7	40192155	40194571	AT1G63900	1	23716643	23719337	GLYMA_02G149800	2	15394116	15399016
PHAVU_007G1691001g	7	40192155	40194571	AT1G59560	1	21881534	21883806	GLYMA_10G024100	10	2116876	2123081
PHAVU_007G1691001g	7	40192155	40194571	AT1G59560	1	21881534	21883806	GLYMA_02G149800	2	15394116	15399016
PHAVU_007G169200g	7	40198819	40203539	AT4G02920	4	1292483	1295263	GLYMA_02G149700	2	15387458	15392681
PHAVU_007G169200g	7	40198819	40203539	AT4G02920	4	1292483	1295263	GLYMA_10G024200	10	2124405	2132329
PHAVU_007G169200g	7	40198819	40203539	AT1G03340	1	819612	821476	GLYMA_02G149700	2	15387458	15392681
PHAVU_007G169200g	7	40198819	40203539	AT1G03340	1	819612	821476	GLYMA_10G024200	10	2124405	2132329
PHAVU_007G169300g	7	40217768	40223163	AT5G19000	5	6342220	6344993	GLYMA_02G149600	2	15378755	15383116
PHAVU_007G169300g	7	40217768	40223163	AT5G19000	5	6342220	6344993	GLYMA_10G024300	10	2136054	2140441
PHAVU_007G169300g	7	40217768	40223163	AT3G06190	3	1874169	1876946	GLYMA_02G149600	2	15378755	15383116
PHAVU_007G169300g	7	40217768	40223163	AT3G06190	3	1874169	1876946	GLYMA_10G024300	10	2136054	2140441
PHAVU_007G169400g	7	40224242	40231071	AT2G48120	2	19679730	19681546	GLYMA_10G024400	10	2141157	2146519
PHAVU_007G169400g	7	40224242	40231071	AT2G48120	2	19679730	19681546	GLYMA_02G149400	2	15371241	15376102
PHAVU_007G169500g	7	40235089	40247463	AT2G48160	2	19689324	19696821	GLYMA_02G149200	2	15345662	15357900
PHAVU_007G169500g	7	40235089	40247463	AT2G48160	2	19689324	19696821	GLYMA_10G024500	10	2150349	2163720
PHAVU_007G169500g	7	40235089	40247463	AT3G63070	3	23302365	23309658	GLYMA_02G149200	2	15345662	15357900
PHAVU_007G169500g	7	40235089	40247463	AT3G63070	3	23302365	23309658	GLYMA_10G024500	10	2150349	2163720
PHAVU_007G169600g	7	40253026	40253737	AT3G63080	3	23309737	23311397
PHAVU_007G169600g	7	40253026	40253737	AT2G48150	2	19687831	19689229
PHAVU_007G169700g	7	40256693	40256830					GLYMA_02G149000	2	15336979	15337755
PHAVU_007G169700g	7	40256693	40256830					GLYMA_10G024900	10	2171648	2172323
PHAVU_007G169800g	7	40258994	40263470	AT4G02880	4	1274465	1278718	GLYMA_02G148900	2	15329180	15333709
PHAVU_007G169800g	7	40258994	40263470	AT4G02880	4	1274465	1278718	GLYMA_10G025000	10	2174824	2179811
PHAVU_007G169800g	7	40258994	40263470	AT1G03290	1	807361	813216	GLYMA_02G148900	2	15329180	15333709
PHAVU_007G169800g	7	40258994	40263470	AT1G03290	1	807361	813216	GLYMA_10G025000	10	2174824	2179811
PHAVU_007G169900g	7	40269261	40271468	AT3G63090	3	23313428	23315062	GLYMA_10G025100	10	2180714	2183665
PHAVU_007G170000g	7	40271790	40272200	AT3G63095	3	23315506	23316258	GLYMA_02G148700	2	15325808	15326254
PHAVU_007G170000g	7	40271790	40272200	AT3G63095	3	23315506	23316258	GLYMA_10G025200	10	2184205	2184651
PHAVU_007G170100g	7	40285383	40286351	AT3G63110	3	23317971	23319636	GLYMA_02G148600	2	15319273	15320731
PHAVU_007G170100g	7	40285383	40286351	AT3G63110	3	23317971	23319636	GLYMA_10G025300	10	2189157	2190507
PHAVU_007G170200g	7	40293287	40295297					GLYMA_02G148500	2	15310319	15312799
PHAVU_007G170300g	7	40306337	40310285	AT1G03250	1	793315	795403	GLYMA_10G025400	10	2204704	2208295
PHAVU_007G170400g	7	40313847	40316054	AT4G02850	4	1266463	1268612	GLYMA_02G148400	2	15303512	15305974
[truncated: 2,826 more rows]
