# Supplementary material for: Genome-wide meta-QTL analyses provide novel insight into disease resistance repertoires in common bean
Source: BMC Genomics. 2022 Oct 3;23:680. doi: 10.1186/s12864-022-08914-w (PMC9531352; doi:10.1186/s12864-022-08914-w)
Supplement: Supplementary file 6 — Additional file 6: Table S5. List of all genes involved in the KEGG enrichment analysis. [file 12864_2022_8914_MOESM6_ESM.xlsx]

## Sheet: KEGG
Table S5: List of all genes involved in the KEGG enrichment analysis.
##Databases: KEGG PATHWAY
##Statistical test method: hypergeometric test / Fisher's exact test
##FDR correction method: Benjamini and Hochberg
#Term	Database	ID	Input number	Background number	P-Value	Corrected P-Value	Input	Hyperlink
Metabolic pathways	KEGG PATHWAY	ath01100	175	2246	2.71419e-07	6.3357e-05	PHAVU_002G090000g|PHAVU_010G112900g|PHAVU_007G185200g|PHAVU_002G091800g|PHAVU_007G038300g|PHAVU_002G102900g|PHAVU_010G118400g|PHAVU_007G034800g|PHAVU_005G035500g|PHAVU_007G031800g|PHAVU_007G037000g|PHAVU_007G026000g|PHAVU_007G028800g|PHAVU_005G050800g|PHAVU_010G113600g|PHAVU_010G134600g|PHAVU_008G010800g|PHAVU_007G033800g|PHAVU_005G0420000g|PHAVU_007G040600g|PHAVU_005G048300g|PHAVU_007G191800g|PH…	http://www.genome.jp/kegg-bin/show_pathway?ath01100/ath:AT4G30580%09red/ath:AT1G35910%09red/ath:AT1G25350%09red/ath:AT4G08900%09red/ath:AT1G05590%09red/ath:AT1G79550%09red/ath:AT3G25860%09red/ath:ArthCp054%09red/ath:AT3G10850%09red/ath:AT1G32900%09red/ath:AT1G01710%09red/ath:AT4G00110%09red/ath:AT4G00400%09red/ath:AT3G16950%09red/ath:AT4G20960%09red/ath:AT1G49820%09red/ath:AT1G05260%09red/ath:AT3…
Endocytosis	KEGG PATHWAY	ath04144	23	144	9.12521e-06	0.00114697	PHAVU_007G203600g|PHAVU_010G132400g|PHAVU_008G014300g|PHAVU_008G012600g|PHAVU_008G011600g|PHAVU_007G157400g|PHAVU_007G158500g|PHAVU_007G157200g|PHAVU_010G081200g|PHAVU_008G013000g|PHAVU_007G035300g|PHAVU_010G085000g|PHAVU_008G011300g|PHAVU_010G088900g|PHAVU_008G011900g|PHAVU_007G198600g|PHAVU_002G104200g|PHAVU_002G106500g|PHAVU_008G013400g|PHAVU_007G152000g|PHAVU_008G011400g|PHAVU_007G027900g|PHA…	http://www.genome.jp/kegg-bin/show_pathway?ath04144/ath:AT5G02500%09red/ath:AT1G75850%09red/ath:AT1G01960%09red/ath:AT5G06140%09red/ath:AT2G42010%09red/ath:AT1G15130%09red/ath:AT5G59840%09red/ath:AT3G62290%09red/ath:AT3G12580%09red/ath:AT4G35790%09red/ath:AT3G46060%09red/ath:AT2G06530%09red/ath:AT3G16785%09red/ath:AT1G25420%09red/ath:AT2G37550%09red/ath:AT3G09920%09red
Sulfur relay system	KEGG PATHWAY	ath04122	7	13	3.17648e-05	0.00259518	PHAVU_005G0419001g|PHAVU_005G0419000g|PHAVU_005G0419002g|PHAVU_010G089300g|PHAVU_005G050400g|PHAVU_005G0420000g|PHAVU_005G0420001g	http://www.genome.jp/kegg-bin/show_pathway?ath04122/ath:AT3G61113%09red/ath:AT1G79230%09red/ath:AT2G31955%09red
Linoleic acid metabolism	KEGG PATHWAY	ath00591	6	9	4.98912e-05	0.00313547	PHAVU_010G134900g|PHAVU_010G134800g|PHAVU_010G108000g|PHAVU_007G179600g|PHAVU_010G134700g|PHAVU_010G128800g	http://www.genome.jp/kegg-bin/show_pathway?ath00591/ath:AT3G22400%09red/ath:AT1G55020%09red/ath:AT1G17420%09red/ath:AT1G72520%09red
Biosynthesis of secondary metabolites	KEGG PATHWAY	ath01110	88	1107	0.000147329	0.00633516	PHAVU_002G090000g|PHAVU_007G185200g|PHAVU_005G035500g|PHAVU_007G037000g|PHAVU_007G026000g|PHAVU_005G050800g|PHAVU_002G102800g|PHAVU_007G033800g|PHAVU_010G104900g|PHAVU_007G027100g|PHAVU_005G039200g|PHAVU_010G103900g|PHAVU_010G108900g|PHAVU_002G104200g|PHAVU_005G046000g|PHAVU_002G091000g|PHAVU_005G035300g|PHAVU_010G120200g|PHAVU_007G152800g|PHAVU_007G183800g|PHAVU_005G048200g|PHAVU_007G158000g|PHA…	http://www.genome.jp/kegg-bin/show_pathway?ath01110/ath:AT3G61530%09red/ath:AT1G09830%09red/ath:AT2G37250%09red/ath:AT4G30580%09red/ath:AT5G54160%09red/ath:AT1G32900%09red/ath:AT2G36770%09red/ath:AT2G37500%09red/ath:AT1G68530%09red/ath:AT1G12550%09red/ath:AT3G09560%09red/ath:AT2G01140%09red/ath:AT1G79550%09red/ath:AT3G25860%09red/ath:AT3G03780%09red/ath:AT3G16785%09red/ath:AT1G30100%09red/ath:AT2…
Carbon metabolism	KEGG PATHWAY	ath01200	30	273	0.000268892	0.00942242	PHAVU_007G185200g|PHAVU_010G119600g|PHAVU_010G086800g|PHAVU_005G050700g|PHAVU_005G043900g|PHAVU_010G094700g|PHAVU_010G123200g|PHAVU_005G050800g|PHAVU_010G110600g|PHAVU_010G134600g|PHAVU_008G014400g|PHAVU_007G033800g|PHAVU_010G087300g|PHAVU_007G040600g|PHAVU_010G1097001g|PHAVU_005G051800g|PHAVU_001G035500g|PHAVU_010G087100g|PHAVU_002G101300g|PHAVU_007G190800g|PHAVU_009G254900g|PHAVU_007G185100g|PH…	http://www.genome.jp/kegg-bin/show_pathway?ath01200/ath:AT3G55410%09red/ath:AT3G19480%09red/ath:AT1G12550%09red/ath:AT2G01140%09red/ath:AT1G79550%09red/ath:AT3G25860%09red/ath:AT2G20420%09red/ath:AT2G01290%09red/ath:AT4G35830%09red/ath:AT2G43750%09red/ath:AT5G56350%09red/ath:AT1G01090%09red/ath:AT3G16950%09red/ath:AT5G43940%09red/ath:AT3G14420%09red/ath:AT2G44350%09red/ath:AT3G13930%09red/ath:AT2…
Butanoate metabolism	KEGG PATHWAY	ath00650	6	19	0.00115192	0.0232375	PHAVU_005G048000g|PHAVU_010G109500g|PHAVU_010G1097000g|PHAVU_010G1097001g|PHAVU_005G048300g|PHAVU_010G109600g	http://www.genome.jp/kegg-bin/show_pathway?ath00650/ath:AT3G25530%09red/ath:AT1G79440%09red
Glycerophospholipid metabolism	KEGG PATHWAY	ath00564	14	97	0.00119016	0.0237161	PHAVU_007G037000g|PHAVU_008G013400g|PHAVU_007G160600g|PHAVU_010G088200g|PHAVU_010G081200g|PHAVU_010G088900g|PHAVU_005G034100g|PHAVU_002G098800g|PHAVU_007G034000g|PHAVU_007G198600g|PHAVU_007G0327000g|PHAVU_007G032600g|PHAVU_010G099700g|PHAVU_002G104200g	http://www.genome.jp/kegg-bin/show_pathway?ath00564/ath:AT4G30580%09red/ath:AT2G42010%09red/ath:AT4G00400%09red/ath:AT1G15080%09red/ath:AT2G45670%09red/ath:AT4G19860%09red/ath:AT3G09560%09red/ath:AT4G35790%09red/ath:AT3G16785%09red/ath:AT2G41540%09red/ath:AT1G15110%09red
Glyoxylate and dicarboxylate metabolism	KEGG PATHWAY	ath00630	12	78	0.00160918	0.0305745	PHAVU_010G087100g|PHAVU_002G105000g|PHAVU_001G035500g|PHAVU_009G254900g|PHAVU_010G086800g|PHAVU_010G109500g|PHAVU_010G087300g|PHAVU_010G1097000g|PHAVU_010G1097001g|PHAVU_005G051800g|PHAVU_010G109600g|PHAVU_005G041600g	http://www.genome.jp/kegg-bin/show_pathway?ath00630/ath:AT3G14420%09red/ath:AT2G44350%09red/ath:AT3G25530%09red/ath:AT1G12550%09red/ath:AT2G26080%09red/ath:AT4G35830%09red/ath:AT3G16950%09red
Citrate cycle (TCA cycle)	KEGG PATHWAY	ath00020	10	63	0.00313553	0.0517522	PHAVU_010G119600g|PHAVU_002G105000g|PHAVU_010G134600g|PHAVU_008G014400g|PHAVU_007G026300g|PHAVU_007G190800g|PHAVU_009G254900g|PHAVU_005G043500g|PHAVU_005G043900g|PHAVU_005G041600g	http://www.genome.jp/kegg-bin/show_pathway?ath00020/ath:AT2G20420%09red/ath:AT2G44350%09red/ath:AT3G13930%09red/ath:AT3G55410%09red/ath:AT1G01090%09red/ath:AT1G10670%09red/ath:AT3G25860%09red/ath:AT1G54340%09red/ath:AT4G35830%09red/ath:AT3G16950%09red
Ether lipid metabolism	KEGG PATHWAY	ath00565	6	27	0.00513655	0.0693646	PHAVU_008G013400g|PHAVU_010G088900g|PHAVU_010G081200g|PHAVU_010G088200g|PHAVU_007G198600g|PHAVU_002G104200g	http://www.genome.jp/kegg-bin/show_pathway?ath00565/ath:AT2G45670%09red/ath:AT4G35790%09red/ath:AT3G16785%09red/ath:AT2G42010%09red
Glycosphingolipid biosynthesis - ganglio series	KEGG PATHWAY	ath00604	3	5	0.00563813	0.0719743	PHAVU_005G043200g|PHAVU_008G015400g|PHAVU_005G045300g	http://www.genome.jp/kegg-bin/show_pathway?ath00604/ath:AT1G05590%09red/ath:AT3G55260%09red
Plant hormone signal transduction	KEGG PATHWAY	ath04075	25	273	0.00752768	0.0917928	PHAVU_007G183400g|PHAVU_007G167900g|PHAVU_010G097200g|PHAVU_007G193900g|PHAVU_009G043400g|PHAVU_010G127400g|PHAVU_007G032200g|PHAVU_010G079700g|PHAVU_007G038400g|PHAVU_009G253200g|PHAVU_007G166200g|PHAVU_007G167600g|PHAVU_007G025500g|PHAVU_007G193700g|PHAVU_010G117400g|PHAVU_007G176600g|PHAVU_007G193800g|PHAVU_007G183200g|PHAVU_010G127000g|PHAVU_007G176700g|PHAVU_010G117500g|PHAVU_007G189400g|PHA…	http://www.genome.jp/kegg-bin/show_pathway?ath04075/ath:AT3G23240%09red/ath:AT3G63010%09red/ath:AT1G56150%09red/ath:AT2G40670%09red/ath:AT4G14550%09red/ath:AT5G27320%09red/ath:AT4G28640%09red/ath:AT2G46690%09red/ath:AT1G74950%09red/ath:AT2G45210%09red/ath:AT1G04240%09red/ath:AT4G34160%09red/ath:AT4G01026%09red/ath:AT1G68640%09red/ath:AT2G46370%09red/ath:AT2G01200%09red/ath:AT4G16110%09red/ath:AT5…
Spliceosome	KEGG PATHWAY	ath03040	19	192	0.00904335	0.103237	PHAVU_007G199400g|PHAVU_002G104100g|PHAVU_008G016100g|PHAVU_002G100900g|PHAVU_007G197400g|PHAVU_008G012600g|PHAVU_007G157200g|PHAVU_008G013600g|PHAVU_007G037600g|PHAVU_008G011400g|PHAVU_008G013000g|PHAVU_008G011900g|PHAVU_008G011300g|PHAVU_005G035400g|PHAVU_007G025100g|PHAVU_008G011600g|PHAVU_010G092200g|PHAVU_010G116100g|PHAVU_007G152400g	http://www.genome.jp/kegg-bin/show_pathway?ath03040/ath:AT5G02500%09red/ath:AT2G40650%09red/ath:AT3G61860%09red/ath:AT5G59950%09red/ath:AT1G30480%09red/ath:AT1G60650%09red/ath:AT4G22285%09red/ath:AT3G12580%09red/ath:AT5G52040%09red/ath:AT4G35785%09red/ath:AT1G09140%09red/ath:AT1G14650%09red/ath:AT4G02840%09red/ath:AT1G03140%09red
Glycosaminoglycan degradation	KEGG PATHWAY	ath00531	3	7	0.0112141	0.119485	PHAVU_005G043200g|PHAVU_008G015400g|PHAVU_005G045300g	http://www.genome.jp/kegg-bin/show_pathway?ath00531/ath:AT1G05590%09red/ath:AT3G55260%09red
RNA polymerase	KEGG PATHWAY	ath03020	7	45	0.0137818	0.138156	PHAVU_009G256100g|PHAVU_005G048600g|PHAVU_002G104500g|PHAVU_010G127200g|PHAVU_010G131000g|PHAVU_009G036800g|PHAVU_002G097400g	http://www.genome.jp/kegg-bin/show_pathway?ath03020/ath:AT5G23710%09red/ath:AT1G61700%09red/ath:AT2G15430%09red/ath:AT3G16980%09red/ath:ArthCp013%09red/ath:ArthCp014%09red/ath:AT4G35800%09red
ABC transporters	KEGG PATHWAY	ath02010	5	26	0.0172317	0.1573	PHAVU_009G040700g|PHAVU_010G1262000g|PHAVU_010G1262001g|PHAVU_008G015000g|PHAVU_009G040600g	http://www.genome.jp/kegg-bin/show_pathway?ath02010/ath:AT3G28860%09red/ath:AT3G55320%09red/ath:AT2G47000%09red
Folate biosynthesis	KEGG PATHWAY	ath00790	5	26	0.0172317	0.1573	PHAVU_005G0419002g|PHAVU_005G0419001g|PHAVU_005G0419000g|PHAVU_005G0420001g|PHAVU_005G0420000g	http://www.genome.jp/kegg-bin/show_pathway?ath00790/ath:AT2G31955%09red
Biosynthesis of amino acids	KEGG PATHWAY	ath01230	22	251	0.0177544	0.159152	PHAVU_002G090000g|PHAVU_007G185200g|PHAVU_005G050700g|PHAVU_007G183800g|PHAVU_002G106700g|PHAVU_005G043900g|PHAVU_005G048200g|PHAVU_007G158000g|PHAVU_010G123200g|PHAVU_005G050800g|PHAVU_010G110600g|PHAVU_007G033800g|PHAVU_010G085500g|PHAVU_007G040600g|PHAVU_010G082200g|PHAVU_002G101300g|PHAVU_010G108900g|PHAVU_007G185100g|PHAVU_002G105000g|PHAVU_010G081600g|PHAVU_007G036500g|PHAVU_005G041600g	http://www.genome.jp/kegg-bin/show_pathway?ath01230/ath:AT5G56350%09red/ath:AT4G08900%09red/ath:AT2G45300%09red/ath:AT2G01290%09red/ath:AT2G44350%09red/ath:AT1G54340%09red/ath:AT3G19480%09red/ath:AT5G66120%09red/ath:AT2G43750%09red/ath:AT3G29200%09red/ath:AT2G45440%09red/ath:AT2G37500%09red/ath:AT2G01140%09red/ath:AT3G06350%09red/ath:AT3G59890%09red/ath:AT5G56760%09red/ath:AT1G56190%09red/ath:AT3…
Glycosphingolipid biosynthesis - globo and isoglobo series	KEGG PATHWAY	ath00603	3	9	0.0190905	0.159152	PHAVU_005G043200g|PHAVU_008G015400g|PHAVU_005G045300g	http://www.genome.jp/kegg-bin/show_pathway?ath00603/ath:AT1G05590%09red/ath:AT3G55260%09red
Other glycan degradation	KEGG PATHWAY	ath00511	4	19	0.0250378	0.191176	PHAVU_005G043200g|PHAVU_008G015400g|PHAVU_005G045300g|PHAVU_007G041400g	http://www.genome.jp/kegg-bin/show_pathway?ath00511/ath:AT1G05590%09red/ath:AT4G34260%09red/ath:AT3G55260%09red
Photosynthesis	KEGG PATHWAY	ath00195	9	77	0.0265269	0.199746	PHAVU_008G014100g|PHAVU_007G177300g|PHAVU_009G040300g|PHAVU_008G015100g|PHAVU_007G153500g|PHAVU_007G025000g|PHAVU_005G040400g|PHAVU_002G098700g|PHAVU_007G155500g	http://www.genome.jp/kegg-bin/show_pathway?ath00195/ath:AT5G45040%09red/ath:ArthCp029%09red/ath:AT2G30570%09red/ath:AT4G28660%09red/ath:ArthCp022%09red/ath:AT2G20260%09red/ath:AT3G55330%09red/ath:ArthCp017%09red/ath:ArthCp054%09red
Ascorbate and aldarate metabolism	KEGG PATHWAY	ath00053	7	53	0.02836	0.208456	PHAVU_002G107000g|PHAVU_002G101800g|PHAVU_002G101700g|PHAVU_002G102900g|PHAVU_010G118400g|PHAVU_007G187300g|PHAVU_002G104700g	http://www.genome.jp/kegg-bin/show_pathway?ath00053/ath:AT5G28840%09red/ath:AT4G35000%09red/ath:AT2G46750%09red/ath:AT4G35970%09red/ath:AT1G55570%09red/ath:AT3G29360%09red
Phenylpropanoid biosynthesis	KEGG PATHWAY	ath00940	15	166	0.0361112	0.22991	PHAVU_005G046000g|PHAVU_007G026000g|PHAVU_002G102800g|PHAVU_002G105400g|PHAVU_002G105300g|PHAVU_005G039200g|PHAVU_009G044400g|PHAVU_010G120200g|PHAVU_009G038500g|PHAVU_002G096500g|PHAVU_005G039100g|PHAVU_007G039800g|PHAVU_007G167200g|PHAVU_005G035300g|PHAVU_005G035500g	http://www.genome.jp/kegg-bin/show_pathway?ath00940/ath:AT2G30490%09red/ath:AT1G05260%09red/ath:AT5G54160%09red/ath:AT1G30870%09red/ath:AT5G36890%09red/ath:AT5G42180%09red/ath:AT3G50740%09red/ath:AT1G26560%09red/ath:AT2G25630%09red/ath:AT3G19450%09red
SNARE interactions in vesicular transport	KEGG PATHWAY	ath04130	6	44	0.0363016	0.22991	PHAVU_002G103100g|PHAVU_010G126000g|PHAVU_010G079400g|PHAVU_010G079500g|PHAVU_007G195300g|PHAVU_007G199700g	http://www.genome.jp/kegg-bin/show_pathway?ath04130/ath:AT3G58170%09red/ath:AT5G26980%09red/ath:AT1G26670%09red/ath:AT2G45200%09red/ath:AT1G11890%09red
Protein processing in endoplasmic reticulum	KEGG PATHWAY	ath04141	18	211	0.0367667	0.231957	PHAVU_007G204100g|PHAVU_008G011300g|PHAVU_008G012600g|PHAVU_007G026600g|PHAVU_007G157200g|PHAVU_002G095100g|PHAVU_008G011400g|PHAVU_008G013000g|PHAVU_008G011900g|PHAVU_007G191800g|PHAVU_007G200800g|PHAVU_010G122800g|PHAVU_009G254700g|PHAVU_008G011600g|PHAVU_002G101100g|PHAVU_010G125300g|PHAVU_002G106100g|PHAVU_007G026400g	http://www.genome.jp/kegg-bin/show_pathway?ath04141/ath:AT5G02500%09red/ath:AT5G38470%09red/ath:AT3G07100%09red/ath:AT1G02620%09red/ath:AT4G21150%09red/ath:AT5G50650%09red/ath:AT3G12580%09red/ath:AT1G54050%09red/ath:AT5G42190%09red/ath:AT5G56360%09red/ath:AT1G09210%09red/ath:AT1G17280%09red
Glycine, serine and threonine metabolism	KEGG PATHWAY	ath00260	8	70	0.039128	0.23232	PHAVU_010G0820000g|PHAVU_010G0820001g|PHAVU_001G035500g|PHAVU_010G087100g|PHAVU_010G086800g|PHAVU_010G087300g|PHAVU_007G040600g|PHAVU_009G254900g	http://www.genome.jp/kegg-bin/show_pathway?ath00260/ath:AT4G29890%09red/ath:AT3G16950%09red/ath:AT3G19480%09red/ath:AT2G26080%09red/ath:AT1G12550%09red
Circadian rhythm - plant	KEGG PATHWAY	ath04712	5	36	0.0508116	0.261608	PHAVU_010G120400g|PHAVU_010G119700g|PHAVU_009G045000g|PHAVU_010G111200g|PHAVU_010G111100g	http://www.genome.jp/kegg-bin/show_pathway?ath04712/ath:AT5G60100%09red/ath:AT5G24470%09red/ath:AT2G46340%09red/ath:AT1G01060%09red
MAPK signaling pathway - plant	KEGG PATHWAY	ath04016	12	134	0.0594351	0.271276	PHAVU_007G196800g|PHAVU_007G193700g|PHAVU_010G112500g|PHAVU_007G185300g|PHAVU_010G104200g|PHAVU_010G102700g|PHAVU_010G103900g|PHAVU_007G187200g|PHAVU_001G034800g|PHAVU_007G193800g|PHAVU_010G102800g|PHAVU_007G193300g	http://www.genome.jp/kegg-bin/show_pathway?ath04016/ath:AT3G23240%09red/ath:AT4G01026%09red/ath:AT4G01370%09red/ath:AT1G54490%09red/ath:AT3G61510%09red/ath:AT4G01250%09red/ath:AT2G26070%09red/ath:AT3G56800%09red/ath:AT1G64060%09red
Carotenoid biosynthesis	KEGG PATHWAY	ath00906	4	29	0.0786879	0.303245	PHAVU_007G186000g|PHAVU_005G051600g|PHAVU_007G175900g|PHAVU_007G198800g	http://www.genome.jp/kegg-bin/show_pathway?ath00906/ath:AT1G03055%09red/ath:AT3G04870%09red/ath:AT1G78390%09red/ath:AT1G30100%09red
Amino sugar and nucleotide sugar metabolism	KEGG PATHWAY	ath00520	11	131	0.095306	0.332757	PHAVU_007G159700g|PHAVU_010G082300g|PHAVU_005G045300g|PHAVU_005G043200g|PHAVU_007G190300g|PHAVU_002G102900g|PHAVU_005G037800g|PHAVU_010G087600g|PHAVU_008G015400g|PHAVU_007G177400g|PHAVU_007G187300g	http://www.genome.jp/kegg-bin/show_pathway?ath00520/ath:AT5G26120%09red/ath:AT3G53520%09red/ath:AT1G02730%09red/ath:AT4G00110%09red/ath:AT3G29360%09red/ath:AT3G55260%09red/ath:AT3G61130%09red/ath:AT2G30575%09red/ath:AT1G05590%09red/ath:AT5G28840%09red
Zeatin biosynthesis	KEGG PATHWAY	ath00908	4	32	0.101071	0.334988	PHAVU_005G034000g|PHAVU_007G152800g|PHAVU_007G170100g|PHAVU_007G028100g	http://www.genome.jp/kegg-bin/show_pathway?ath00908/ath:AT3G63440%09red/ath:AT2G36770%09red/ath:AT3G63110%09red/ath:AT1G68460%09red
Glycerolipid metabolism	KEGG PATHWAY	ath00561	6	60	0.108183	0.352837	PHAVU_007G037000g|PHAVU_007G160600g|PHAVU_010G132900g|PHAVU_007G0327000g|PHAVU_007G032600g|PHAVU_010G099700g	http://www.genome.jp/kegg-bin/show_pathway?ath00561/ath:AT1G15080%09red/ath:AT4G30580%09red/ath:AT5G13640%09red/ath:AT4G00400%09red/ath:AT3G09560%09red
Ribosome	KEGG PATHWAY	ath03010	25	364	0.112529	0.360819	PHAVU_008G015200g|PHAVU_010G125100g|PHAVU_002G090500g|PHAVU_007G163700g|PHAVU_007G197600g|PHAVU_005G043400g|PHAVU_009G039400g|PHAVU_007G159800g|PHAVU_009G254800g|PHAVU_009G042100g|PHAVU_007G027600g|PHAVU_002G090400g|PHAVU_009G039600g|PHAVU_007G164000g|PHAVU_010G109200g|PHAVU_002G092000g|PHAVU_005G038900g|PHAVU_010G1072002g|PHAVU_007G197900g|PHAVU_007G178000g|PHAVU_010G082900g|PHAVU_007G189900g|PH…	http://www.genome.jp/kegg-bin/show_pathway?ath03010/ath:AT3G06700%09red/ath:AT1G14320%09red/ath:AT1G33120%09red/ath:AT3G25920%09red/ath:AT5G39740%09red/ath:AT5G02610%09red/ath:AT1G18540%09red/ath:AT1G72370%09red/ath:ArthCp045%09red/ath:AT3G55280%09red/ath:AT5G02960%09red/ath:AT2G17360%09red/ath:ArthCp085%09red/ath:AT1G52370%09red/ath:ArthCp047%09red/ath:AT5G28060%09red/ath:AT5G27850%09red/ath:AT3…
Diterpenoid biosynthesis	KEGG PATHWAY	ath00904	3	22	0.124586	0.378824	PHAVU_010G131100g|PHAVU_005G048500g|PHAVU_010G087500g	http://www.genome.jp/kegg-bin/show_pathway?ath00904/ath:AT1G60980%09red/ath:AT1G79460%09red/ath:AT1G05160%09red
Pentose and glucuronate interconversions	KEGG PATHWAY	ath00040	8	96	0.144379	0.413161	PHAVU_010G080000g|PHAVU_002G100400g|PHAVU_007G198200g|PHAVU_010G079900g|PHAVU_002G102900g|PHAVU_010G123100g|PHAVU_007G160100g|PHAVU_007G198100g	http://www.genome.jp/kegg-bin/show_pathway?ath00040/ath:AT3G59850%09red/ath:AT3G29360%09red/ath:AT4G02330%09red/ath:AT2G45220%09red/ath:AT3G14310%09red/ath:AT3G55140%09red/ath:AT5G49180%09red
RNA degradation	KEGG PATHWAY	ath03018	9	113	0.151923	0.421876	PHAVU_005G051700g|PHAVU_002G091200g|PHAVU_007G203500g|PHAVU_010G0977000g|PHAVU_010G127800g|PHAVU_005G039000g|PHAVU_007G033900g|PHAVU_010G127900g|PHAVU_007G191500g	http://www.genome.jp/kegg-bin/show_pathway?ath03018/ath:AT4G32175%09red/ath:AT1G03905%09red/ath:AT5G02270%09red/ath:AT3G13470%09red/ath:AT4G00660%09red/ath:AT3G14080%09red/ath:AT2G01130%09red/ath:AT3G52150%09red
Phagosome	KEGG PATHWAY	ath04145	7	82	0.15233	0.421876	PHAVU_010G126000g|PHAVU_009G037400g|PHAVU_010G123500g|PHAVU_002G106600g|PHAVU_002G092900g|PHAVU_007G200800g|PHAVU_009G037500g	http://www.genome.jp/kegg-bin/show_pathway?ath04145/ath:AT5G45970%09red/ath:AT1G09210%09red/ath:AT4G11150%09red/ath:AT4G33240%09red/ath:AT3G14270%09red/ath:AT1G11890%09red/ath:AT1G64200%09red
Carbon fixation in photosynthetic organisms	KEGG PATHWAY	ath00710	6	69	0.167353	0.444216	PHAVU_010G094700g|PHAVU_010G123200g|PHAVU_005G050800g|PHAVU_007G033800g|PHAVU_005G050700g|PHAVU_007G036500g	http://www.genome.jp/kegg-bin/show_pathway?ath00710/ath:AT2G01290%09red/ath:AT2G01140%09red/ath:AT1G79550%09red/ath:AT1G56190%09red/ath:AT1G72330%09red/ath:AT4G00570%09red
Nucleotide excision repair	KEGG PATHWAY	ath03420	6	69	0.167353	0.444216	PHAVU_007G1793001g|PHAVU_007G1793000g|PHAVU_007G026600g|PHAVU_007G191600g|PHAVU_007G181700g|PHAVU_007G026400g	http://www.genome.jp/kegg-bin/show_pathway?ath03420/ath:AT2G18760%09red/ath:AT5G27620%09red/ath:AT3G05210%09red/ath:AT5G38470%09red
Glycolysis / Gluconeogenesis	KEGG PATHWAY	ath00010	9	116	0.168043	0.444216	PHAVU_010G119600g|PHAVU_005G050800g|PHAVU_010G134600g|PHAVU_007G033800g|PHAVU_007G026300g|PHAVU_005G050700g|PHAVU_007G1542001g|PHAVU_002G101300g|PHAVU_009G254900g	http://www.genome.jp/kegg-bin/show_pathway?ath00010/ath:AT3G25860%09red/ath:AT3G13930%09red/ath:AT5G56350%09red/ath:AT2G01140%09red/ath:AT1G79550%09red/ath:AT1G56190%09red/ath:AT1G01090%09red/ath:AT3G16950%09red/ath:AT5G43940%09red
Other types of O-glycan biosynthesis	KEGG PATHWAY	ath00514	2	13	0.168552	0.444216	PHAVU_007G153100g|PHAVU_010G122400g	http://www.genome.jp/kegg-bin/show_pathway?ath00514/ath:AT1G53770%09red/ath:AT3G11540%09red
Basal transcription factors	KEGG PATHWAY	ath03022	5	55	0.175713	0.455738	PHAVU_007G1793001g|PHAVU_007G1793000g|PHAVU_010G081500g|PHAVU_010G130700g|PHAVU_008G012100g	http://www.genome.jp/kegg-bin/show_pathway?ath03022/ath:AT5G27620%09red/ath:AT3G13445%09red/ath:AT1G04950%09red/ath:AT1G17440%09red
Pyruvate metabolism	KEGG PATHWAY	ath00620	7	86	0.178128	0.461269	PHAVU_010G094700g|PHAVU_010G119600g|PHAVU_010G134600g|PHAVU_009G042000g|PHAVU_007G026300g|PHAVU_002G101300g|PHAVU_009G254900g	http://www.genome.jp/kegg-bin/show_pathway?ath00620/ath:AT3G13930%09red/ath:AT5G56350%09red/ath:AT3G25860%09red/ath:AT1G01090%09red/ath:AT3G10850%09red/ath:AT3G16950%09red/ath:AT4G00570%09red
Glutathione metabolism	KEGG PATHWAY	ath00480	8	102	0.179379	0.46304	PHAVU_002G107000g|PHAVU_007G161900g|PHAVU_007G162000g|PHAVU_007G177200g|PHAVU_005G043900g|PHAVU_007G169600g|PHAVU_002G104700g|PHAVU_007G164900g	http://www.genome.jp/kegg-bin/show_pathway?ath00480/ath:AT4G35000%09red/ath:AT3G54660%09red/ath:AT1G54340%09red/ath:AT3G63080%09red/ath:AT3G62760%09red/ath:AT4G35970%09red/ath:AT5G02790%09red/ath:AT5G02780%09red
Monobactam biosynthesis	KEGG PATHWAY	ath00261	2	14	0.186638	0.463474	PHAVU_010G085500g|PHAVU_010G108900g	http://www.genome.jp/kegg-bin/show_pathway?ath00261/ath:AT3G59890%09red/ath:AT2G45440%09red
Sulfur metabolism	KEGG PATHWAY	ath00920	4	42	0.192634	0.475474	PHAVU_007G185200g|PHAVU_005G050400g|PHAVU_007G185100g|PHAVU_010G110600g	http://www.genome.jp/kegg-bin/show_pathway?ath00920/ath:AT1G79230%09red/ath:AT5G56760%09red/ath:AT2G43750%09red
Cysteine and methionine metabolism	KEGG PATHWAY	ath00270	9	121	0.19658	0.484454	PHAVU_007G185200g|PHAVU_005G050400g|PHAVU_007G185100g|PHAVU_010G110600g|PHAVU_010G103900g|PHAVU_007G040600g|PHAVU_007G040800g|PHAVU_007G040700g|PHAVU_005G048200g	http://www.genome.jp/kegg-bin/show_pathway?ath00270/ath:AT3G19480%09red/ath:AT2G43750%09red/ath:AT1G49820%09red/ath:AT5G56760%09red/ath:AT3G61510%09red/ath:AT3G03780%09red/ath:AT1G79230%09red
Pantothenate and CoA biosynthesis	KEGG PATHWAY	ath00770	3	28	0.197162	0.484454	PHAVU_007G152100g|PHAVU_010G086000g|PHAVU_010G104900g	http://www.genome.jp/kegg-bin/show_pathway?ath00770/ath:AT3G18030%09red/ath:AT3G11470%09red/ath:AT3G61530%09red
Lysine biosynthesis	KEGG PATHWAY	ath00300	2	15	0.204974	0.492539	PHAVU_010G085500g|PHAVU_010G108900g	http://www.genome.jp/kegg-bin/show_pathway?ath00300/ath:AT3G59890%09red/ath:AT2G45440%09red
Vitamin B6 metabolism	KEGG PATHWAY	ath00750	2	15	0.204974	0.492539	PHAVU_010G115400g|PHAVU_009G037700g	http://www.genome.jp/kegg-bin/show_pathway?ath00750/ath:AT5G49970%09red/ath:AT2G46580%09red
N-Glycan biosynthesis	KEGG PATHWAY	ath00510	4	45	0.223981	0.512584	PHAVU_010G113600g|PHAVU_007G164600g|PHAVU_008G010800g|PHAVU_007G191800g	http://www.genome.jp/kegg-bin/show_pathway?ath00510/ath:AT4G21150%09red/ath:AT5G03080%09red/ath:AT2G40190%09red/ath:AT2G39630%09red
Arginine biosynthesis	KEGG PATHWAY	ath00220	3	36	0.304589	0.545333	PHAVU_010G081600g|PHAVU_007G158000g|PHAVU_010G123200g	http://www.genome.jp/kegg-bin/show_pathway?ath00220/ath:AT1G72330%09red/ath:AT4G08900%09red/ath:AT2G37500%09red
Cyanoamino acid metabolism	KEGG PATHWAY	ath00460	5	69	0.304706	0.545333	PHAVU_002G102800g|PHAVU_005G035300g|PHAVU_005G039100g|PHAVU_005G035500g|PHAVU_005G039200g	http://www.genome.jp/kegg-bin/show_pathway?ath00460/ath:AT1G26560%09red/ath:AT5G36890%09red/ath:AT2G25630%09red
Stilbenoid, diarylheptanoid and gingerol biosynthesis	KEGG PATHWAY	ath00945	1	7	0.334137	0.553341	PHAVU_007G026000g	http://www.genome.jp/kegg-bin/show_pathway?ath00945/ath:AT2G30490%09red
Phenylalanine, tyrosine and tryptophan biosynthesis	KEGG PATHWAY	ath00400	4	56	0.346616	0.563828	PHAVU_002G090000g|PHAVU_010G082200g|PHAVU_002G106700g|PHAVU_007G183800g	http://www.genome.jp/kegg-bin/show_pathway?ath00400/ath:AT5G66120%09red/ath:AT3G06350%09red/ath:AT2G45300%09red/ath:AT3G29200%09red
2-Oxocarboxylic acid metabolism	KEGG PATHWAY	ath01210	5	74	0.354084	0.563828	PHAVU_007G158000g|PHAVU_005G041600g|PHAVU_010G123200g|PHAVU_002G105000g|PHAVU_005G043900g	http://www.genome.jp/kegg-bin/show_pathway?ath01210/ath:AT1G72330%09red/ath:AT1G54340%09red/ath:AT4G35830%09red/ath:AT2G44350%09red/ath:AT2G37500%09red
Starch and sucrose metabolism	KEGG PATHWAY	ath00500	10	165	0.368297	0.565068	PHAVU_005G040300g|PHAVU_010G112900g|PHAVU_002G102800g|PHAVU_005G039200g|PHAVU_005G039100g|PHAVU_002G102300g|PHAVU_010G119300g|PHAVU_005G035300g|PHAVU_005G035500g|PHAVU_007G031800g	http://www.genome.jp/kegg-bin/show_pathway?ath00500/ath:AT1G35910%09red/ath:AT4G17770%09red/ath:AT1G70290%09red/ath:AT5G36890%09red/ath:AT1G03310%09red/ath:AT1G26560%09red/ath:AT2G25630%09red/ath:AT1G32900%09red
Phosphatidylinositol signaling system	KEGG PATHWAY	ath04070	5	76	0.373965	0.569487	PHAVU_007G038300g|PHAVU_002G092900g|PHAVU_007G187200g|PHAVU_010G123500g|PHAVU_007G152000g	http://www.genome.jp/kegg-bin/show_pathway?ath04070/ath:AT3G19420%09red/ath:AT3G56800%09red/ath:AT3G09920%09red/ath:AT4G33240%09red/ath:AT3G14270%09red
Glycosylphosphatidylinositol (GPI)-anchor biosynthesis	KEGG PATHWAY	ath00563	2	25	0.38964	0.584537	PHAVU_002G098000g|PHAVU_005G043300g	http://www.genome.jp/kegg-bin/show_pathway?ath00563/ath:AT5G22130%09red/ath:AT1G11880%09red
Tryptophan metabolism	KEGG PATHWAY	ath00380	4	60	0.39215	0.584537	PHAVU_007G155200g|PHAVU_007G155100g|PHAVU_007G180900g|PHAVU_009G254900g	http://www.genome.jp/kegg-bin/show_pathway?ath00380/ath:AT4G28720%09red/ath:AT3G16950%09red/ath:AT1G08980%09red
Inositol phosphate metabolism	KEGG PATHWAY	ath00562	5	78	0.39384	0.584537	PHAVU_010G125000g|PHAVU_007G152000g|PHAVU_010G123500g|PHAVU_002G092900g|PHAVU_007G038300g	http://www.genome.jp/kegg-bin/show_pathway?ath00562/ath:AT3G19420%09red/ath:AT3G14205%09red/ath:AT3G09920%09red/ath:AT4G33240%09red/ath:AT3G14270%09red
RNA transport	KEGG PATHWAY	ath03013	10	171	0.408491	0.59331	PHAVU_010G127100g|PHAVU_010G132700g|PHAVU_005G045700g|PHAVU_008G013600g|PHAVU_007G172200g|PHAVU_010G087700g|PHAVU_010G123700g|PHAVU_005G039000g|PHAVU_010G108300g|PHAVU_010G113500g	http://www.genome.jp/kegg-bin/show_pathway?ath03013/ath:AT3G14120%09red/ath:AT5G59950%09red/ath:AT5G25780%09red/ath:AT1G72340%09red/ath:AT3G63130%09red/ath:AT2G03820%09red/ath:AT2G45640%09red/ath:AT2G04520%09red/ath:AT3G52150%09red/ath:AT1G79280%09red
alpha-Linolenic acid metabolism	KEGG PATHWAY	ath00592	3	44	0.413941	0.595656	PHAVU_002G098800g|PHAVU_010G108000g|PHAVU_010G128800g	http://www.genome.jp/kegg-bin/show_pathway?ath00592/ath:AT1G72520%09red/ath:AT4G19860%09red/ath:AT1G17420%09red
Purine metabolism	KEGG PATHWAY	ath00230	6	100	0.429531	0.596307	PHAVU_007G182100g|PHAVU_007G162600g|PHAVU_005G048700g|PHAVU_002G101300g|PHAVU_010G129100g|PHAVU_007G188800g	http://www.genome.jp/kegg-bin/show_pathway?ath00230/ath:AT1G09830%09red/ath:AT1G54130%09red/ath:AT2G37250%09red/ath:AT5G56350%09red/ath:AT1G16350%09red/ath:AT2G37690%09red
Fatty acid degradation	KEGG PATHWAY	ath00071	3	47	0.453712	0.614025	PHAVU_010G126900g|PHAVU_007G1542001g|PHAVU_008G013200g	http://www.genome.jp/kegg-bin/show_pathway?ath00071/ath:AT1G69500%09red/ath:AT1G65520%09red/ath:AT5G43940%09red
Peroxisome	KEGG PATHWAY	ath04146	5	87	0.481935	0.626162	PHAVU_002G100600g|PHAVU_010G089200g|PHAVU_005G043900g|PHAVU_002G095700g|PHAVU_005G051800g	http://www.genome.jp/kegg-bin/show_pathway?ath04146/ath:AT1G54340%09red/ath:AT3G14420%09red/ath:AT2G01490%09red/ath:AT2G45690%09red/ath:AT5G08470%09red
Biosynthesis of secondary metabolites - unclassified	KEGG PATHWAY	ath00999	1	12	0.483609	0.626162	PHAVU_007G026000g	http://www.genome.jp/kegg-bin/show_pathway?ath00999/ath:AT2G30490%09red
Cutin, suberine and wax biosynthesis	KEGG PATHWAY	ath00073	2	31	0.491675	0.633416	PHAVU_010G126900g|PHAVU_010G099900g	http://www.genome.jp/kegg-bin/show_pathway?ath00073/ath:AT1G69500%09red/ath:AT2G45970%09red
Alanine, aspartate and glutamate metabolism	KEGG PATHWAY	ath00250	3	51	0.504877	0.639546	PHAVU_005G048300g|PHAVU_010G123200g|PHAVU_005G048000g	http://www.genome.jp/kegg-bin/show_pathway?ath00250/ath:AT1G72330%09red/ath:AT1G79440%09red
Plant-pathogen interaction	KEGG PATHWAY	ath04626	9	170	0.530485	0.651576	PHAVU_007G196800g|PHAVU_007G175400g|PHAVU_010G085100g|PHAVU_010G104200g|PHAVU_010G102700g|PHAVU_007G187200g|PHAVU_010G113300g|PHAVU_010G102800g|PHAVU_010G113100g	http://www.genome.jp/kegg-bin/show_pathway?ath04626/ath:AT5G53130%09red/ath:AT4G01370%09red/ath:AT1G24620%09red/ath:AT4G01250%09red/ath:AT3G56800%09red/ath:AT2G46430%09red/ath:AT3G22930%09red/ath:AT1G64060%09red
Lysine degradation	KEGG PATHWAY	ath00310	2	34	0.538509	0.65715	PHAVU_009G254900g|PHAVU_002G094200g	http://www.genome.jp/kegg-bin/show_pathway?ath00310/ath:AT5G13960%09red/ath:AT3G16950%09red
Arginine and proline metabolism	KEGG PATHWAY	ath00330	3	54	0.541568	0.659897	PHAVU_002G104900g|PHAVU_010G081600g|PHAVU_007G180900g	http://www.genome.jp/kegg-bin/show_pathway?ath00330/ath:AT4G08900%09red/ath:AT5G66060%09red/ath:AT1G08980%09red
Fatty acid elongation	KEGG PATHWAY	ath00062	2	35	0.553443	0.669314	PHAVU_007G027100g|PHAVU_010G098200g	http://www.genome.jp/kegg-bin/show_pathway?ath00062/ath:AT1G01710%09red/ath:AT1G68530%09red
Biotin metabolism	KEGG PATHWAY	ath00780	1	16	0.57865	0.682682	PHAVU_007G154300g	http://www.genome.jp/kegg-bin/show_pathway?ath00780/ath:AT2G04540%09red
Ubiquinone and other terpenoid-quinone biosynthesis	KEGG PATHWAY	ath00130	2	38	0.596162	0.696234	PHAVU_007G175500g|PHAVU_007G026000g	http://www.genome.jp/kegg-bin/show_pathway?ath00130/ath:AT2G30490%09red/ath:AT3G63410%09red
Oxidative phosphorylation	KEGG PATHWAY	ath00190	8	160	0.596457	0.696234	PHAVU_007G153700g|PHAVU_009G037400g|PHAVU_009G252600g|PHAVU_005G040400g|PHAVU_010G120800g|PHAVU_009G037500g|PHAVU_007G034800g|PHAVU_007G158400g	http://www.genome.jp/kegg-bin/show_pathway?ath00190/ath:ArthCp029%09red/ath:ArthMp015%09red/ath:AT2G20360%09red/ath:AT5G08680%09red/ath:AT4G11150%09red/ath:AT3G53620%09red/ath:AT1G01050%09red/ath:AT1G64200%09red
Arachidonic acid metabolism	KEGG PATHWAY	ath00590	1	17	0.599542	0.696234	PHAVU_007G169600g	http://www.genome.jp/kegg-bin/show_pathway?ath00590/ath:AT3G63080%09red
Ribosome biogenesis in eukaryotes	KEGG PATHWAY	ath03008	5	101	0.608373	0.705523	PHAVU_010G134100g|PHAVU_007G0333001g|PHAVU_007G167300g|PHAVU_010G132700g|PHAVU_010G083000g	http://www.genome.jp/kegg-bin/show_pathway?ath03008/ath:AT1G06720%09red/ath:AT2G03820%09red/ath:AT1G67120%09red/ath:AT2G20490%09red/ath:AT2G47990%09red
Proteasome	KEGG PATHWAY	ath03050	3	60	0.609968	0.705869	PHAVU_010G122200g|PHAVU_007G197100g|PHAVU_007G156500g	http://www.genome.jp/kegg-bin/show_pathway?ath03050/ath:AT1G53750%09red/ath:AT4G29040%09red/ath:AT3G05530%09red
Selenocompound metabolism	KEGG PATHWAY	ath00450	1	18	0.619399	0.709746	PHAVU_005G048200g	http://www.genome.jp/kegg-bin/show_pathway?ath00450/ath:AT3G03780%09red
Riboflavin metabolism	KEGG PATHWAY	ath00740	1	18	0.619399	0.709746	PHAVU_010G097500g	http://www.genome.jp/kegg-bin/show_pathway?ath00740/ath:AT4G20960%09red
Autophagy - other	KEGG PATHWAY	ath04136	2	40	0.622894	0.711257	PHAVU_010G130300g|PHAVU_007G194300g	http://www.genome.jp/kegg-bin/show_pathway?ath04136/ath:AT2G31260%09red/ath:AT1G54210%09red
AGE-RAGE signaling pathway in diabetic complications	KEGG PATHWAY	ath04933	1	20	0.656208	0.733911	PHAVU_002G106600g	http://www.genome.jp/kegg-bin/show_pathway?ath04933/ath:AT5G45970%09red
Base excision repair	KEGG PATHWAY	ath03410	2	43	0.660389	0.736571	PHAVU_010G109900g|PHAVU_005G045900g	http://www.genome.jp/kegg-bin/show_pathway?ath03410/ath:AT4G12740%09red/ath:AT3G12710%09red
Fatty acid biosynthesis	KEGG PATHWAY	ath00061	2	43	0.660389	0.736571	PHAVU_007G154300g|PHAVU_007G034100g	http://www.genome.jp/kegg-bin/show_pathway?ath00061/ath:AT1G08510%09red/ath:AT2G04540%09red
Propanoate metabolism	KEGG PATHWAY	ath00640	2	43	0.660389	0.736571	PHAVU_007G190800g|PHAVU_009G254900g	http://www.genome.jp/kegg-bin/show_pathway?ath00640/ath:AT3G16950%09red/ath:AT2G20420%09red
Thiamine metabolism	KEGG PATHWAY	ath00730	1	21	0.673256	0.741308	PHAVU_007G162600g	http://www.genome.jp/kegg-bin/show_pathway?ath00730/ath:AT2G37250%09red
Homologous recombination	KEGG PATHWAY	ath03440	3	67	0.680669	0.748965	PHAVU_008G013800g|PHAVU_010G082100g|PHAVU_007G200200g	http://www.genome.jp/kegg-bin/show_pathway?ath03440/ath:AT5G57450%09red/ath:AT3G05740%09red/ath:AT2G45280%09red
Photosynthesis - antenna proteins	KEGG PATHWAY	ath00196	1	22	0.68946	0.754068	PHAVU_010G121400g	http://www.genome.jp/kegg-bin/show_pathway?ath00196/ath:AT3G61470%09red
Flavonoid biosynthesis	KEGG PATHWAY	ath00941	1	22	0.68946	0.754068	PHAVU_007G026000g	http://www.genome.jp/kegg-bin/show_pathway?ath00941/ath:AT2G30490%09red
mRNA surveillance pathway	KEGG PATHWAY	ath03015	5	115	0.714989	0.776012	PHAVU_007G0258001g|PHAVU_008G013600g|PHAVU_007G0258000g|PHAVU_005G039000g|PHAVU_010G087700g	http://www.genome.jp/kegg-bin/show_pathway?ath03015/ath:AT3G25800%09red/ath:AT3G52150%09red/ath:AT2G45640%09red/ath:AT5G59950%09red
Biosynthesis of unsaturated fatty acids	KEGG PATHWAY	ath01040	1	24	0.719497	0.776012	PHAVU_010G098200g	http://www.genome.jp/kegg-bin/show_pathway?ath01040/ath:AT1G01710%09red
Valine, leucine and isoleucine degradation	KEGG PATHWAY	ath00280	2	51	0.745759	0.794784	PHAVU_009G254900g|PHAVU_007G173900g	http://www.genome.jp/kegg-bin/show_pathway?ath00280/ath:AT1G03090%09red/ath:AT3G16950%09red
Ubiquitin mediated proteolysis	KEGG PATHWAY	ath04120	6	143	0.753115	0.800644	PHAVU_007G163300g|PHAVU_002G089400g|PHAVU_010G122800g|PHAVU_007G163400g|PHAVU_010G100200g|PHAVU_002G106100g	http://www.genome.jp/kegg-bin/show_pathway?ath04120/ath:AT1G17280%09red/ath:AT1G63800%09red/ath:AT4G38600%09red/ath:AT5G42190%09red/ath:AT2G02760%09red/ath:AT5G02880%09red
Protein export	KEGG PATHWAY	ath03060	2	54	0.77268	0.814554	PHAVU_010G093600g|PHAVU_007G034300g	http://www.genome.jp/kegg-bin/show_pathway?ath03060/ath:AT2G45770%09red/ath:AT2G01110%09red
Pyrimidine metabolism	KEGG PATHWAY	ath00240	2	57	0.797077	0.832751	PHAVU_010G107600g|PHAVU_005G044500g	http://www.genome.jp/kegg-bin/show_pathway?ath00240/ath:AT1G30820%09red/ath:AT4G22930%09red
Pentose phosphate pathway	KEGG PATHWAY	ath00030	2	58	0.804678	0.838014	PHAVU_007G036500g|PHAVU_007G033800g	http://www.genome.jp/kegg-bin/show_pathway?ath00030/ath:AT2G01140%09red/ath:AT2G01290%09red
Phenylalanine metabolism	KEGG PATHWAY	ath00360	1	32	0.81328	0.844818	PHAVU_007G180900g	http://www.genome.jp/kegg-bin/show_pathway?ath00360/ath:AT1G08980%09red
Steroid biosynthesis	KEGG PATHWAY	ath00100	1	35	0.839712	0.867854	PHAVU_010G081300g	http://www.genome.jp/kegg-bin/show_pathway?ath00100/ath:AT4G12110%09red
Aminoacyl-tRNA biosynthesis	KEGG PATHWAY	ath00970	4	115	0.846722	0.874001	PHAVU_002G091800g|PHAVU_007G029400g|PHAVU_007G028800g|PHAVU_007G180500g	http://www.genome.jp/kegg-bin/show_pathway?ath00970/ath:AT2G31170%09red/ath:AT1G48520%09red/ath:AT5G27470%09red/ath:AT1G25350%09red
Fatty acid metabolism	KEGG PATHWAY	ath01212	2	69	0.872915	0.89482	PHAVU_007G154300g|PHAVU_007G034100g	http://www.genome.jp/kegg-bin/show_pathway?ath01212/ath:AT1G08510%09red/ath:AT2G04540%09red
Tyrosine metabolism	KEGG PATHWAY	ath00350	1	40	0.87572	0.89657	PHAVU_007G1542001g	http://www.genome.jp/kegg-bin/show_pathway?ath00350/ath:AT5G43940%09red
Nitrogen metabolism	KEGG PATHWAY	ath00910	1	43	0.893317	0.910593	PHAVU_007G152600g	http://www.genome.jp/kegg-bin/show_pathway?ath00910/ath:AT3G52720%09red
Porphyrin and chlorophyll metabolism	KEGG PATHWAY	ath00860	1	53	0.935875	0.94338	PHAVU_005G038200g	http://www.genome.jp/kegg-bin/show_pathway?ath00860/ath:AT5G40850%09red
Galactose metabolism	KEGG PATHWAY	ath00052	1	57	0.94769	0.952939	PHAVU_007G203400g	http://www.genome.jp/kegg-bin/show_pathway?ath00052/ath:AT2G47180%09red
Terpenoid backbone biosynthesis	KEGG PATHWAY	ath00900	1	60	0.9551	0.95862	PHAVU_002G091000g	http://www.genome.jp/kegg-bin/show_pathway?ath00900/ath:AT1G26640%09red
Fructose and mannose metabolism	KEGG PATHWAY	ath00051	1	64	0.963375	0.965739	PHAVU_007G033800g	http://www.genome.jp/kegg-bin/show_pathway?ath00051/ath:AT2G01140%09red
--------------------
--------------------
