# Supplementary material for: Genome-wide meta-QTL analyses provide novel insight into disease resistance repertoires in common bean
Source: BMC Genomics. 2022 Oct 3;23:680. doi: 10.1186/s12864-022-08914-w (PMC9531352; doi:10.1186/s12864-022-08914-w)
Supplement: Supplementary file 7 — Additional file 7: Table S6. List of all R-genes in evaluated MQTL regions identified in this study. [file 12864_2022_8914_MOESM7_ESM.xlsx]

## Sheet: MQTL1P.1
MQTL	PRGdbID_GeneName	Identity (%)	Alignment length	Number of mismatches	Query alignment start	Query alignment end	Subject alignment start	Subject alignment end	E-value	Bit score
MQTL1P.1	2108557_Phvul.001G035100.1	100	367	0	44628	45728	313	679	0	760.755
MQTL1P.1	238242_Glyma.17G229100.1.p	82.29	367	65	44628	45728	311	675	0	610.912
MQTL1P.1	238234_Glyma.14G094400.3.p	79.84	367	74	44628	45728	311	666	0	594.734
MQTL1P.1	238233_Glyma.14G094400.2.p	79.84	367	74	44628	45728	311	666	0	594.734
MQTL1P.1	238232_Glyma.14G094400.1.p	79.84	367	74	44628	45728	311	666	0	594.349
MQTL1P.1	267840_Medtr1g016300.2	60.92	371	145	44628	45728	320	672	1.44937e-124	421.394
MQTL1P.1	267871_Medtr1g016300.1	60.92	371	145	44628	45728	320	672	2.77551e-123	421.009
MQTL1P.1	258841_MDP0000312546	59.6	401	162	50703	51896	361	713	6.23878e-112	405.986
MQTL1P.1	263992_Manes.16G080200.1.p	39.9	391	235	44628	45728	318	675	2.28116e-55	217.624
MQTL1P.1	2121477_29794.m003325	38.31	402	248	44628	45728	321	714	3.80949e-52	207.994
MQTL1P.1	2114926_Potri.018G053800.5	35.38	390	252	44628	45728	309	688	7.27122e-49	196.438
MQTL1P.1	2114923_Potri.018G053800.3	35.38	390	252	44628	45728	309	688	1.75096e-48	196.052
MQTL1P.1	2114924_Potri.018G053800.1	35.32	385	249	44628	45728	309	688	2.89258e-48	195.667
MQTL1P.1	2114997_Potri.006G229400.3	36.27	386	246	44628	45728	25	405	1.33962e-47	189.504
MQTL1P.1	2142739_Thecc1EG037283t5	38.46	390	240	44628	45728	254	609	9.27365e-47	188.734
MQTL1P.1	2142738_Thecc1EG037283t4	38.72	390	239	44628	45728	311	666	1.45243e-46	189.119
MQTL1P.1	2142740_Thecc1EG037283t3	38.72	390	239	44628	45728	311	666	1.53415e-46	188.734
MQTL1P.1	2114995_Potri.006G229400.1	36.27	386	246	44628	45728	314	694	1.83203e-46	189.889
MQTL1P.1	2123680_SapurV1A.0086s0270.1.p	37.47	387	242	44628	45728	309	672	2.77238e-46	189.119
MQTL1P.1	2142742_Thecc1EG037283t2	38.72	390	239	44628	45728	311	666	3.63095e-46	188.348
MQTL1P.1	2142741_Thecc1EG037283t1	38.72	390	239	44628	45728	311	666	4.40782e-46	188.348
MQTL1P.1	2123614_SapurV1A.3504s0010.2.p	35.64	390	251	44628	45728	309	685	2.06599e-45	185.652
MQTL1P.1	2123612_SapurV1A.3504s0010.1.p	35.64	390	251	44628	45728	309	685	4.74611e-45	185.267
MQTL1P.1	2123613_SapurV1A.0585s0150.2.p	35.38	390	252	44628	45728	309	685	5.14706e-45	184.496
MQTL1P.1	2123615_SapurV1A.0585s0150.1.p	35.38	390	252	44628	45728	309	685	1.15667e-44	184.111
MQTL1P.1	2171207_Ciclev10010193m	38.02	405	251	44628	45728	321	703	1.31748e-43	180.644
MQTL1P.1	222971_orange1.1g037068m	38.02	405	251	44628	45728	321	703	1.49796e-43	180.644
MQTL1P.1	2164745_VIT_04s0008g01310.t01	35.82	388	249	44628	45728	316	651	1.63455e-43	180.259
MQTL1P.1	2118845_Prupe.1G412200.1.p	39.18	388	236	44628	45728	319	662	1.00581e-42	177.948
MQTL1P.1	227194_Cucsa.353320.1	62.5	152	57	46853	47308	148	299	3.84583e-42	176.407
MQTL1P.1	235342_mrna02685.1-v1.0-hybrid	36.55	383	243	44628	45728	325	667	6.90245e-42	175.252
MQTL1P.1	229954_Eucgr.C00643.3.p	59.21	152	62	46853	47308	145	296	3.43835e-41	172.17
MQTL1P.1	26785_Aqcoe7G130200.1.p	59.24	157	64	46853	47323	156	312	3.52415e-41	173.326
MQTL1P.1	2175489_maker_scaffold7991_snap_gene_1_79_mRNA_1	53.71	175	81	46853	47371	109	283	6.39169e-41	171.785
MQTL1P.1	229952_Eucgr.C00643.2.p	59.21	152	62	46853	47308	145	296	7.937e-41	171.785
MQTL1P.1	229953_Eucgr.C00643.1.p	59.21	152	62	46853	47308	145	296	8.8593e-41	171.785
MQTL1P.1	243399_Gorai.001G022800.1	86.67	60	8	38336	38515	838	897	1.0329e-40	120.553
MQTL1P.1	243398_Gorai.001G022800.5	86.67	60	8	38336	38515	838	897	1.06813e-40	120.553
MQTL1P.1	213591_Bostr.20055s0043.1.p	85	60	9	38336	38515	791	850	1.07717e-40	120.168
MQTL1P.1	210273_909157	85	60	9	38336	38515	791	850	1.2604e-40	120.168
MQTL1P.1	225781_Cagra.9801s0017.1.p	57.89	152	64	46853	47308	147	298	1.38696e-40	170.629
MQTL1P.1	260263_MDP0000225231	57.96	157	66	46853	47323	136	292	1.53326e-40	171.4
MQTL1P.1	243412_Gorai.010G101300.1	85	60	9	38336	38515	826	885	1.53638e-40	120.553
MQTL1P.1	243411_Gorai.010G101300.2	85	60	9	38336	38515	730	789	2.03754e-40	120.553
MQTL1P.1	243345_Gorai.001G022800.2	86.67	60	8	38336	38515	836	895	2.05158e-40	120.553
MQTL1P.1	28869_Araha.4262s0012.1.p	85	60	9	38336	38515	668	727	2.14305e-40	119.398
MQTL1P.1	243348_Gorai.009G045200.3	83.08	65	11	38321	38515	831	895	5.96256e-40	120.939
MQTL1P.1	233715_Thhalv10012636m	84.75	59	9	38339	38515	801	859	6.06234e-40	117.857
MQTL1P.1	243349_Gorai.009G045200.4	86.67	60	8	38336	38515	831	890	1.4088e-39	119.783
MQTL1P.1	243346_Gorai.009G045200.2	86.67	60	8	38336	38515	831	890	1.4088e-39	119.783
MQTL1P.1	243347_Gorai.009G045200.1	86.67	60	8	38336	38515	831	890	1.581e-39	119.783
MQTL1P.1	2134164_Solyc08g065250.2.1	58.39	149	62	46853	47299	2	150	2.1614e-39	165.622
MQTL1P.1	260163_MDP0000311788	58.55	152	63	46853	47308	145	296	3.24179e-39	167.933
MQTL1P.1	211828_AT5G11850.1	81.67	60	11	38336	38515	787	846	3.38395e-39	115.546
MQTL1P.1	2114925_Potri.018G053800.2	59.21	152	62	46853	47308	130	275	7.85552e-39	164.851
MQTL1P.1	2173425_DCAR_004427	56.33	158	69	46853	47326	113	268	1.20083e-38	164.466
MQTL1P.1	243397_Gorai.001G022800.4	35.29	391	253	44628	45728	317	669	4.10567e-38	162.54
MQTL1P.1	243396_Gorai.001G022800.3	35.13	390	253	44628	45728	317	669	4.53911e-38	162.54
MQTL1P.1	2114996_Potri.006G229400.2	61.49	148	57	46853	47296	165	311	6.47572e-38	162.155
MQTL1P.1	25563_Aco015231.1	56.33	158	69	46853	47326	50	204	6.78369e-38	162.155
MQTL1P.1	273554_GSMUA_Achr2P16720_001	56.76	148	64	46853	47296	94	241	1.72176e-37	159.844
MQTL1P.1	251281_Kalax.0012s0197.1.p	56.69	157	68	46838	47308	118	274	2.23818e-37	160.614
MQTL1P.1	273556_GSMUA_Achr7P09040_001	60.54	147	58	46853	47293	163	309	6.8254e-37	159.073
MQTL1P.1	2167869_GRMZM2G413069_P01	76.67	60	14	38336	38515	783	842	1.76556e-35	108.612
MQTL1P.1	263962_Manes.08G126700.1.p	78.33	60	13	38336	38515	878	937	2.09681e-35	109.383
MQTL1P.1	23192_AHYPO_008198-RA	57.75	142	60	46853	47278	166	307	3.01649e-35	154.066
MQTL1P.1	24319_evm_27.model.AmTr_v1.0_scaffold00064.41	54	150	69	46853	47302	126	275	3.87179e-35	153.68
MQTL1P.1	251407_Kalax.0144s0010.2.p	80	60	12	38336	38515	907	966	4.51856e-35	110.923
MQTL1P.1	251406_Kalax.0144s0010.1.p	80	60	12	38336	38515	907	966	4.51856e-35	110.923
MQTL1P.1	251408_Kalax.0020s0072.1.p	80	60	12	38336	38515	907	966	5.41873e-35	110.923
MQTL1P.1	210296_879066	73.33	60	16	38336	38515	928	987	8.58123e-35	112.849
MQTL1P.1	2138948_Sobic.004G094300.1.p	75	60	15	38336	38515	771	830	1.4503e-34	105.916
MQTL1P.1	2138949_Sobic.004G094300.2.p	75	60	15	38336	38515	792	851	1.62752e-34	105.916
MQTL1P.1	2142735_Thecc1EG026417t1	75	60	15	38336	38515	892	951	1.75034e-34	104.76
MQTL1P.1	294271_OPUNC02G08060.1	73.33	60	16	38336	38515	788	847	1.78236e-34	105.531
MQTL1P.1	266162_Mapoly0079s0050.2.p	71.67	60	17	38336	38515	1054	1113	2.37078e-34	102.064
MQTL1P.1	266161_Mapoly0079s0050.1.p	71.67	60	17	38336	38515	1054	1113	2.37078e-34	102.064
MQTL1P.1	2114972_Potri.013G034800.1	75	60	15	38336	38515	864	923	2.37655e-34	105.531
MQTL1P.1	2114971_Potri.013G034800.2	75	60	15	38336	38515	864	923	2.43624e-34	105.531
MQTL1P.1	263950_Manes.09G157600.1.p	75	60	15	38336	38515	871	930	2.55963e-34	105.916
MQTL1P.1	2123621_SapurV1A.0640s0200.1.p	76.67	60	14	38336	38515	864	923	2.55986e-34	105.145
MQTL1P.1	279308_ORGLA02G0081300.1	73.33	60	16	38336	38515	784	843	2.64932e-34	105.145
MQTL1P.1	291428_ONIVA11G03280.2	73.33	60	16	38336	38515	779	838	2.67148e-34	105.145
MQTL1P.1	2114967_Potri.013G034800.5	75	60	15	38336	38515	864	923	2.71374e-34	105.531
MQTL1P.1	2134199_Solyc01g097980.2.1	75	60	15	38336	38515	879	938	2.80269e-34	105.531
MQTL1P.1	299435_LOC_Os02g12810.1	73.33	60	16	38336	38515	778	837	2.83046e-34	105.145
MQTL1P.1	296594_ORUFI02G09040.1	73.33	60	16	38336	38515	778	837	2.83046e-34	105.145
MQTL1P.1	281325_OGLUM02G09220.1	73.33	60	16	38336	38515	777	836	2.8305e-34	105.145
MQTL1P.1	275360_OBART02G09010.1	73.33	60	16	38336	38515	697	756	2.83403e-34	105.145
MQTL1P.1	2114968_Potri.013G034800.4	75	60	15	38336	38515	814	873	2.99661e-34	105.531
MQTL1P.1	2114970_Potri.013G034800.3	75	60	15	38336	38515	803	862	3.02191e-34	105.531
MQTL1P.1	2131352_Sevir.1G034700.1.p	73.33	60	16	38336	38515	763	822	3.04946e-34	103.99
MQTL1P.1	2128470_Seita.1G034400.1.p	73.33	60	16	38336	38515	763	822	3.23089e-34	103.99
MQTL1P.1	286443_KN538854.1_FGP030	73.33	60	16	38336	38515	642	701	3.42994e-34	104.76
MQTL1P.1	277624_OB02G18030.1	73.33	60	16	38336	38515	1127	1186	3.64074e-34	104.375
MQTL1P.1	26751_Aqcoe5G053200.1.p	73.33	60	16	38336	38515	879	938	3.74168e-34	104.375
MQTL1P.1	238227_Glyma.07G101600.1.p	73.33	60	16	38336	38515	917	976	4.02809e-34	105.531
MQTL1P.1	254178_LPERR02G07800.1	71.67	60	17	38336	38515	781	840	4.13782e-34	103.99
MQTL1P.1	2114969_Potri.013G034800.6	75	60	15	38336	38515	714	773	4.14096e-34	105.145
MQTL1P.1	24318_evm_27.model.AmTr_v1.0_scaffold00004.8	73.33	60	16	38336	38515	902	961	4.41214e-34	103.605

## Sheet: MQTL5P.1
			Table S6: List of all R-genes in evaluated MQTL regions identified in this study.
MQTL	PRGdbID_GeneName	Identity (%)	Alignment length	Number of mismatches	Query alignment start	Query alignment end	Subject alignment start	Subject alignment end	E-value	Bit score
MQTL5P.1	2108799_Phvul.005G050200.1	97.31	967	26	2886230	2889130	1	941	0	1856.26
MQTL5P.1	2108828_Phvul.005G050300.1	95.69	952	41	2897634	2900489	1	911	0	1740.7
MQTL5P.1	237570_Glyma.08G165800.1.p	82.06	953	171	2897634	2900489	1	936	0	1475.69
MQTL5P.1	237571_Glyma.08G165800.2.p	82.06	953	171	2897634	2900489	1	936	0	1475.69
MQTL5P.1	237646_Glyma.15G261200.4.p	81.53	953	176	2897634	2900489	1	934	0	1454.5
MQTL5P.1	237648_Glyma.15G261200.2.p	81.53	953	176	2897634	2900489	1	934	0	1454.5
MQTL5P.1	237649_Glyma.15G261200.1.p	81.53	953	176	2897634	2900489	1	934	0	1454.5
MQTL5P.1	237647_Glyma.15G261200.3.p	81.53	953	176	2897634	2900489	1	934	0	1454.5
MQTL5P.1	238851_Glyma.15G261100.1.p	78.6	986	211	2886188	2889118	1	954	0	1451.8
MQTL5P.1	238849_Glyma.08G165900.3.p	78.72	987	210	2886188	2889118	1	955	0	1436.78
MQTL5P.1	238852_Glyma.08G165900.4.p	78.72	987	210	2886188	2889118	1	955	0	1436.78
MQTL5P.1	238848_Glyma.08G165900.1.p	78.72	987	210	2886188	2889118	1	955	0	1436.01
MQTL5P.1	238850_Glyma.08G165900.2.p	78.72	987	210	2886188	2889118	1	955	0	1436.01
MQTL5P.1	238749_Glyma.15G213400.3.p	60.9	977	382	2886230	2889118	2	925	0	1032.71
MQTL5P.1	238747_Glyma.15G213400.1.p	60.9	977	382	2886230	2889118	2	925	0	1032.71
MQTL5P.1	238745_Glyma.15G213400.2.p	60.9	977	382	2886230	2889118	2	925	0	1031.94
MQTL5P.1	238748_Glyma.15G213400.4.p	60.9	977	382	2886230	2889118	2	925	0	1031.94
MQTL5P.1	2108768_Phvul.011G176800.1	60.61	952	375	2886185	2888989	1	926	0	977.622
MQTL5P.1	2119194_Prupe.4G132000.1.p	47.6	958	502	2897658	2900489	1	928	0	682.559
MQTL5P.1	2108095_Phvul.005G036600.1	100	367	0	458305	459405	1	367	0	679.863
MQTL5P.1	2144000_Thecc1EG031224t1	45.16	775	425	2947896	2950217	355	1072	0	657.907
MQTL5P.1	2108494_Phvul.005G038600.1	100	313	0	687027	687965	1	313	0	654.825
MQTL5P.1	2115525_Potri.005G095200.3	44.17	969	541	2897637	2900489	8	938	0	640.958
MQTL5P.1	2115526_Potri.005G095200.2	44.17	969	541	2897637	2900489	8	938	0	640.958
MQTL5P.1	2115527_Potri.005G095200.1	44.17	969	541	2897637	2900489	8	938	0	640.958
MQTL5P.1	261534_MDP0000288970	45.61	956	520	2886191	2888989	3	911	0	636.721
MQTL5P.1	2119193_Prupe.4G132000.2.p	45.62	958	521	2897658	2900489	1	891	0	628.246
MQTL5P.1	264261_Manes.06G175900.1.p	43.33	974	552	2897601	2900486	5	915	0	617.846
MQTL5P.1	235797_mrna18498.1-v1.0-hybrid	44.61	946	524	2886230	2888989	1	905	0	613.609
MQTL5P.1	264265_Manes.14G010100.1.p	43.76	969	545	2886179	2888980	7	905	0	610.527
MQTL5P.1	2143138_Thecc1EG033447t6	43.51	986	557	2897631	2900489	15	925	0	602.438
MQTL5P.1	2143139_Thecc1EG033447t5	43.51	986	557	2897631	2900489	15	925	0	602.438
MQTL5P.1	2143140_Thecc1EG033447t3	43.51	986	557	2897631	2900489	15	925	0	602.438
MQTL5P.1	236764_Glyma.08G152800.1.p	81.74	367	67	458305	459405	1	358	0	570.466
MQTL5P.1	2143142_Thecc1EG033447t2	43.55	985	556	2897631	2900486	15	924	7.21833e-180	601.668
MQTL5P.1	2143141_Thecc1EG033447t1	43.51	986	557	2897631	2900489	15	925	7.99222e-180	601.668
MQTL5P.1	2165042_VIT_19s0085g00550.t01	43.25	948	538	2897658	2900480	1	852	3.84469e-178	594.349
MQTL5P.1	2124138_SapurV1A.0404s0290.2.p	43.49	975	551	2897637	2900489	8	946	2.5761e-177	595.119
MQTL5P.1	2124139_SapurV1A.0404s0290.1.p	43.49	975	551	2897637	2900489	8	946	2.5761e-177	595.119
MQTL5P.1	2121633_30169.m006307	42.98	954	544	2897637	2900474	8	920	3.65233e-177	593.964
MQTL5P.1	2108233_Phvul.005G043800.1	94.7	283	15	1370340	1371188	7	289	2.91197e-175	562.762
MQTL5P.1	2171450_Ciclev10004205m	43.94	965	541	2886188	2888989	1	863	2.4697e-174	581.637
MQTL5P.1	2114552_Potri.007G069500.1	43.01	965	550	2897637	2900489	15	905	9.27232e-174	583.178
MQTL5P.1	2171451_Ciclev10004181m	43.94	965	541	2886188	2888989	1	863	1.31655e-173	581.637
MQTL5P.1	2171452_Ciclev10004182m	43.94	965	541	2886188	2888989	1	863	1.31655e-173	581.637
MQTL5P.1	2121649_30169.m006308	42.74	950	544	2886269	2888989	36	924	8.91947e-170	572.392
MQTL5P.1	267237_Medtr3g027940.1	76.08	347	83	458305	459339	23	369	5.97558e-168	533.102
MQTL5P.1	243837_Gorai.002G110000.5	45.7	873	474	2897646	2900216	18	848	2.11193e-167	561.607
MQTL5P.1	243839_Gorai.002G110000.4	45.7	873	474	2897646	2900216	18	848	3.0616e-166	561.222
MQTL5P.1	243838_Gorai.002G110000.3	45.7	873	474	2897646	2900216	18	848	3.0616e-166	561.222
MQTL5P.1	264275_Manes.06G176000.1.p	41.08	986	581	2897604	2900492	5	949	4.84736e-166	561.992
MQTL5P.1	243841_Gorai.002G110000.1	45.7	873	474	2897646	2900216	18	848	1.18222e-165	560.451
MQTL5P.1	261533_MDP0000242830	43.72	931	524	2886266	2888989	12	859	3.08055e-163	550.821
MQTL5P.1	2124177_SapurV1A.1053s0010.2.p	41.87	965	561	2897637	2900489	8	883	2.11565e-160	543.502
MQTL5P.1	237090_Glyma.15G266800.2.p	90.78	293	27	1371544	1372419	284	576	2.42579e-160	520.39
MQTL5P.1	237091_Glyma.15G266800.1.p	90.78	293	27	1371544	1372419	284	576	2.42579e-160	520.39
MQTL5P.1	2124181_SapurV1A.1053s0010.1.p	41.87	965	561	2897637	2900489	8	883	3.15306e-160	543.117
MQTL5P.1	237089_Glyma.08G160400.1.p	90.78	293	27	1371544	1372419	294	586	1.95909e-159	518.079
MQTL5P.1	237088_Glyma.08G160400.2.p	90.78	293	27	1371544	1372419	294	586	1.95909e-159	518.079
MQTL5P.1	237881_Glyma.08G151400.1.p	78.96	309	65	687039	687965	1	308	1.23039e-158	504.212
MQTL5P.1	2113957_Potri.009G064300.1	70.23	346	103	458305	459342	20	365	1.28471e-157	503.056
MQTL5P.1	237759_Glyma.15G270700.1.p	78.64	309	66	687039	687965	1	308	2.34488e-157	500.745
MQTL5P.1	237760_Glyma.15G271100.1.p	78.32	309	67	687039	687965	1	308	1.57367e-156	498.434
MQTL5P.1	2113956_Potri.001G269800.1	67.92	346	111	458305	459342	21	366	6.44546e-155	495.352
MQTL5P.1	223349_orange1.1g037285m	43.39	878	497	2886446	2888989	1	778	1.46045e-154	523.087
MQTL5P.1	222252_orange1.1g017912m	71.3	345	99	458305	459339	20	364	1.96676e-154	493.812
MQTL5P.1	2170722_Ciclev10031896m	71.3	345	99	458305	459339	20	364	2.67907e-154	493.426
MQTL5P.1	229034_Eucgr.G03393.1.p	69.36	346	106	458305	459342	19	364	7.7519e-154	492.271
MQTL5P.1	2124178_SapurV1A.1053s0010.3.p	42.58	923	530	2897637	2900363	8	842	1.45101e-153	522.702
MQTL5P.1	2124180_SapurV1A.1053s0010.4.p	42.58	923	530	2897637	2900363	8	842	1.48992e-153	522.702
MQTL5P.1	2122639_SapurV1A.0027s0120.1.p	67.34	346	113	458305	459342	20	365	4.21621e-152	487.263
MQTL5P.1	2142231_Thecc1EG005913t1	69.45	347	106	458305	459339	19	365	1.12918e-151	486.108
MQTL5P.1	263358_Manes.07G004200.1.p	70.64	344	101	458305	459336	21	363	7.68197e-151	483.411
MQTL5P.1	271166_Migut.B01332.1.p	67.83	345	111	458305	459339	25	369	7.78756e-151	483.797
MQTL5P.1	2164340_VIT_13s0064g01260.t01	69.64	336	102	458329	459336	21	355	2.11407e-150	481.871
MQTL5P.1	242160_Gorai.004G036000.1	68.01	347	111	458305	459339	24	370	6.75702e-150	481.1
MQTL5P.1	267393_Medtr2g062850.1	82.99	294	50	1371544	1372419	274	565	1.08639e-149	489.189
MQTL5P.1	2118179_Prupe.2G009800.1.p	68.9	344	107	458305	459336	25	368	1.6289e-148	477.248
MQTL5P.1	2121122_30152.m002399	68.02	344	110	458305	459336	79	422	1.71749e-148	479.559
MQTL5P.1	229088_Eucgr.B03671.1.p	66.76	346	115	458305	459342	17	361	2.39466e-148	476.478
MQTL5P.1	2135691_PGSC0003DMT400017733	67.54	345	112	458305	459339	24	368	3.66601e-148	476.093
MQTL5P.1	2164940_VIT_01s0011g01490.t01	40.81	963	570	2897646	2900492	19	918	4.55105e-148	508.449
MQTL5P.1	258239_Lus10037705	67.05	346	114	458305	459339	24	368	3.31454e-147	473.396
MQTL5P.1	267157_Medtr8g036920.1	67.15	344	113	458305	459336	22	365	3.05048e-146	470.315
MQTL5P.1	271142_Migut.N01480.1.p	65.8	345	118	458305	459339	24	368	6.80941e-146	469.544
MQTL5P.1	271143_Migut.O00563.1.p	65.51	345	119	458305	459339	24	368	3.01268e-145	467.618
MQTL5P.1	236829_Glyma.13G204300.1.p	67.92	346	111	458305	459342	21	366	3.89396e-145	467.233
MQTL5P.1	2164278_VIT_06s0004g01750.t01	65.7	344	118	458305	459336	22	364	7.05678e-145	466.463
MQTL5P.1	2146544_Traes_5BL_557B102C4.1	54.52	431	196	587521	588795	141	564	1.70288e-144	474.167
MQTL5P.1	2119221_Prupe.4G114600.2.p	38.48	1029	633	2897646	2900489	41	1039	1.79882e-144	497.664
MQTL5P.1	2119222_Prupe.4G114600.1.p	38.48	1029	633	2897646	2900489	41	1039	1.69505e-143	498.049
MQTL5P.1	236835_Glyma.12G238600.1.p	66.47	346	116	458305	459342	20	365	2.18991e-143	462.225
MQTL5P.1	2175053_augustus_masked_scaffold10015_abinit_gene_1_1_mRNA_1	65.99	344	117	458305	459336	21	363	1.38887e-142	459.914
MQTL5P.1	2135562_PGSC0003DMT400003166	65.7	344	118	458305	459336	21	363	2.65242e-142	459.144
MQTL5P.1	2173013_DCAR_006300	65.77	336	115	458332	459339	23	358	3.28551e-142	458.759
MQTL5P.1	283707_BGIOSGA022935-PA	54.69	256	116	1605004	1605771	232	399	6.01982e-142	261.536
MQTL5P.1	256803_Lus10002096	66.49	367	123	1021708	1022808	142	483	6.87662e-142	459.144
MQTL5P.1	236763_Glyma.08G152800.2.p	86.13	274	38	458305	459126	1	274	1.62333e-141	452.981
MQTL5P.1	287069_KN539683.1_FGP004	54.69	256	116	1605004	1605771	530	697	2.11432e-141	260.381
MQTL5P.1	229094_Eucgr.J00794.1.p	63.95	344	124	458305	459336	22	364	2.19818e-141	456.447

## Sheet: MQTL7P.1
MQTL	PRGdbID_GeneName	Identity (%)	Alignment length	Number of mismatches	Query alignment start	Query alignment end	Subject alignment start	Subject alignment end	E-value	Bit score
MQTL7P.1	2108722_Phvul.007G040400.1	99.82	565	1	1446858	1448552	1	565	0	1006.9
MQTL7P.1	238726_Glyma.10G261600.1.p	85.04	568	85	1446858	1448552	1	565	0	860.136
MQTL7P.1	238544_Glyma.20G129200.1.p	86.57	566	76	1446858	1448552	1	563	0	845.499
MQTL7P.1	2109411_Phvul.007G031000.1	82.46	513	90	589100	590638	226	658	0	800.045
MQTL7P.1	2108552_Phvul.007G032100.1	100	484	0	695846	697297	14	497	0	780.4
MQTL7P.1	2109206_Phvul.007G030700.1	92.05	415	33	571506	572750	233	614	0	777.704
MQTL7P.1	2108921_Phvul.007G029900.1	100	428	0	531857	533140	21	448	0	771.541
MQTL7P.1	260515_MDP0000783444	54.15	820	376	1446963	1449374	30	775	0	767.303
MQTL7P.1	2171380_Ciclev10027853m	52.55	824	391	1446963	1449377	36	789	0	753.051
MQTL7P.1	2109150_Phvul.007G030900.1	91.07	403	36	581914	583122	288	654	0	749.584
MQTL7P.1	2110067_Phvul.007G038700.1	100	399	0	1305149	1306345	1	399	0	734.947
MQTL7P.1	238212_Glyma.10G270600.1.p	90.7	484	45	695846	697297	13	496	0	716.457
MQTL7P.1	239119_Glyma.10G271900.1.p	87.44	430	54	531854	533140	24	453	0	707.983
MQTL7P.1	2109407_Phvul.007G030000.1	98.84	346	4	536505	537542	243	588	0	701.049
MQTL7P.1	2115202_Potri.001G300700.1	52.46	814	387	1446963	1449380	29	764	0	694.115
MQTL7P.1	2109021_Phvul.007G030100.1	99.7	334	1	539675	540676	214	547	0	694.115
MQTL7P.1	264066_Manes.07G072100.1.p	49.45	817	413	1446963	1449380	34	752	0	679.093
MQTL7P.1	240202_Glyma.20G119400.1.p	74.55	448	114	571506	572846	265	670	0	676.011
MQTL7P.1	2123845_SapurV1A.0005s0850.1.p	50.92	813	399	1446963	1449383	26	763	0	669.078
MQTL7P.1	2173542_DCAR_021991	49.63	820	413	1446963	1449389	32	770	0	665.226
MQTL7P.1	239860_Glyma.10G271400.1.p	74.39	453	116	571506	572846	256	675	0	654.825
MQTL7P.1	2109251_Phvul.007G031100.1	100	314	0	595314	596255	345	658	0	650.588
MQTL7P.1	268157_Medtr1g107460.1	66.6	536	179	1446963	1448552	27	546	0	645.58
MQTL7P.1	240350_Glyma.20G120100.1.p	75.68	440	107	589100	590416	255	661	0	640.958
MQTL7P.1	2113066_Pp3c8_6790V3.2.p	61.79	492	188	219278	220753	37	528	0	639.417
MQTL7P.1	2113065_Pp3c8_6790V3.1.p	61.79	492	188	219278	220753	37	528	0	639.417
MQTL7P.1	2109288_Phvul.007G030300.1	100	303	0	548823	549731	274	576	0	635.18
MQTL7P.1	264065_Manes.07G072100.2.p	48.16	789	409	1447047	1449380	2	692	0	631.328
MQTL7P.1	238532_Glyma.20G118200.1.p	73.32	476	127	531842	533254	8	479	0	624.78
MQTL7P.1	237966_Glyma.19G063800.2.p	79.18	485	101	695846	697297	12	494	0	619.387
MQTL7P.1	237965_Glyma.19G063800.1.p	79.18	485	101	695846	697297	12	494	0	619.387
MQTL7P.1	239705_Glyma.20G118700.1.p	89.76	332	34	536505	537497	223	554	0	616.305
MQTL7P.1	271711_Migut.B00384.1.p	47.31	818	431	1446963	1449380	42	788	0	615.535
MQTL7P.1	2122352_29660.m000754	77.24	479	109	695870	697297	17	494	0	614.379
MQTL7P.1	223536_orange1.1g005102m	77.62	478	107	695867	697297	17	493	0	613.609
MQTL7P.1	220741_evm.model.supercontig_106.88	47.48	813	427	1446963	1449374	22	739	0	613.609
MQTL7P.1	2172772_Ciclev10014433m	77.41	478	108	695867	697297	17	493	0	612.453
MQTL7P.1	2119256_Prupe.1G316900.2.p	75.72	486	118	695849	697297	12	495	0	605.134
MQTL7P.1	2119257_Prupe.1G316900.3.p	75.72	486	118	695849	697297	12	495	0	605.134
MQTL7P.1	2119255_Prupe.1G316900.1.p	75.72	486	118	695849	697297	12	495	0	605.134
MQTL7P.1	2165079_VIT_01s0011g03860.t01	70.05	434	130	531857	533140	23	451	0	602.053
MQTL7P.1	2117932_Potri.008G124300.1	75.83	480	116	695867	697297	24	502	0	602.053
MQTL7P.1	268350_Medtr1g110280.1	73.33	435	116	531857	533140	23	445	0	600.897
MQTL7P.1	264116_Manes.10G073600.1.p	62.76	529	197	1446963	1448516	28	546	0	599.742
MQTL7P.1	239787_Glyma.20G119300.1.p	75.98	408	98	571623	572846	249	609	0	598.201
MQTL7P.1	2117904_Potri.010G120100.1	75.21	480	119	695867	697297	17	495	0	597.43
MQTL7P.1	2126230_SapurV1A.2447s0030.1.p	74.79	480	121	695867	697297	17	495	0	595.89
MQTL7P.1	2126229_SapurV1A.0595s0080.1.p	74.58	480	122	695867	697297	17	495	0	595.504
MQTL7P.1	2121538_29801.m003104	61.78	539	206	1446963	1448552	31	564	0	594.734
MQTL7P.1	2118976_Prupe.8G134500.1.p	60.11	569	227	1446858	1448552	1	554	0	594.734
MQTL7P.1	2123846_SapurV1A.5245s0010.1.p	49.93	767	384	1447107	1449383	1	690	0	593.193
MQTL7P.1	264567_Manes.06G064600.1.p	75.16	479	119	695870	697297	18	495	0	592.038
MQTL7P.1	2126259_SapurV1A.1142s0080.1.p	74.48	478	122	695867	697291	24	500	0	588.956
MQTL7P.1	260989_MDP0000934381	72.52	484	133	695849	697297	13	494	0	588.186
MQTL7P.1	239595_Glyma.20G118900.2.p	80.88	340	65	539675	540694	239	578	0	580.867
MQTL7P.1	260834_MDP0000402658	72.93	484	131	695849	697297	92	573	0	580.482
MQTL7P.1	239599_Glyma.20G118900.1.p	82.23	332	59	539675	540670	263	594	0	580.096
MQTL7P.1	260444_MDP0000285813	71.9	484	136	695849	697297	13	494	0	579.711
MQTL7P.1	239596_Glyma.20G118900.3.p	82.23	332	59	539675	540670	262	593	0	579.711
MQTL7P.1	2109437_Phvul.007G030800.1	100	281	0	578671	579513	326	606	0	573.933
MQTL7P.1	2126258_SapurV1A.1142s0080.2.p	75.23	428	106	696014	697291	1	427	0	519.62
MQTL7P.1	24939_evm_27.model.AmTr_v1.0_scaffold00007.235	60.38	477	189	695876	697297	21	493	0	502.286
MQTL7P.1	238339_Glyma.20G120700.1.p	93.12	218	15	697410	698063	493	710	0	422.55
MQTL7P.1	270430_Medtr1g109580.1	86.7	218	29	697410	698063	492	709	0	398.282
MQTL7P.1	223200_orange1.1g043706m	59.03	554	227	1446963	1448579	36	581	5.19337e-180	576.244
MQTL7P.1	239594_Glyma.20G119000.1.p	81.68	333	61	539675	540670	175	507	2.13047e-179	572.007
MQTL7P.1	2142852_Thecc1EG007133t1	65.47	530	183	1446963	1448534	30	546	3.76953e-179	582.022
MQTL7P.1	239598_Glyma.20G118500.2.p	81.68	333	61	539675	540670	239	571	1.47992e-178	572.392
MQTL7P.1	239597_Glyma.20G118500.1.p	81.68	333	61	539675	540670	258	590	2.40973e-178	572.778
MQTL7P.1	260514_MDP0000425438	62.11	549	208	1446963	1448585	24	562	3.11982e-178	578.941
MQTL7P.1	239593_Glyma.20G118600.2.p	81.38	333	62	539675	540670	240	572	3.67482e-177	568.54
MQTL7P.1	239592_Glyma.20G118600.1.p	81.38	333	62	539675	540670	259	591	6.51607e-177	568.54
MQTL7P.1	236658_Glyma.20G127300.1.p	80.1	397	79	1305149	1306330	1	396	8.34277e-177	558.525
MQTL7P.1	2143133_Thecc1EG009589t1	72.06	433	121	531857	533140	21	449	1.58249e-174	563.918
MQTL7P.1	2119305_Prupe.1G314900.1.p	71.66	434	123	531857	533140	18	447	2.88711e-174	563.148
MQTL7P.1	230218_Eucgr.H03210.1.p	58.38	555	231	1446963	1448573	30	577	3.55136e-174	567.77
MQTL7P.1	227840_Cucsa.283380.1	72.58	434	119	531857	533140	22	450	3.79554e-174	563.148
MQTL7P.1	2116941_Potri.010G121700.1	69.34	437	134	531857	533140	26	459	2.13058e-173	561.222
MQTL7P.1	240160_Glyma.10G271200.6.p	85.19	324	48	595314	596255	173	495	5.47009e-173	552.362
MQTL7P.1	240159_Glyma.10G271200.5.p	85.19	324	48	595314	596255	174	496	6.61239e-173	551.977
MQTL7P.1	2125505_SapurV1A.0488s0110.1.p	69.57	437	133	531857	533140	26	459	9.05584e-173	559.296
MQTL7P.1	241816_Glyma.10G263200.1.p	79.19	394	82	1305149	1306330	1	392	1.74235e-172	546.199
MQTL7P.1	264351_Manes.14G105500.1.p	70.9	433	126	531854	533137	24	448	2.04346e-172	557.755
MQTL7P.1	260971_MDP0000620422	68.06	432	138	531857	533131	23	451	2.60165e-172	557.755
MQTL7P.1	245168_Gorai.005G192800.2	70.86	429	125	531854	533125	26	451	6.84198e-172	548.51
MQTL7P.1	2171614_Ciclev10014501m	68.98	432	134	531857	533140	21	449	1.90672e-171	555.058
MQTL7P.1	269332_Medtr1g110180.1	63.96	444	160	571506	572813	274	675	3.27621e-171	554.673
MQTL7P.1	240163_Glyma.10G271200.3.p	85.19	324	48	595314	596255	287	609	1.1216e-170	550.436
MQTL7P.1	260972_MDP0000265003	69.68	432	131	531857	533131	23	451	1.16986e-170	553.132
MQTL7P.1	240161_Glyma.10G271200.2.p	85.19	324	48	595314	596255	288	610	1.3664e-170	550.436
MQTL7P.1	223525_orange1.1g005880m	68.52	432	136	531857	533140	21	449	1.73919e-170	552.362
MQTL7P.1	240164_Glyma.10G271200.7.p	85.19	324	48	595314	596255	337	659	5.70431e-170	550.436
MQTL7P.1	240158_Glyma.10G271200.4.p	85.19	324	48	595314	596255	338	660	5.89648e-170	550.436
MQTL7P.1	268780_Medtr1g110270.1	79.09	330	69	536505	537491	274	597	9.94352e-170	548.895
MQTL7P.1	2109372_Phvul.007G031300.1	100	256	0	620095	620862	1	256	5.74719e-169	538.495
MQTL7P.1	245169_Gorai.005G192800.1	70.63	429	126	531854	533125	26	451	8.25991e-169	547.74
MQTL7P.1	240162_Glyma.10G271200.1.p	85.19	324	48	595314	596255	535	857	1.12531e-167	551.592
MQTL7P.1	240188_Glyma.20G120200.3.p	83.02	324	55	595314	596255	337	659	3.03459e-167	542.732
MQTL7P.1	240187_Glyma.20G120200.4.p	83.02	324	55	595314	596255	325	647	3.42878e-167	541.962
MQTL7P.1	240568_Glyma.20G119600.1.p	68.17	399	127	571677	572846	242	604	1.16139e-166	539.65

## Sheet: MQTL8P.1
MQTL	PRGdbID_GeneName	Identity (%)	Alignment length	Number of mismatches	Query alignment start	Query alignment end	Subject alignment start	Subject alignment end	E-value	Bit score
MQTL8P.1	2110047_Phvul.008G014700.1	100	882	0	262768	265413	1	882	0	1738.01
MQTL8P.1	241713_Glyma.18G287100.1.p	84.95	884	133	262768	265410	1	883	0	1447.18
MQTL8P.1	241714_Glyma.18G287100.4.p	82.22	883	157	262768	265410	1	849	0	1392.87
MQTL8P.1	241712_Glyma.18G287100.3.p	82.11	883	158	262768	265410	1	848	0	1390.56
MQTL8P.1	2174214_DCAR_015201	81.24	629	118	231813	233699	1	593	0	1050.04
MQTL8P.1	241683_Glyma.18G287000.1.p	64.06	907	326	262768	265395	1	896	0	1032.32
MQTL8P.1	241711_Glyma.18G287100.2.p	87.37	570	72	263707	265410	191	760	0	1030.01
MQTL8P.1	241647_Glyma.14G199400.1.p	51.13	882	431	262768	265377	1	849	0	786.563
MQTL8P.1	241801_Glyma.08G259000.1.p	52	900	432	262768	265407	1	882	0	771.926
MQTL8P.1	241648_Glyma.U008900.1.p	50.51	885	438	262768	265377	1	854	0	766.918
MQTL8P.1	241646_Glyma.18G283200.1.p	47.97	888	462	262768	265377	1	832	0	718.383
MQTL8P.1	270434_Medtr4g073840.1	46.27	951	511	262768	265377	1	939	0	712.605
MQTL8P.1	241649_Glyma.12G011700.1.p	45.74	940	510	262768	265377	1	924	0	679.093
MQTL8P.1	2110000_Phvul.011G014300.1	42.66	926	531	262768	265377	34	939	0	623.624
MQTL8P.1	2109999_Phvul.011G014200.1	43.32	928	526	262768	265377	6	912	0	617.846
MQTL8P.1	2156952_Traes_6DL_7662129AC.1	58.38	555	231	102825	104465	386	923	0	603.594
MQTL8P.1	2109998_Phvul.011G014500.1	42.44	900	518	262768	265401	1	848	0	596.66
MQTL8P.1	269810_Medtr2g040260.1	80.12	327	65	126216	127196	1099	1423	6.38255e-153	526.939
MQTL8P.1	269813_Medtr2g040370.1	83.75	320	52	126237	127196	1090	1407	5.59658e-152	530.791
MQTL8P.1	269812_Medtr2g040370.2	83.75	320	52	126237	127196	1090	1407	7.24455e-152	530.791
MQTL8P.1	269710_Medtr2g040160.1	79.82	327	66	126216	127196	1170	1494	3.43703e-151	521.931
MQTL8P.1	2174390_DCAR_023561	36.75	906	573	262768	265383	1	876	1.99032e-149	497.664
MQTL8P.1	2109997_Phvul.011G014400.1	47.25	618	326	262768	264564	1	602	8.97329e-149	485.723
MQTL8P.1	2138176_PGSC0003DMT400056265	37.53	914	571	262768	265383	1	884	8.40906e-148	493.426
MQTL8P.1	2138175_PGSC0003DMT400056264	37.53	914	571	262768	265383	1	884	8.40906e-148	493.426
MQTL8P.1	2114814_Potri.015G018700.1	39.04	643	392	216154	218067	232	871	1.23198e-145	486.493
MQTL8P.1	269712_Medtr2g040350.2	76.44	331	78	126216	127196	881	1209	4.22835e-144	493.812
MQTL8P.1	269713_Medtr2g040220.1	78.76	306	65	126285	127196	1079	1384	4.12176e-143	498.819
MQTL8P.1	269711_Medtr2g040350.1	76.44	331	78	126216	127196	1099	1427	2.24662e-142	494.582
MQTL8P.1	23867_AHYPO_008190-RA	37.24	905	568	262768	265380	1	874	6.73797e-142	475.707
MQTL8P.1	2114887_Potri.T137000.1	36.75	683	432	216154	218112	170	852	4.85217e-141	472.241
MQTL8P.1	259841_MDP0000284787	43.77	530	298	216148	217734	602	1131	2.84615e-139	477.248
MQTL8P.1	2163134_TRIUR3_06779-P1	37.15	716	450	216154	218112	1331	2046	3.85959e-136	486.108
MQTL8P.1	214161_Bostr.13671s0338.1.p	39.77	606	365	216301	218115	158	762	1.43577e-134	473.396
MQTL8P.1	2112398_Pp3c7_26460V3.2.p	55.08	443	199	125877	127196	73	512	4.09451e-133	471.085
MQTL8P.1	2112397_Pp3c7_26460V3.3.p	55.08	443	199	125877	127196	73	512	5.63701e-133	471.085
MQTL8P.1	2112396_Pp3c7_26460V3.1.p	55.08	443	199	125877	127196	73	512	5.63701e-133	471.085
MQTL8P.1	265695_Manes.09G034700.1.p	35.79	897	576	262768	265305	1	867	2.48274e-131	446.817
MQTL8P.1	2133907_Solyc01g081290.2.1	36.18	655	418	216154	218112	695	1346	1.73921e-129	452.981
MQTL8P.1	2175224_maker_scaffold6068_snap_gene_1_87_mRNA_1	35.08	667	433	216115	218112	703	1367	3.58619e-127	446.817
MQTL8P.1	272703_Migut.E00320.3.p	34.92	882	574	262768	265320	1	855	4.74774e-127	432.95
MQTL8P.1	272704_Migut.E00320.1.p	34.92	882	574	262768	265320	1	855	4.74774e-127	432.95
MQTL8P.1	272705_Migut.E00320.2.p	34.92	882	574	262768	265320	1	855	4.74774e-127	432.95
MQTL8P.1	245947_Gorai.003G012300.1	34.26	902	593	262768	265308	1	871	3.1098e-124	425.246
MQTL8P.1	2133869_Solyc01g102690.2.1	37.07	642	404	216178	218082	73	712	4.87479e-124	420.624
MQTL8P.1	2112409_Pp3c11_6890V3.2.p	52.93	444	209	125877	127196	73	514	4.2694e-123	439.113
MQTL8P.1	2112410_Pp3c11_6890V3.1.p	52.93	444	209	125877	127196	73	514	4.2694e-123	439.113
MQTL8P.1	225013_orange1.1g038220m	34.06	869	573	262768	265305	1	838	1.52723e-122	419.083
MQTL8P.1	2135062_Solyc01g090430.2.1	35.01	874	568	262768	265293	1	840	6.50442e-122	417.927
MQTL8P.1	2144297_Thecc1EG000292t1	34.43	909	596	262768	265308	1	875	3.88231e-121	416.772
MQTL8P.1	2166136_VIT_15s0046g02730.t01	33.77	921	610	262768	265305	1	892	6.37532e-121	416.001
MQTL8P.1	2166055_VIT_15s0046g02810.t01	34.33	941	618	262768	265302	1	918	3.81273e-120	414.075
MQTL8P.1	241820_Glyma.01G171000.2.p	34.4	910	597	262768	265308	1	876	2.17915e-119	410.994
MQTL8P.1	241817_Glyma.01G171000.1.p	34.4	910	597	262768	265308	1	876	2.17915e-119	410.994
MQTL8P.1	241819_Glyma.01G171000.3.p	34.4	910	597	262768	265308	1	876	2.17915e-119	410.994
MQTL8P.1	241818_Glyma.01G171000.4.p	34.4	910	597	262768	265308	1	876	2.17915e-119	410.994
MQTL8P.1	2122297_29585.m000582	33.22	906	605	262768	265305	1	884	5.1081e-119	410.223
MQTL8P.1	28278_Aqcoe3G358000.1.p	35.17	873	566	262765	265293	27	847	1.93106e-118	408.297
MQTL8P.1	2112047_Pp3c3_380V3.1.p	52.02	446	214	125883	127196	73	507	2.54887e-118	407.527
MQTL8P.1	241823_Glyma.11G072100.3.p	34.39	913	599	262768	265308	1	878	2.11318e-117	405.216
MQTL8P.1	241821_Glyma.11G072100.1.p	34.39	913	599	262768	265308	1	878	2.11318e-117	405.216
MQTL8P.1	241822_Glyma.11G072100.2.p	34.39	913	599	262768	265308	1	878	2.11318e-117	405.216
MQTL8P.1	2117906_Potri.003G150200.1	32.88	885	594	262768	265305	27	882	2.23211e-117	405.216
MQTL8P.1	2176756_maker_scaffold11685_snap_gene_0_77_mRNA_2	36.36	880	560	262768	265314	1	831	5.58427e-117	427.557
MQTL8P.1	2166050_VIT_00s0448g00020.t01	32.84	953	640	262768	265344	1	926	6.78004e-117	404.831
MQTL8P.1	2176757_maker_scaffold11685_snap_gene_0_77_mRNA_1	36.36	880	560	262768	265314	1	831	1.65773e-116	426.787
MQTL8P.1	2144179_Thecc1EG042680t1	34.03	914	603	262768	265305	1	881	2.77164e-116	402.134
MQTL8P.1	2166056_VIT_15s0046g02750.t01	32.6	951	641	262768	265344	1	919	2.82082e-116	402.905
MQTL8P.1	2166057_VIT_15s0046g02820.t01	32.46	955	645	262768	265344	1	925	3.07774e-116	402.905
MQTL8P.1	272685_Migut.O00208.1.p	33.49	875	582	262768	265293	1	844	3.76633e-116	400.979
MQTL8P.1	28232_Aqcoe1G253200.1.p	33.19	904	604	262759	265341	46	924	9.30613e-116	401.364
MQTL8P.1	286304_KN538681.1_FGP009	35.54	664	428	216154	218115	785	1446	1.80072e-115	412.92
MQTL8P.1	2144180_Thecc1EG042682t1	34.13	920	606	262768	265305	1	882	1.96384e-115	399.823
MQTL8P.1	272766_Migut.D01771.1.p	32.61	920	620	262768	265401	1	880	2.52574e-115	398.282
MQTL8P.1	2137799_PGSC0003DMT400066996	34.02	870	574	262768	265308	1	840	3.81915e-115	397.897
MQTL8P.1	2144290_Thecc1EG014469t1	34.08	895	590	262768	265305	1	864	8.18294e-115	397.127
MQTL8P.1	2137834_PGSC0003DMT400080649	33.37	878	585	262768	265308	1	844	1.62094e-114	395.971
MQTL8P.1	2117905_Potri.003G149800.1	33.37	896	597	262768	265305	1	868	2.50266e-114	395.971
MQTL8P.1	2135083_Solyc10g047320.1.1	32.95	880	590	262768	265308	1	843	5.715e-114	394.43
MQTL8P.1	2110075_Phvul.002G166400.1	34.73	907	592	262777	265308	8	874	7.4705e-114	394.815
MQTL8P.1	265670_Manes.10G023300.1.p	32.42	950	642	262768	265341	1	925	1.70625e-113	394.815
MQTL8P.1	253898_LPERR04G25790.1	32.39	744	503	216154	218301	232	970	2.53371e-113	395.201
MQTL8P.1	253900_LPERR04G25790.2	32.25	738	500	216154	218301	232	964	3.95506e-113	394.43
MQTL8P.1	2144168_Thecc1EG043397t1	33.55	924	614	262768	265305	1	884	5.48465e-113	392.504
MQTL8P.1	28099_Aqcoe3G358100.1.p	32.45	869	587	262768	265308	1	819	8.97287e-113	389.808
MQTL8P.1	287852_KN539007.1_FGP017	29.67	792	557	206150	208513	1075	1831	2.46815e-112	409.453
MQTL8P.1	28280_Aqcoe7G249700.1.p	35.74	610	392	216379	218154	24	630	3.69267e-112	405.216
MQTL8P.1	2173454_DCAR_020211	45.26	464	254	148819	150177	1	455	5.08305e-112	393.275
MQTL8P.1	2144155_Thecc1EG042617t1	33.55	930	618	262768	265341	1	900	6.69497e-112	389.808
MQTL8P.1	2137833_PGSC0003DMT400080647	33	894	599	262768	265308	1	861	8.28316e-112	388.652
MQTL8P.1	2176538_augustus_masked_scaffold11919_abinit_gene_1_2_mRNA_1	32.81	893	600	262768	265308	1	861	1.16307e-111	388.267
MQTL8P.1	27925_Aqcoe3G358200.2.p	32.02	887	603	262768	265362	1	830	1.34753e-111	387.111
MQTL8P.1	27926_Aqcoe3G358200.1.p	32.02	887	603	262768	265362	1	830	1.34753e-111	387.111
MQTL8P.1	2122343_30710.m000036	36.61	833	528	262768	265086	1	808	1.44796e-111	384.8
MQTL8P.1	2176654_augustus_masked_scaffold3729_abinit_gene_0_1_mRNA_1	34.04	899	593	262768	265305	1	874	4.93736e-111	387.882
MQTL8P.1	2176233_maker_scaffold24560_snap_gene_0_68_mRNA_1	36.55	632	401	216208	218082	1099	1728	1.75756e-110	403.29
MQTL8P.1	2144291_Thecc1EG014828t1	32.59	893	602	262768	265305	16	877	1.89436e-110	384.8
MQTL8P.1	253368_Kalax.0283s0013.1.p	32.92	893	599	262768	265302	1	866	3.09179e-110	383.645
MQTL8P.1	2137862_PGSC0003DMT400066999	33.14	860	575	262792	265308	13	842	5.24289e-110	382.874
MQTL8P.1	253370_Kalax.0039s0123.1.p	33.22	912	609	262768	265380	1	880	6.80168e-110	382.104

## Sheet: MQTL9P.1
MQTL	PRGdbID_GeneName	Identity (%)	Alignment length	Number of mismatches	Query alignment start	Query alignment end	Subject alignment start	Subject alignment end	E-value	Bit score
MQTL9P.1	2108913_Phvul.009G038000.1	100	523	0	129024	130592	1	523	0	908.286
MQTL9P.1	2109540_Phvul.009G043600.1	100	482	0	802965	804410	473	954	0	884.789
MQTL9P.1	240650_Glyma.04G222800.1.p	95.83	480	20	802968	804407	498	977	0	847.04
MQTL9P.1	240651_Glyma.06G142500.1.p	96.04	480	19	802968	804407	498	977	0	844.343
MQTL9P.1	2121954_29729.m002377	87.92	480	58	802968	804407	483	962	0	794.653
MQTL9P.1	2144200_Thecc1EG045491t1	87.94	481	58	802968	804410	502	982	0	790.03
MQTL9P.1	2116763_Potri.019G058600.1	88.15	481	57	802968	804410	483	963	0	785.408
MQTL9P.1	265181_Manes.05G167100.1.p	86.69	481	64	802968	804410	483	963	0	781.171
MQTL9P.1	236004_mrna21355.1-v1.0-hybrid	86.49	481	65	802968	804410	480	960	0	780.4
MQTL9P.1	245401_Gorai.011G209800.1	86.69	481	64	802968	804410	495	975	0	778.474
MQTL9P.1	2125413_SapurV1A.0245s0080.1.p	86.49	481	65	802968	804410	483	963	0	777.319
MQTL9P.1	2120239_Prupe.2G264300.1.p	86.09	489	68	802959	804407	487	975	0	775.778
MQTL9P.1	2109369_Phvul.009G042300.2	100	436	0	632932	634239	1	436	0	775.778
MQTL9P.1	2109368_Phvul.009G042300.1	100	436	0	632932	634239	1	436	0	775.778
MQTL9P.1	2116986_Potri.013G091000.1	86.28	481	66	802968	804410	485	965	0	771.541
MQTL9P.1	2172253_Ciclev10030625m	86.25	480	66	802968	804407	517	996	0	764.992
MQTL9P.1	262033_MDP0000293324	84.85	482	73	802968	804407	547	1028	0	763.837
MQTL9P.1	262023_MDP0000922388	83.99	481	77	802965	804407	493	973	0	761.14
MQTL9P.1	269321_Medtr3g093930.1	86.13	483	67	802968	804407	505	987	0	759.214
MQTL9P.1	228027_Cucsa.325970.1	84.41	481	75	802968	804410	484	964	0	753.821
MQTL9P.1	2116987_Potri.013G091000.2	84.65	482	74	802968	804410	461	942	0	751.895
MQTL9P.1	245243_Gorai.010G218400.1	81.8	478	87	802968	804401	504	981	0	741.495
MQTL9P.1	220885_evm.model.supercontig_19.54	85	480	72	802968	804407	494	972	0	740.725
MQTL9P.1	2165611_VIT_13s0067g03050.t01	85	480	72	802968	804407	490	968	0	737.258
MQTL9P.1	2137272_PGSC0003DMT400042951	82.25	479	85	802974	804407	158	635	0	733.021
MQTL9P.1	2137273_PGSC0003DMT400042952	82.25	479	85	802974	804407	416	893	0	731.865
MQTL9P.1	2176169_augustus_masked_scaffold17562_abinit_gene_1_3_mRNA_1	81.88	480	87	802974	804407	416	894	0	729.939
MQTL9P.1	2174192_DCAR_020151	81.67	480	88	802968	804407	489	966	0	726.857
MQTL9P.1	232200_Eucgr.G03140.1.p	83.92	479	77	802968	804404	492	970	0	725.702
MQTL9P.1	238753_Glyma.04G093200.1.p	80	510	102	129087	130607	11	494	0	722.62
MQTL9P.1	2134760_Solyc06g048950.2.1	81.47	475	88	802986	804407	420	893	0	719.924
MQTL9P.1	240649_Glyma.04G222800.2.p	89.12	441	48	800705	802027	1	441	0	718.383
MQTL9P.1	2137334_PGSC0003DMT400070944	79.08	478	100	802974	804407	492	968	0	714.916
MQTL9P.1	2174176_DCAR_009472	80	480	96	802968	804407	491	969	0	712.605
MQTL9P.1	2176220_maker_scaffold21220_snap_gene_0_20_mRNA_1	78.66	478	102	802974	804407	494	970	0	711.064
MQTL9P.1	23641_AHYPO_019731-RA	79.17	480	100	802968	804404	496	974	0	705.671
MQTL9P.1	2134797_Solyc06g048620.2.1	78.45	478	103	802974	804407	494	970	0	704.516
MQTL9P.1	27860_Aqcoe1G407600.2.p	81.12	482	91	802968	804410	476	957	0	699.123
MQTL9P.1	27861_Aqcoe1G407600.1.p	81.12	482	91	802968	804410	504	985	0	699.123
MQTL9P.1	253036_Kalax.0871s0005.2.p	80	480	96	802968	804407	489	967	0	697.582
MQTL9P.1	253035_Kalax.0871s0005.1.p	80	480	96	802968	804407	489	967	0	697.582
MQTL9P.1	253034_Kalax.0441s0023.1.p	80	480	96	802968	804407	489	967	0	697.582
MQTL9P.1	234312_Thhalv10005773m	79.13	484	101	802968	804410	482	965	0	695.656
MQTL9P.1	226370_Cagra.0925s0053.1.p	78.51	484	104	802968	804410	481	964	0	691.419
MQTL9P.1	220537_Carubv10016642m	78.51	484	104	802968	804410	481	964	0	691.419
MQTL9P.1	214249_Bostr.20505s0115.1.p	78.31	484	105	802968	804410	479	962	0	691.034
MQTL9P.1	2165706_VIT_08s0058g01340.t01	77.62	478	107	802968	804398	456	932	0	690.649
MQTL9P.1	210835_907079	77.89	484	107	802968	804410	479	962	0	689.108
MQTL9P.1	212530_AT3G56370.1	77.89	484	107	802968	804410	479	962	0	687.952
MQTL9P.1	29428_Araha.15521s0004.1.p	78.1	484	106	802968	804410	479	962	0	687.952
MQTL9P.1	238553_Glyma.06G095000.1.p	82.66	467	81	129204	130592	1	456	0	685.641
MQTL9P.1	240218_Glyma.04G223800.4.p	82.42	455	80	632932	634296	1	450	0	682.174
MQTL9P.1	240215_Glyma.04G223800.1.p	82.42	455	80	632932	634296	1	450	0	682.174
MQTL9P.1	240216_Glyma.04G223800.3.p	82.42	455	80	632932	634296	1	450	0	682.174
MQTL9P.1	240217_Glyma.04G223800.2.p	82.42	455	80	632932	634296	1	450	0	682.174
MQTL9P.1	257652_Lus10012877	77.82	487	108	802971	804401	468	952	0	681.789
MQTL9P.1	257651_Lus10030526	79.06	487	102	802971	804401	471	955	0	681.789
MQTL9P.1	240220_Glyma.06G141100.1.p	86.37	455	62	632932	634296	1	453	0	677.937
MQTL9P.1	240222_Glyma.06G141100.2.p	86.37	455	62	632932	634296	1	453	0	677.937
MQTL9P.1	240221_Glyma.06G141100.3.p	86.37	455	62	632932	634296	1	453	0	677.937
MQTL9P.1	2172259_Ciclev10010994m	75.42	480	118	802968	804407	491	968	0	676.781
MQTL9P.1	224316_orange1.1g002094m	75.42	480	118	802968	804407	489	966	0	676.396
MQTL9P.1	220538_Carubv10016652m	74.33	483	124	802968	804410	481	937	0	675.626
MQTL9P.1	265346_Manes.08G171000.1.p	75.63	480	117	802968	804407	475	952	0	673.7
MQTL9P.1	2143838_Thecc1EG019696t1	76.67	480	112	802968	804407	487	964	0	671.389
MQTL9P.1	265207_Manes.07G143300.1.p	86.49	422	57	802968	804233	483	904	0	667.922
MQTL9P.1	227778_Cucsa.143890.1	72.73	484	132	802968	804410	442	925	0	665.226
MQTL9P.1	2120252_Prupe.6G293900.3.p	76.46	480	113	802968	804407	487	964	0	663.3
MQTL9P.1	2120251_Prupe.6G293900.2.p	76.46	480	113	802968	804407	487	964	0	663.3
MQTL9P.1	2120253_Prupe.6G293900.1.p	76.46	480	113	802968	804407	487	964	0	663.3
MQTL9P.1	2116283_Potri.016G137000.1	74.79	480	121	802968	804407	487	964	0	662.529
MQTL9P.1	2122098_29915.m000474	76.04	480	115	802968	804407	490	967	0	661.759
MQTL9P.1	2125054_SapurV1A.0065s0530.1.p	73.96	480	125	802968	804407	487	964	0	660.218
MQTL9P.1	262108_MDP0000876280	74.38	480	123	802968	804407	487	964	0	655.981
MQTL9P.1	272384_Migut.F01241.1.p	74.44	489	125	802965	804404	491	979	0	654.055
MQTL9P.1	2116282_Potri.006G108600.1	73.33	480	128	802968	804407	488	964	0	653.284
MQTL9P.1	231426_Eucgr.A00726.1.p	74.38	480	123	802968	804407	483	961	0	649.047
MQTL9P.1	268489_Medtr7g073290.1	72.71	480	131	802968	804407	475	952	0	647.506
MQTL9P.1	264908_Manes.09G118100.1.p	72.8	478	130	802968	804401	487	962	0	645.966
MQTL9P.1	245334_Gorai.011G127000.1	74.58	480	122	802968	804407	490	966	0	644.81
MQTL9P.1	2134724_Solyc09g015520.2.1	72.23	479	133	802974	804407	488	964	0	642.884
MQTL9P.1	280208_ORGLA03G0157200.1	71.34	485	139	802968	804410	488	971	0	640.573
MQTL9P.1	2137245_PGSC0003DMT400068892	71.93	481	135	802968	804407	459	937	0	640.188
MQTL9P.1	287605_KN539792.1_FGP002	71.13	485	140	802968	804410	407	890	0	639.417
MQTL9P.1	2100783_LOC_Os03g21730.1	71.13	485	140	802968	804410	488	971	0	639.032
MQTL9P.1	297905_ORUFI03G16980.1	71.13	485	140	802968	804410	488	971	0	639.032
MQTL9P.1	290264_OMERI03G14690.1	71.13	485	140	802968	804410	488	971	0	639.032
MQTL9P.1	282651_OGLUM03G16800.1	71.13	485	140	802968	804410	488	971	0	639.032
MQTL9P.1	276534_OBART03G16420.1	71.13	485	140	802968	804410	435	918	0	639.032
MQTL9P.1	272383_Migut.J00035.1.p	70.04	484	145	802968	804407	464	945	0	639.032
MQTL9P.1	285103_BGIOSGA012573-PA	71.13	485	140	802968	804410	488	971	0	638.647
MQTL9P.1	255431_LPERR03G14360.1	71.75	485	137	802968	804410	488	971	0	638.647
MQTL9P.1	292823_ONIVA03G17410.1	71.13	485	140	802968	804410	488	971	0	637.491
MQTL9P.1	261961_MDP0000784391	72.29	480	133	802968	804407	200	677	0	637.491
MQTL9P.1	2176151_maker_scaffold2038_augustus_gene_0_45_mRNA_1	71.73	481	136	802968	804407	486	964	0	637.106
MQTL9P.1	236003_mrna13883.1-v1.0-hybrid	70.76	472	138	802989	804404	488	956	0	636.721
MQTL9P.1	2169296_GRMZM2G441722_P01	59.67	481	194	441298	442740	712	1192	0	635.95
MQTL9P.1	278463_OB03G26160.1	70.93	485	141	802968	804410	488	971	0	635.18
MQTL9P.1	2170291_Zosma56g01200.1	69.75	486	147	802968	804404	464	949	0	634.795
MQTL9P.1	295412_OPUNC03G15910.1	70.72	485	142	802968	804410	488	971	0	634.024

## Sheet: MQTL9P.2
MQTL	PRGdbID_GeneName	Identity (%)	Alignment length	Number of mismatches	Query alignment start	Query alignment end	Subject alignment start	Subject alignment end	E-value	Bit score
MQTL9P.2	278747_OB11G23960.1	48.07	491	255	340944	342389	1345	1830	1.15074e-134	427.557
MQTL9P.2	212508_AT4G23160.1	36.13	357	228	54947	55945	230	578	1.059e-95	199.904
MQTL9P.2	298678_LOC_Os01g71930.1	48.44	320	165	412098	413054	319	631	2.3147e-80	288.115
MQTL9P.2	255454_LPERR01G38130.1	49.07	324	165	412098	413066	559	875	4.42943e-79	291.197
MQTL9P.2	278474_OB01G52850.1	50	320	160	412098	413054	553	865	1.84737e-78	288.886
MQTL9P.2	287629_KN540434.1_FGP001	48.75	320	164	412098	413054	550	862	2.02629e-78	288.886
MQTL9P.2	297934_ORUFI01G47250.1	48.44	320	165	412098	413054	550	862	5.26916e-78	287.73
MQTL9P.2	290287_OMERI01G40640.1	48.44	320	165	412098	413054	550	862	6.58308e-78	287.345
MQTL9P.2	295452_OPUNC10G03500.1	47.42	310	163	416786	417709	612	909	1.01069e-72	272.707
MQTL9P.2	2144000_Thecc1EG031224t1	33.06	369	247	54947	55960	708	1063	1.45986e-70	167.933
MQTL9P.2	255961_LPERR10G02500.1	47.4	308	162	416792	417709	595	890	3.75361e-65	249.595
MQTL9P.2	21002_EMT19664	47.2	250	132	342412	343152	38	286	5.96596e-63	233.417
MQTL9P.2	21350_EMT15610	37.45	259	162	342379	343152	78	293	1.19644e-48	177.178
MQTL9P.2	282677_OGLUM10G03970.1	41.1	292	172	412101	412964	595	875	6.29292e-44	184.111
MQTL9P.2	21977_EMT02707	52.68	112	53	55514	55840	686	797	4.15778e-37	119.398
MQTL9P.2	2133695_Solyc02g072430.1.1	52.5	120	57	54484	54843	647	766	8.45076e-31	141.354
MQTL9P.2	278132_OB10G13130.1	29.76	336	236	343641	344603	329	654	2.17043e-30	141.739
MQTL9P.2	2109810_Phvul.003G002300.1	45.38	119	65	55493	55840	790	908	5.51966e-30	120.939
MQTL9P.2	2124582_SapurV1A.0642s0010.1.p	47.06	119	63	54583	54939	1	117	2.69701e-29	120.553
MQTL9P.2	2103884_Pavir.Da01861.1.p	49.11	112	57	55514	55840	85	196	3.63303e-29	107.842
MQTL9P.2	277929_OB11G15950.1	35.46	251	162	416975	417703	2	247	2.28026e-28	134.42
MQTL9P.2	285570_BGIOSGA035710-PA	57.01	107	46	167155	167442	916	1022	4.23118e-28	134.035
MQTL9P.2	277778_OB01G22140.1	24.85	511	384	317903	319345	2	449	3.57802e-27	131.339
MQTL9P.2	287929_KN538730.1_FGP048	35.25	244	158	208263	208991	1535	1764	1.47602e-25	125.946
MQTL9P.2	258616_MDP0000303781	36.36	198	126	318104	318685	219	416	1.82146e-25	124.405
MQTL9P.2	2122611_SapurV1A.0872s0010.1.p	40.67	150	89	55523	55960	162	311	2.18681e-25	124.405
MQTL9P.2	262317_MDP0000261025	45.22	157	86	55502	55960	1192	1345	1.3766e-24	122.479
MQTL9P.2	242354_Gorai.004G023300.1	50.47	107	53	54619	54939	1	107	1.7996e-24	120.939
MQTL9P.2	269656_Medtr6g472230.1	40.41	146	87	55538	55957	55	198	1.30586e-23	97.8265
MQTL9P.2	22283_EMT27510	40.56	143	85	342727	343152	224	366	1.95454e-23	119.013
MQTL9P.2	2631_EMT27558	39.23	130	79	54529	54909	614	741	9.23055e-23	99.7525
MQTL9P.2	2110185_Pp3c2_13360V3.1.p	41.5	147	86	55535	55963	18	164	1.69335e-22	107.457
MQTL9P.2	21333_EMT03200	33.18	211	141	317519	318151	552	746	2.29532e-21	110.923
MQTL9P.2	21352_EMT31609	34.16	161	106	342598	343077	27	185	2.86155e-20	108.227
MQTL9P.2	2164205_VIT_13s0139g00230.t01	42.47	146	84	55544	55969	15	160	2.06245e-19	105.145
MQTL9P.2	22209_EMT19245	27.14	280	204	106358	107191	1854	2098	2.19136e-18	102.449
MQTL9P.2	22494_EMT16342	29.91	117	82	54950	55276	51	167	2.65274e-18	70.0922
MQTL9P.2	2164761_VIT_10s0042g00610.t01	51.94	129	62	342018	342398	359	481	3.18743e-18	100.138
MQTL9P.2	277404_OB12G19080.1	30.36	280	195	55154	55948	348	621	5.8341e-18	100.908
MQTL9P.2	236048_mrna16049.1-v1.0-hybrid	49.18	122	62	55592	55945	196	314	6.91618e-18	95.9005
MQTL9P.2	261978_MDP0000307165	52.34	107	51	343569	343874	846	949	2.81366e-17	98.2117
MQTL9P.2	290622_OMERI10G11810.1	29.8	198	139	106361	106942	1588	1781	3.01884e-17	98.5969
MQTL9P.2	22680_EMT27060	25.36	418	312	316166	317368	970	1372	3.27495e-17	98.2117
MQTL9P.2	2110260_Pp3c21_14170V3.1.p	35.23	176	114	342460	342981	2	177	5.01295e-17	93.2041
MQTL9P.2	216330_Bradi2g47191.1.p	42.2	109	63	185216	185542	198	299	5.91146e-17	96.6709
MQTL9P.2	21356_EMT26049	26.56	305	224	344724	345620	663	949	8.46222e-17	96.6709
MQTL9P.2	2163908_TRIUR3_07344-P1	30.56	216	150	343839	344471	539	753	1.13479e-16	95.9005
MQTL9P.2	276566_OBART10G03980.1	52.58	97	46	412101	412388	595	691	2.49456e-16	94.3597
MQTL9P.2	2141212_Spipo1G0123600	48	100	52	55562	55852	70	168	5.47558e-16	91.2781
MQTL9P.2	234904_mrna13958.1-v1.0-hybrid	29.33	208	147	318230	318850	1139	1309	7.62987e-16	93.5893
MQTL9P.2	2143653_Thecc1EG031246t1	43.01	93	53	54532	54810	348	440	1.74106e-15	92.4337
MQTL9P.2	2135005_Solyc00g304030.1.1	31.96	194	132	318128	318706	690	881	4.70223e-15	90.8929
MQTL9P.2	287638_KN539010.1_FGP007	30.48	210	146	208335	208961	237	404	7.89243e-15	90.5077
MQTL9P.2	261393_MDP0000284325	33.17	208	139	344388	345011	610	791	8.88588e-15	89.7373
MQTL9P.2	2171596_Ciclev10018259m	34.35	131	86	342580	342969	181	311	9.30341e-15	89.7373
MQTL9P.2	216110_Bradi1g76217.1.p	36.72	128	81	185165	185542	142	261	1.08231e-14	89.3521
MQTL9P.2	263146_MDP0000201899	44.09	93	52	55538	55816	36	128	1.68891e-14	88.9669
MQTL9P.2	2634_EMT33251	23.85	239	182	318203	318916	935	1145	2.87588e-14	88.5817
MQTL9P.2	235341_mrna11097.1-v1.0-hybrid	25.71	210	156	345204	345806	49	256	3.00315e-14	87.0409
MQTL9P.2	278509_OB11G16520.1	35.37	147	95	338595	339035	244	389	3.74439e-14	88.1965
MQTL9P.2	2165653_VIT_18s0001g14990.t01	51.25	80	39	383894	384133	246	324	4.51472e-14	87.4261
MQTL9P.2	283477_BGIOSGA003936-PA	27.68	224	162	318212	318880	456	666	7.40784e-14	86.2705
MQTL9P.2	22583_EMT19742	32.87	143	96	55544	55951	57	199	1.21542e-13	65.4698
MQTL9P.2	2162227_TRIUR3_16434-P1	23.38	308	236	317984	318874	540	819	2.09615e-13	85.1149
MQTL9P.2	2164493_VIT_12s0121g00310.t01	34.74	95	62	55529	55813	24	118	2.71549e-13	81.2629
MQTL9P.2	293091_ONIVA10G07200.4	32.97	185	124	208452	208991	1080	1259	4.49327e-13	84.7297
MQTL9P.2	293095_ONIVA10G07200.3	32.97	185	124	208452	208991	1209	1388	5.22277e-13	84.3445
MQTL9P.2	293093_ONIVA10G07200.1	32.97	185	124	208452	208991	1257	1436	5.29561e-13	84.3445
MQTL9P.2	2126_EMT28989	47.5	80	42	317702	317941	935	1014	5.46983e-13	83.9593
MQTL9P.2	293094_ONIVA10G07200.2	32.97	185	124	208452	208991	1240	1419	5.6964e-13	84.3445
MQTL9P.2	218811_Brast02G030300.1.p	33.86	127	84	185168	185542	131	249	7.36655e-13	83.1889
MQTL9P.2	234306_Thhalv10011182m	32.74	113	76	55529	55840	97	209	8.03554e-13	55.4546
MQTL9P.2	2171423_Ciclev10030281m	29.28	181	128	345255	345782	320	500	1.32029e-12	82.8037
MQTL9P.2	2162755_TRIUR3_01762-P1	34.55	110	72	185213	185542	123	231	2.15652e-12	81.6481
MQTL9P.2	21189_EMT04399	40.23	87	52	185282	185542	115	200	4.26626e-12	80.4925
MQTL9P.2	257946_Lus10010927	46.38	69	37	146821	147027	10	78	6.37025e-12	79.7221
MQTL9P.2	226651_Cucsa.071700.1	29.27	205	145	342346	342951	429	626	7.08982e-11	77.0258
MQTL9P.2	21666_EMT07582	37.14	105	66	340968	341282	292	396	7.45942e-11	77.411
MQTL9P.2	2109655_Phvul.005G062300.1	93.75	32	2	338074	338169	423	454	9.83263e-11	64.3142
MQTL9P.2	2153038_Traes_4DL_702BA9725.4	36.11	108	69	185213	185536	126	231	1.32988e-10	75.485
MQTL9P.2	2153037_Traes_4DL_702BA9725.3	36.11	108	69	185213	185536	126	231	1.32988e-10	75.485
MQTL9P.2	21067_EMT10681	36.11	108	69	185213	185536	126	231	1.64858e-10	75.485
MQTL9P.2	2153040_Traes_4DL_702BA9725.2	36.11	108	69	185213	185536	126	231	1.66268e-10	75.485
MQTL9P.2	2113690_Potri.019G004600.1	29.63	135	95	338772	339170	506	640	2.64946e-10	74.7146
MQTL9P.2	2153131_Traes_1AL_A9E395016.1	32.38	105	71	185213	185527	109	212	4.80779e-10	73.9442
MQTL9P.2	2172461_Ciclev10024161m	45.16	62	34	55335	55520	26	87	1.04749e-09	59.6918
MQTL9P.2	2108094_Phvul.011G057600.1	36.13	119	76	55616	55960	1	119	1.446e-09	72.0182
MQTL9P.2	2144292_Thecc1EG032008t1	23.72	215	164	318686	319312	523	702	1.88081e-09	72.0182
MQTL9P.2	2163965_TRIUR3_19065-P1	27.14	280	204	318533	319333	5	235	2.13585e-09	72.4034
MQTL9P.2	22208_EMT05289	35.37	147	95	406875	407309	869	985	3.70655e-09	71.633
MQTL9P.2	2162693_TRIUR3_15465-P1	35.78	109	70	185213	185536	120	226	3.85805e-09	71.2478
MQTL9P.2	255669_LPERR10G00860.1	46.3	54	29	59871	60032	166	219	1.145e-08	56.6102
MQTL9P.2	29152_Araha.10595s0002.1.p	53.85	52	24	15532	15687	3	54	1.24611e-08	68.9366
MQTL9P.2	2143849_Thecc1EG029304t1	33.57	143	95	339213	339617	979	1114	2.59597e-08	68.9366
MQTL9P.2	258561_MDP0000253266	31.69	183	125	52784	53308	570	721	2.68099e-08	68.5514
MQTL9P.2	262450_MDP0000400398	30.41	171	119	338604	339104	730	900	4.67429e-08	67.781
MQTL9P.2	258560_MDP0000288100	31.69	183	125	52784	53308	1114	1265	5.16163e-08	67.781
MQTL9P.2	236905_Glyma.16G125200.1.p	37.27	110	69	341055	341354	1145	1253	5.80589e-08	67.781
MQTL9P.2	262894_MDP0000262335	42.86	56	32	55335	55502	20	75	5.98612e-08	51.9878
MQTL9P.2	268661_Medtr8g011410.1	41.18	102	60	55538	55840	848	931	6.1138e-08	67.3958
