# Supplementary material for: Genome-wide meta-QTL analyses provide novel insight into disease resistance repertoires in common bean
Source: BMC Genomics. 2022 Oct 3;23:680. doi: 10.1186/s12864-022-08914-w (PMC9531352; doi:10.1186/s12864-022-08914-w)
Supplement: Supplementary file 8 — Additional file 8: Table S7. List of common genes between DEGs studies and current study. [file 12864_2022_8914_MOESM8_ESM.xlsx]

## Sheet: Sheet1
Table S7: List of common genes between DEGs studies and current study.
1754 elements included exclusively in "Current Study":	70 common elements in "Current Study" and "ANT":	1389 elements included exclusively in "ANT":	222 elements included exclusively in "HB":	1 common element in "HB" and "WM":	34 elements included exclusively in "WM":	60 common elements in "Current Study" and "HB":	2 common elements in "Current Study", "ANT" and "HB":	8 common elements in "ANT" and "HB":	1 common element in "Current Study", "ANT" and "WM":	4 common elements in "Current Study" and "WM":
PHAVU_001G034500	PHAVU_002G090600	PHAVU_002G209500	PHAVU_004G090800	PHAVU_010G013000	PHAVU_006G105900	PHAVU_009G252300	PHAVU_010G092500	PHAVU_008G113900	PHAVU_010G123100	PHAVU_007G036500
PHAVU_001G034600	PHAVU_002G092400	PHAVU_008G248000	PHAVU_010G082700		PHAVU_008G038100	PHAVU_010G079800	PHAVU_010G114900	PHAVU_010G014000		PHAVU_010G108800
PHAVU_001G034700	PHAVU_002G095900	PHAVU_002G209400	PHAVU_006G197200		PHAVU_003G263200	PHAVU_010G080600		PHAVU_008G122200		PHAVU_010G112800
PHAVU_001G034800	PHAVU_002G096000	PHAVU_008G037500	PHAVU_006G170200		PHAVU_011G057600	PHAVU_010G080700		PHAVU_010G064300		PHAVU_010G134900
PHAVU_001G034900	PHAVU_002G096300	PHAVU_003G218900	PHAVU_002G014700		PHAVU_005G149200	PHAVU_010G081100		PHAVU_010G005800
PHAVU_001G035000	PHAVU_002G102100	PHAVU_011G096500	PHAVU_010G137800		PHAVU_001G008200	PHAVU_010G081200		PHAVU_010G067900
PHAVU_001G035100	PHAVU_005G036200	PHAVU_011G205100	PHAVU_003G131500		PHAVU_006G199800	PHAVU_010G081900		PHAVU_008G104900
PHAVU_001G035200	PHAVU_005G036600	PHAVU_005G111100	PHAVU_007G276500		PHAVU_007G2329000	PHAVU_010G082400		PHAVU_008G128400
PHAVU_001G035300	PHAVU_005G039200	PHAVU_007G090100	PHAVU_008G207900		PHAVU_007G021600	PHAVU_010G082800
PHAVU_001G035400	PHAVU_005G043500	PHAVU_007G212000	PHAVU_001G194600		PHAVU_002G112600	PHAVU_010G083200
PHAVU_001G035500	PHAVU_005G045900	PHAVU_001G174200	PHAVU_001G039700		PHAVU_001G246700	PHAVU_010G084000
PHAVU_002G088500	PHAVU_005G046700	PHAVU_002G250600	PHAVU_009G259100		PHAVU_003G120300	PHAVU_010G086500
PHAVU_002G088600	PHAVU_005G046800	PHAVU_006G015200	PHAVU_005G155800		PHAVU_002G055000	PHAVU_010G086600
PHAVU_002G088700	PHAVU_005G047200	PHAVU_009G120500	PHAVU_007G276300		PHAVU_011G107000	PHAVU_010G087600
PHAVU_002G088800	PHAVU_005G048800	PHAVU_006G169300	PHAVU_003G287500		PHAVU_002G288700	PHAVU_010G088200
PHAVU_002G088900	PHAVU_007G025500	PHAVU_003G166500	PHAVU_007G276200		PHAVU_002G1672000	PHAVU_010G088600
PHAVU_002G089000	PHAVU_007G025600	PHAVU_002G241700	PHAVU_005G102500		PHAVU_009G116600	PHAVU_010G088800
PHAVU_002G089100	PHAVU_007G027200	PHAVU_009G032000	PHAVU_002G301304		PHAVU_005G055400	PHAVU_010G088900
PHAVU_002G089200	PHAVU_007G031700	PHAVU_002G314600	PHAVU_003G295200		PHAVU_009G167900	PHAVU_010G091100
PHAVU_002G089300	PHAVU_007G036400	PHAVU_011G204000	PHAVU_006G192400		PHAVU_008G093300	PHAVU_010G091200
PHAVU_002G089400	PHAVU_007G040400	PHAVU_002G175300	PHAVU_001G251700		PHAVU_004G060000	PHAVU_010G091800
PHAVU_002G089500	PHAVU_007G041400	PHAVU_008G103500	PHAVU_007G280800		PHAVU_003G107500	PHAVU_010G091900
PHAVU_002G089600	PHAVU_007G152600	PHAVU_002G212200	PHAVU_006G176920		PHAVU_011G077900	PHAVU_010G092400
PHAVU_002G089700	PHAVU_007G155800	PHAVU_005G147600	PHAVU_010G000300		PHAVU_004G064800	PHAVU_010G093000
PHAVU_002G089800	PHAVU_007G156000	PHAVU_006G107300	PHAVU_001G216000		PHAVU_002G154500	PHAVU_010G093100
PHAVU_002G089900	PHAVU_007G156700	PHAVU_006G134200	PHAVU_003G271600		PHAVU_003G143400	PHAVU_010G093200
PHAVU_002G090000	PHAVU_007G157500	PHAVU_002G014100	PHAVU_002G065200		PHAVU_008G189200	PHAVU_010G093700
PHAVU_002G090100	PHAVU_007G161400	PHAVU_001G012300	PHAVU_011G004500		PHAVU_003G044200	PHAVU_010G095100
PHAVU_002G090200	PHAVU_007G163200	PHAVU_008G212700	PHAVU_001G177700		PHAVU_009G092400	PHAVU_010G098200
PHAVU_002G090300	PHAVU_007G163900	PHAVU_002G208900	PHAVU_009G116700		PHAVU_002G290100	PHAVU_010G098400
PHAVU_002G090400	PHAVU_007G166000	PHAVU_001G243700	PHAVU_004G024700		PHAVU_008G221200	PHAVU_010G099700
PHAVU_002G090500	PHAVU_007G166400	PHAVU_008G084000	PHAVU_011G016100		PHAVU_009G239300	PHAVU_010G100400
PHAVU_002G090700	PHAVU_007G169700	PHAVU_001G004600	PHAVU_009G171200		PHAVU_006G197400	PHAVU_010G100500
PHAVU_002G090800	PHAVU_007G172100	PHAVU_005G116200	PHAVU_009G183100		PHAVU_004G169300	PHAVU_010G100600
PHAVU_002G090900	PHAVU_007G172700	PHAVU_001G249100	PHAVU_002G075200			PHAVU_010G101100
PHAVU_002G091000	PHAVU_007G173000	PHAVU_011G026700	PHAVU_005G031400			PHAVU_010G101600
PHAVU_002G091100	PHAVU_007G176600	PHAVU_001G001800	PHAVU_008G052500			PHAVU_010G101800
PHAVU_002G091200	PHAVU_007G180700	PHAVU_011G051300	PHAVU_004G035900			PHAVU_010G103100
PHAVU_002G091300	PHAVU_007G180800	PHAVU_010G156200	PHAVU_004G138500			PHAVU_010G104200
PHAVU_002G091400	PHAVU_007G183300	PHAVU_003G268200	PHAVU_008G032000			PHAVU_010G104300
PHAVU_002G091500	PHAVU_007G185100	PHAVU_001G083100	PHAVU_001G117000			PHAVU_010G104700
PHAVU_002G091600	PHAVU_007G186500	PHAVU_004G027700	PHAVU_007G270000			PHAVU_010G105200
PHAVU_002G091700	PHAVU_007G186800	PHAVU_009G092000	PHAVU_005G016400			PHAVU_010G105900
PHAVU_002G091800	PHAVU_007G194600	PHAVU_011G037400	PHAVU_006G129600			PHAVU_010G108000
PHAVU_002G091900	PHAVU_007G196700	PHAVU_004G170100	PHAVU_003G011600			PHAVU_010G108700
PHAVU_002G092000	PHAVU_007G198500	PHAVU_008G023500	PHAVU_008G098500			PHAVU_010G110500
PHAVU_002G092100	PHAVU_007G202800	PHAVU_004G030500	PHAVU_008G120600			PHAVU_010G110600
PHAVU_002G092200	PHAVU_007G204200	PHAVU_008G076300	PHAVU_008G109001			PHAVU_010G111000
PHAVU_002G092300	PHAVU_008G014800	PHAVU_006G057400	PHAVU_008G103900			PHAVU_010G111900
PHAVU_002G092500	PHAVU_009G252200	PHAVU_007G206900	PHAVU_008G105300			PHAVU_010G112400
PHAVU_002G092600	PHAVU_009G252400	PHAVU_006G156700	PHAVU_008G105600			PHAVU_010G113700
PHAVU_002G092700	PHAVU_009G253600	PHAVU_002G056600	PHAVU_008G105700			PHAVU_010G114100
PHAVU_002G092800	PHAVU_009G254400	PHAVU_001G127700	PHAVU_008G105900			PHAVU_010G115600
PHAVU_002G092900	PHAVU_010G079300	PHAVU_006G140300	PHAVU_008G106400			PHAVU_010G115800
PHAVU_002G093000	PHAVU_010G095500	PHAVU_003G231900	PHAVU_008G106500			PHAVU_010G116300
PHAVU_002G093100	PHAVU_010G099900	PHAVU_008G041800	PHAVU_008G106600			PHAVU_010G117600
PHAVU_002G093200	PHAVU_010G103300	PHAVU_011G208800	PHAVU_008G106700			PHAVU_010G118300
PHAVU_002G093300	PHAVU_010G104000	PHAVU_003G090300	PHAVU_008G107400			PHAVU_010G119400
PHAVU_002G093400	PHAVU_010G108500	PHAVU_004G093000	PHAVU_008G108400			PHAVU_010G128800
PHAVU_002G093500	PHAVU_010G111700	PHAVU_008G282000	PHAVU_008G108500			PHAVU_010G128900
PHAVU_002G093600	PHAVU_010G112100	PHAVU_002G008400	PHAVU_008G109000
PHAVU_002G093700	PHAVU_010G112200	PHAVU_001G170400	PHAVU_008G109100
PHAVU_002G093800	PHAVU_010G112600	PHAVU_005G098600	PHAVU_008G109200
PHAVU_002G093900	PHAVU_010G116500	PHAVU_010G067300	PHAVU_008G109300
PHAVU_002G094000	PHAVU_010G118400	PHAVU_007G079500	PHAVU_008G109600
PHAVU_002G094100	PHAVU_010G119800	PHAVU_004G022100	PHAVU_008G111100
PHAVU_002G094200	PHAVU_010G122000	PHAVU_004G116300	PHAVU_008G111600
PHAVU_002G094300	PHAVU_010G122400	PHAVU_009G238800	PHAVU_008G111700
PHAVU_002G094400	PHAVU_010G126700	PHAVU_003G196900	PHAVU_008G111800
PHAVU_002G094500	PHAVU_010G129900	PHAVU_011G037600	PHAVU_008G112400
PHAVU_002G0946000		PHAVU_003G143700	PHAVU_008G113500
PHAVU_002G0946001		PHAVU_005G099500	PHAVU_008G113600
PHAVU_002G094700		PHAVU_011G037500	PHAVU_008G113700
PHAVU_002G094800		PHAVU_009G224200	PHAVU_008G115500
PHAVU_002G094900		PHAVU_001G038400	PHAVU_008G115700
PHAVU_002G095000		PHAVU_005G113800	PHAVU_008G117900
PHAVU_002G095100		PHAVU_007G212100	PHAVU_008G118200
PHAVU_002G095200		PHAVU_005G098900	PHAVU_008G118300
PHAVU_002G095300		PHAVU_007G017600	PHAVU_008G118500
PHAVU_002G095400		PHAVU_005G104600	PHAVU_008G118600
PHAVU_002G095500		PHAVU_004G092600	PHAVU_008G119400
PHAVU_002G095600		PHAVU_004G150500	PHAVU_008G101600
PHAVU_002G095700		PHAVU_007G017700	PHAVU_008G101200
PHAVU_002G095800		PHAVU_009G060200	PHAVU_008G099400
PHAVU_002G096100		PHAVU_011G131900	PHAVU_008G099300
PHAVU_002G096200		PHAVU_004G089700	PHAVU_008G124400
PHAVU_002G096400		PHAVU_009G109600	PHAVU_008G124300
PHAVU_002G096500		PHAVU_001G248200	PHAVU_008G124200
PHAVU_002G096600		PHAVU_002G219300	PHAVU_008G122700
PHAVU_002G096700		PHAVU_008G030300	PHAVU_008G122400
PHAVU_002G096800		PHAVU_001G229800	PHAVU_008G127537
PHAVU_002G096900		PHAVU_001G018100	PHAVU_008G126700
PHAVU_002G097000		PHAVU_009G011900	PHAVU_008G124900
PHAVU_002G097100		PHAVU_004G093600	PHAVU_008G124800
PHAVU_002G097200		PHAVU_007G218400	PHAVU_008G124500
PHAVU_002G097300		PHAVU_008G075000	PHAVU_008G129100
PHAVU_002G097400		PHAVU_002G006000	PHAVU_008G129800
PHAVU_002G097500		PHAVU_006G202800	PHAVU_008G129900
PHAVU_002G097600		PHAVU_004G161300	PHAVU_008G130600
PHAVU_002G097700		PHAVU_005G053400	PHAVU_008G130800
PHAVU_002G097800		PHAVU_005G098400	PHAVU_008G132200
PHAVU_002G097900		PHAVU_007G276700	PHAVU_008G133000
PHAVU_002G098000		PHAVU_007G069500	PHAVU_008G134100
PHAVU_002G098100		PHAVU_005G112400	PHAVU_008G134600
PHAVU_002G098200		PHAVU_005G061900	PHAVU_008G137100
PHAVU_002G098300		PHAVU_003G207400	PHAVU_008G139200
PHAVU_002G098400		PHAVU_006G179500	PHAVU_010G001300
PHAVU_002G098500		PHAVU_004G026500	PHAVU_010G001400
PHAVU_002G098600		PHAVU_001G259100	PHAVU_010G002000
PHAVU_002G098700		PHAVU_003G193100	PHAVU_010G002300
PHAVU_002G098800		PHAVU_009G127000	PHAVU_010G002400
PHAVU_002G098900		PHAVU_002G305200	PHAVU_010G002900
PHAVU_002G099000		PHAVU_001G256900	PHAVU_010G003100
PHAVU_002G099100		PHAVU_011G183500	PHAVU_010G004650
PHAVU_002G099200		PHAVU_001G165200	PHAVU_010G005300
PHAVU_002G0993000		PHAVU_007G236800	PHAVU_010G005500
PHAVU_002G0993001		PHAVU_011G037900	PHAVU_010G008700
PHAVU_002G0993002		PHAVU_011G151000	PHAVU_010G008900
PHAVU_002G0993003		PHAVU_011G201700	PHAVU_010G009000
PHAVU_002G099400		PHAVU_011G005200	PHAVU_010G010300
PHAVU_002G099500		PHAVU_002G308000	PHAVU_010G011400
PHAVU_002G099600		PHAVU_002G314200	PHAVU_010G012700
PHAVU_002G099700		PHAVU_005G130800	PHAVU_010G012800
PHAVU_002G099800		PHAVU_005G144500	PHAVU_010G012900
PHAVU_002G099900		PHAVU_009G169900	PHAVU_010G013100
PHAVU_002G100000		PHAVU_003G095400	PHAVU_010G013600
PHAVU_002G100100		PHAVU_008G071000	PHAVU_010G013700
PHAVU_002G100200		PHAVU_011G036500	PHAVU_010G013800
PHAVU_002G100300		PHAVU_008G174100	PHAVU_010G014101
PHAVU_002G100400		PHAVU_010G151700	PHAVU_010G015100
PHAVU_002G100500		PHAVU_003G090200	PHAVU_010G015400
PHAVU_002G100600		PHAVU_007G105300	PHAVU_010G015900
PHAVU_002G100700		PHAVU_007G217700	PHAVU_010G018000
PHAVU_002G100800		PHAVU_002G307300	PHAVU_010G018300
PHAVU_002G100900		PHAVU_008G097400	PHAVU_010G018400
PHAVU_002G101000		PHAVU_004G096800	PHAVU_010G019900
PHAVU_002G101100		PHAVU_007G063500	PHAVU_010G021001
PHAVU_002G101200		PHAVU_009G149400	PHAVU_010G021200
PHAVU_002G101300		PHAVU_006G160900	PHAVU_010G023100
PHAVU_002G101400		PHAVU_004G091600	PHAVU_010G023200
PHAVU_002G101500		PHAVU_005G165900	PHAVU_010G023500
PHAVU_002G101600		PHAVU_001G024900	PHAVU_010G023600
PHAVU_002G101700		PHAVU_011G043800	PHAVU_010G023800
PHAVU_002G101800		PHAVU_011G034200	PHAVU_010G024000
PHAVU_002G101900		PHAVU_002G330400	PHAVU_010G024100
PHAVU_002G102000		PHAVU_002G107600	PHAVU_010G024250
PHAVU_002G102200		PHAVU_003G142600	PHAVU_010G024301
PHAVU_002G102300		PHAVU_011G107400	PHAVU_010G024351
PHAVU_002G102400		PHAVU_011G133900	PHAVU_010G024700
PHAVU_002G102500		PHAVU_001G176400	PHAVU_010G045500
PHAVU_002G102600		PHAVU_003G026700	PHAVU_010G045700
PHAVU_002G1027000		PHAVU_002G019500	PHAVU_010G045800
PHAVU_002G1027001		PHAVU_011G183400	PHAVU_010G046000
PHAVU_002G102800		PHAVU_001G018200	PHAVU_010G046200
PHAVU_002G102900		PHAVU_004G097800	PHAVU_010G046500
PHAVU_002G103000		PHAVU_007G100800	PHAVU_010G047800
PHAVU_002G103100		PHAVU_006G136900	PHAVU_010G048300
PHAVU_002G103200		PHAVU_006G196600	PHAVU_010G049800
PHAVU_002G103300		PHAVU_010G044800	PHAVU_010G050000
PHAVU_002G103400		PHAVU_002G325500	PHAVU_010G050200
PHAVU_002G103500		PHAVU_005G173500	PHAVU_010G050500
PHAVU_002G103600		PHAVU_008G112800	PHAVU_010G050600
PHAVU_002G103700		PHAVU_003G148400	PHAVU_010G050700
PHAVU_002G103800		PHAVU_004G149100	PHAVU_010G050800
PHAVU_002G103900		PHAVU_009G240200	PHAVU_010G051700
PHAVU_002G104000		PHAVU_005G154200	PHAVU_010G052200
PHAVU_002G104100		PHAVU_003G281200	PHAVU_010G053500
PHAVU_002G104200		PHAVU_011G157400	PHAVU_010G053700
PHAVU_002G104300		PHAVU_008G250400	PHAVU_010G054000
PHAVU_002G104400		PHAVU_006G015100	PHAVU_010G054300
PHAVU_002G104500		PHAVU_006G159000	PHAVU_010G054400
PHAVU_002G104600		PHAVU_007G052900	PHAVU_010G054500
PHAVU_002G104700		PHAVU_009G175600	PHAVU_010G054600
PHAVU_002G1048000		PHAVU_003G116900	PHAVU_010G054700
PHAVU_002G1048001		PHAVU_003G223600	PHAVU_010G055100
PHAVU_002G104900		PHAVU_003G003600	PHAVU_010G055200
PHAVU_002G105000		PHAVU_010G068400	PHAVU_010G055300
PHAVU_002G105100		PHAVU_008G047700	PHAVU_010G056500
PHAVU_002G105200		PHAVU_010G010200	PHAVU_010G057000
PHAVU_002G105300		PHAVU_001G155600	PHAVU_010G057100
PHAVU_002G105400		PHAVU_006G202700	PHAVU_010G057300
PHAVU_002G105500		PHAVU_009G089300	PHAVU_010G057500
PHAVU_002G105600		PHAVU_003G061600	PHAVU_010G057600
PHAVU_002G105700		PHAVU_003G090100	PHAVU_010G057900
PHAVU_002G105800		PHAVU_003G245900	PHAVU_010G058150
PHAVU_002G105900		PHAVU_003G243200	PHAVU_010G060800
PHAVU_002G106000		PHAVU_006G081000	PHAVU_010G061333
PHAVU_002G106100		PHAVU_008G020100	PHAVU_010G062400
PHAVU_002G106200		PHAVU_008G213400	PHAVU_010G062500
PHAVU_002G106300		PHAVU_001G150800	PHAVU_010G063000
PHAVU_002G106400		PHAVU_011G080800	PHAVU_010G063100
PHAVU_002G106500		PHAVU_003G213000	PHAVU_010G063700
PHAVU_002G106600		PHAVU_011G175300	PHAVU_010G064700
PHAVU_002G106700		PHAVU_010G144200	PHAVU_010G064800
PHAVU_002G106800		PHAVU_002G241000	PHAVU_010G064900
PHAVU_002G106900		PHAVU_004G093100	PHAVU_010G066600
PHAVU_002G107000		PHAVU_005G012300	PHAVU_010G066700
PHAVU_002G107100		PHAVU_011G120900	PHAVU_010G066800
PHAVU_005G033200		PHAVU_007G115000	PHAVU_010G066900
PHAVU_005G033300		PHAVU_003G084000	PHAVU_010G067600
PHAVU_005G033400		PHAVU_008G030900	PHAVU_010G068300
PHAVU_005G033500		PHAVU_004G171200	PHAVU_010G068692
PHAVU_005G033600		PHAVU_003G080100	PHAVU_010G070200
PHAVU_005G033700		PHAVU_010G147100	PHAVU_010G070400
PHAVU_005G033800		PHAVU_011G010600	PHAVU_010G071100
PHAVU_005G033900		PHAVU_004G123200	PHAVU_010G071300
PHAVU_005G034000		PHAVU_001G092000	PHAVU_010G071500
PHAVU_005G034100		PHAVU_003G057000	PHAVU_010G073300
PHAVU_005G034200		PHAVU_011G198600	PHAVU_010G074100
PHAVU_005G034300		PHAVU_002G046900	PHAVU_010G074500
PHAVU_005G034400		PHAVU_010G144100	PHAVU_010G074600
PHAVU_005G034500		PHAVU_002G007900	PHAVU_010G074700
PHAVU_005G034600		PHAVU_010G040600	PHAVU_010G074960
PHAVU_005G034700		PHAVU_009G070600	PHAVU_010G075300
PHAVU_005G034800		PHAVU_007G248900	PHAVU_010G075400
PHAVU_005G034900		PHAVU_009G134800	PHAVU_010G076200
PHAVU_005G035000		PHAVU_002G297600	PHAVU_010G076901
PHAVU_005G035100		PHAVU_002G052800	PHAVU_010G077500
PHAVU_005G035200		PHAVU_008G128700	PHAVU_010G083100
PHAVU_005G035300		PHAVU_003G236600	PHAVU_010G088850
PHAVU_005G035400		PHAVU_009G188200	PHAVU_010G091500
PHAVU_005G035500		PHAVU_009G059700	PHAVU_010G091650
PHAVU_005G035600		PHAVU_001G255200
PHAVU_005G035700		PHAVU_002G289100
PHAVU_005G035800		PHAVU_005G062100
PHAVU_005G035900		PHAVU_002G325400
PHAVU_005G036000		PHAVU_008G091000
PHAVU_005G036100		PHAVU_001G039400
PHAVU_005G036300		PHAVU_011G075900
PHAVU_005G036400		PHAVU_003G042900
PHAVU_005G036500		PHAVU_003G177200
PHAVU_005G036700		PHAVU_011G039400
PHAVU_005G036800		PHAVU_009G224300
PHAVU_005G036900		PHAVU_008G253600
PHAVU_005G037000		PHAVU_004G062900
PHAVU_005G037100		PHAVU_002G264700
PHAVU_005G037200		PHAVU_008G061500
PHAVU_005G037300		PHAVU_011G117500
PHAVU_005G037400		PHAVU_009G067400
PHAVU_005G037500		PHAVU_002G055500
PHAVU_005G037600		PHAVU_011G037700
PHAVU_005G037700		PHAVU_002G057400
PHAVU_005G037800		PHAVU_004G096500
PHAVU_005G037900		PHAVU_004G173100
PHAVU_005G038000		PHAVU_004G013500
PHAVU_005G038100		PHAVU_009G204300
PHAVU_005G038200		PHAVU_003G067400
PHAVU_005G038300		PHAVU_004G068300
PHAVU_005G038400		PHAVU_003G124000
PHAVU_005G038500		PHAVU_001G050400
PHAVU_005G038600		PHAVU_011G068500
PHAVU_005G038700		PHAVU_008G259500
PHAVU_005G038800		PHAVU_004G145500
PHAVU_005G038900		PHAVU_005G169900
PHAVU_005G039000		PHAVU_007G060900
PHAVU_005G039100		PHAVU_011G063800
PHAVU_005G039300		PHAVU_005G005300
PHAVU_005G039400		PHAVU_005G061800
PHAVU_005G039500		PHAVU_007G231300
PHAVU_005G039600		PHAVU_006G077000
PHAVU_005G039700		PHAVU_007G112100
PHAVU_005G039800		PHAVU_003G187100
PHAVU_005G039900		PHAVU_003G138400
PHAVU_005G040000		PHAVU_008G224600
PHAVU_005G040100		PHAVU_003G238200
PHAVU_005G040200		PHAVU_003G217800
PHAVU_005G040300		PHAVU_007G223800
PHAVU_005G040400		PHAVU_008G050300
PHAVU_005G040500		PHAVU_005G119300
PHAVU_005G040600		PHAVU_006G138600
PHAVU_005G040700		PHAVU_011G037200
PHAVU_005G040800		PHAVU_009G049100
PHAVU_005G040900		PHAVU_006G068500
PHAVU_005G041000		PHAVU_010G065800
PHAVU_005G041100		PHAVU_009G108400
PHAVU_005G041200		PHAVU_011G067200
PHAVU_005G041300		PHAVU_001G090300
PHAVU_005G041400		PHAVU_004G111800
PHAVU_005G041500		PHAVU_001G215300
PHAVU_005G041600		PHAVU_009G218900
PHAVU_005G041700		PHAVU_006G160600
PHAVU_005G041800		PHAVU_002G307800
PHAVU_005G0419000		PHAVU_002G028400
PHAVU_005G0419001		PHAVU_009G033500
PHAVU_005G0419002		PHAVU_003G041600
PHAVU_005G0420000		PHAVU_004G092900
PHAVU_005G0420001		PHAVU_003G113100
PHAVU_005G042100		PHAVU_008G260000
PHAVU_005G042200		PHAVU_009G067300
PHAVU_005G042300		PHAVU_004G063900
PHAVU_005G042400		PHAVU_002G301600
PHAVU_005G042500		PHAVU_007G052800
PHAVU_005G042600		PHAVU_005G111300
PHAVU_005G042700		PHAVU_003G162500
PHAVU_005G042800		PHAVU_008G049600
PHAVU_005G042900		PHAVU_001G225700
PHAVU_005G043000		PHAVU_007G073400
PHAVU_005G043100		PHAVU_001G028800
PHAVU_005G043200		PHAVU_002G061800
PHAVU_005G043300		PHAVU_002G203800
PHAVU_005G043400		PHAVU_008G141300
PHAVU_005G043600		PHAVU_009G017800
PHAVU_005G043700		PHAVU_006G031700
PHAVU_005G043800		PHAVU_002G172100
PHAVU_005G043900		PHAVU_008G179700
PHAVU_005G044000		PHAVU_003G029700
PHAVU_005G044100		PHAVU_002G055400
PHAVU_005G044200		PHAVU_009G224400
PHAVU_005G044300		PHAVU_002G048400
PHAVU_005G044400		PHAVU_002G181000
PHAVU_005G044500		PHAVU_004G020100
PHAVU_005G044600		PHAVU_006G093700
PHAVU_005G044700		PHAVU_004G006300
PHAVU_005G044800		PHAVU_006G110000
PHAVU_005G044900		PHAVU_011G183300
PHAVU_005G045000		PHAVU_004G120000
PHAVU_005G045100		PHAVU_008G192300
PHAVU_005G045200		PHAVU_001G154200
PHAVU_005G045300		PHAVU_001G098200
PHAVU_005G045400		PHAVU_006G080700
PHAVU_005G045500		PHAVU_005G134500
PHAVU_005G045600		PHAVU_009G187400
PHAVU_005G045700		PHAVU_011G097900
PHAVU_005G045800		PHAVU_003G078500
PHAVU_005G046000		PHAVU_003G052400
PHAVU_005G046100		PHAVU_009G050800
PHAVU_005G046200		PHAVU_008G215600
PHAVU_005G046300		PHAVU_001G010100
PHAVU_005G046400		PHAVU_006G139700
PHAVU_005G046500		PHAVU_008G086400
PHAVU_005G046600		PHAVU_006G154100
PHAVU_005G046900		PHAVU_011G102500
PHAVU_005G047000		PHAVU_006G012300
PHAVU_005G047100		PHAVU_004G092700
PHAVU_005G047300		PHAVU_001G149100
PHAVU_005G047400		PHAVU_001G005500
PHAVU_005G047500		PHAVU_008G290500
PHAVU_005G047600		PHAVU_003G275200
PHAVU_005G047700		PHAVU_003G005600
PHAVU_005G047800		PHAVU_006G098400
PHAVU_005G047900		PHAVU_005G097800
PHAVU_005G048000		PHAVU_009G012700
PHAVU_005G048100		PHAVU_006G011900
PHAVU_005G048200		PHAVU_001G011500
PHAVU_005G048300		PHAVU_009G225500
PHAVU_005G048400		PHAVU_009G021000
PHAVU_005G048500		PHAVU_006G213900
PHAVU_005G048600		PHAVU_003G197900
PHAVU_005G048700		PHAVU_003G154300
PHAVU_005G048900		PHAVU_001G164000
PHAVU_005G049000		PHAVU_005G117500
PHAVU_005G049100		PHAVU_002G072500
PHAVU_005G049200		PHAVU_006G205500
PHAVU_005G049300		PHAVU_003G079900
PHAVU_005G049400		PHAVU_003G080300
PHAVU_005G049500		PHAVU_003G208000
PHAVU_005G049600		PHAVU_009G077000
PHAVU_005G049700		PHAVU_005G068500
PHAVU_005G0498000		PHAVU_001G146800
PHAVU_005G0498001		PHAVU_006G098600
PHAVU_005G049900		PHAVU_009G083500
PHAVU_005G050000		PHAVU_006G146300
PHAVU_005G050100		PHAVU_003G022700
PHAVU_005G050200		PHAVU_001G254900
PHAVU_005G050300		PHAVU_006G110400
PHAVU_005G050400		PHAVU_009G176000
PHAVU_005G050500		PHAVU_011G099900
PHAVU_005G050600		PHAVU_003G127800
PHAVU_005G050700		PHAVU_007G128200
PHAVU_005G050800		PHAVU_007G147900
PHAVU_005G050900		PHAVU_001G151400
PHAVU_005G051000		PHAVU_009G134100
PHAVU_005G051100		PHAVU_002G111200
PHAVU_005G051200		PHAVU_008G163500
PHAVU_005G051300		PHAVU_006G219300
PHAVU_005G051400		PHAVU_007G091400
PHAVU_005G051500		PHAVU_008G184600
PHAVU_005G051600		PHAVU_004G048700
PHAVU_005G051700		PHAVU_009G102200
PHAVU_005G051800		PHAVU_001G036200
PHAVU_007G024900		PHAVU_003G218700
PHAVU_007G025000		PHAVU_002G267500
PHAVU_007G025100		PHAVU_009G203100
PHAVU_007G025200		PHAVU_001G212100
PHAVU_007G025300		PHAVU_004G093200
PHAVU_007G025400		PHAVU_006G128100
PHAVU_007G025700		PHAVU_006G080200
PHAVU_007G0258000		PHAVU_003G245700
PHAVU_007G0258001		PHAVU_008G246600
PHAVU_007G025900		PHAVU_001G005900
PHAVU_007G026000		PHAVU_009G148300
PHAVU_007G026100		PHAVU_002G310200
PHAVU_007G026200		PHAVU_001G209400
PHAVU_007G026300		PHAVU_005G106800
PHAVU_007G026400		PHAVU_009G020400
PHAVU_007G026500		PHAVU_008G079000
PHAVU_007G026600		PHAVU_007G144700
PHAVU_007G026700		PHAVU_008G255300
PHAVU_007G026800		PHAVU_005G085800
PHAVU_007G026900		PHAVU_001G203200
PHAVU_007G027000		PHAVU_010G165100
PHAVU_007G027100		PHAVU_006G062900
PHAVU_007G027300		PHAVU_001G185400
PHAVU_007G027400		PHAVU_010G138600
PHAVU_007G027500		PHAVU_004G013900
PHAVU_007G027600		PHAVU_001G217600
PHAVU_007G027700		PHAVU_002G290700
PHAVU_007G027800		PHAVU_005G170300
PHAVU_007G027900		PHAVU_009G152300
PHAVU_007G028000		PHAVU_002G295600
PHAVU_007G028100		PHAVU_011G146900
PHAVU_007G028200		PHAVU_011G039100
PHAVU_007G028300		PHAVU_008G149500
PHAVU_007G028400		PHAVU_005G112200
PHAVU_007G028500		PHAVU_001G037800
PHAVU_007G028600		PHAVU_008G279700
PHAVU_007G028700		PHAVU_008G112600
PHAVU_007G028800		PHAVU_002G250400
PHAVU_007G028900		PHAVU_006G164100
PHAVU_007G029000		PHAVU_001G183400
PHAVU_007G029100		PHAVU_011G121200
PHAVU_007G029200		PHAVU_006G068600
PHAVU_007G029300		PHAVU_009G237600
PHAVU_007G029400		PHAVU_009G158300
PHAVU_007G029500		PHAVU_006G092800
PHAVU_007G029600		PHAVU_002G203700
PHAVU_007G029700		PHAVU_011G209600
PHAVU_007G029800		PHAVU_002G173800
PHAVU_007G029900		PHAVU_008G210100
PHAVU_007G030000		PHAVU_010G003500
PHAVU_007G030100		PHAVU_001G265300
PHAVU_007G030200		PHAVU_004G094500
PHAVU_007G030300		PHAVU_004G037200
PHAVU_007G030400		PHAVU_005G061700
PHAVU_007G030500		PHAVU_001G134600
PHAVU_007G030600		PHAVU_008G202500
PHAVU_007G0307000		PHAVU_002G307200
PHAVU_007G0307001		PHAVU_007G124200
PHAVU_007G030800		PHAVU_001G185800
PHAVU_007G030900		PHAVU_011G139900
PHAVU_007G031000		PHAVU_009G192000
PHAVU_007G031100		PHAVU_011G133500
PHAVU_007G031200		PHAVU_005G025900
PHAVU_007G0313000		PHAVU_010G039100
PHAVU_007G0313001		PHAVU_006G195300
PHAVU_007G031400		PHAVU_002G058200
PHAVU_007G031500		PHAVU_010G069400
PHAVU_007G031600		PHAVU_001G147200
PHAVU_007G031800		PHAVU_009G148900
PHAVU_007G031900		PHAVU_002G262500
PHAVU_007G032000		PHAVU_003G279300
PHAVU_007G032100		PHAVU_001G005800
PHAVU_007G032200		PHAVU_004G040500
PHAVU_007G032300		PHAVU_008G242700
PHAVU_007G032400		PHAVU_003G275400
PHAVU_007G032500		PHAVU_004G122900
PHAVU_007G032600		PHAVU_008G058500
PHAVU_007G0327000		PHAVU_002G319300
PHAVU_007G032800		PHAVU_002G327800
PHAVU_007G032900		PHAVU_006G115700
PHAVU_007G033000		PHAVU_006G188300
PHAVU_007G033100		PHAVU_001G016900
PHAVU_007G033200		PHAVU_002G332400
PHAVU_007G0333001		PHAVU_005G125400
PHAVU_007G0333002		PHAVU_008G021300
PHAVU_007G033400		PHAVU_003G147500
PHAVU_007G033500		PHAVU_009G028900
PHAVU_007G033600		PHAVU_001G265600
PHAVU_007G033700		PHAVU_003G054900
PHAVU_007G033800		PHAVU_001G142300
PHAVU_007G033900		PHAVU_002G259100
PHAVU_007G034000		PHAVU_009G007600
PHAVU_007G034100		PHAVU_006G094800
PHAVU_007G034200		PHAVU_002G035300
PHAVU_007G034300		PHAVU_005G183700
PHAVU_007G034400		PHAVU_001G221300
PHAVU_007G034500		PHAVU_002G240800
PHAVU_007G034600		PHAVU_005G081500
PHAVU_007G034700		PHAVU_008G292700
PHAVU_007G034800		PHAVU_011G182900
PHAVU_007G034900		PHAVU_006G090100
PHAVU_007G035000		PHAVU_004G175300
PHAVU_007G035100		PHAVU_007G012600
PHAVU_007G035200		PHAVU_009G017300
PHAVU_007G035300		PHAVU_010G058700
PHAVU_007G035400		PHAVU_008G255800
PHAVU_007G035500		PHAVU_009G226900
PHAVU_007G035600		PHAVU_008G235800
PHAVU_007G035700		PHAVU_002G290400
PHAVU_007G035800		PHAVU_002G211000
PHAVU_007G035900		PHAVU_003G053900
PHAVU_007G036000		PHAVU_002G007800
PHAVU_007G036100		PHAVU_002G011900
PHAVU_007G036200		PHAVU_001G137700
PHAVU_007G036300		PHAVU_003G050600
PHAVU_007G036600		PHAVU_006G104500
PHAVU_007G036700		PHAVU_005G060700
PHAVU_007G0368000		PHAVU_008G133600
PHAVU_007G0368001		PHAVU_006G064800
PHAVU_007G036900		PHAVU_011G054500
PHAVU_007G037000		PHAVU_003G241700
PHAVU_007G037100		PHAVU_008G282200
PHAVU_007G037200		PHAVU_007G104800
PHAVU_007G037300		PHAVU_009G013300
PHAVU_007G037400		PHAVU_001G067700
PHAVU_007G037500		PHAVU_004G142200
PHAVU_007G037600		PHAVU_002G074800
PHAVU_007G037700		PHAVU_007G064100
PHAVU_007G037800		PHAVU_007G072500
PHAVU_007G037900		PHAVU_010G020300
PHAVU_007G038000		PHAVU_005G174500
PHAVU_007G038100		PHAVU_001G248600
PHAVU_007G038200		PHAVU_009G256900
PHAVU_007G038300		PHAVU_008G267800
PHAVU_007G038400		PHAVU_004G091400
PHAVU_007G038500		PHAVU_007G081100
PHAVU_007G038600		PHAVU_005G126400
PHAVU_007G038700		PHAVU_007G011100
PHAVU_007G038800		PHAVU_002G124100
PHAVU_007G038900		PHAVU_002G167200
PHAVU_007G039000		PHAVU_006G009900
PHAVU_007G039100		PHAVU_002G173300
PHAVU_007G039200		PHAVU_005G061600
PHAVU_007G039300		PHAVU_004G014000
PHAVU_007G039400		PHAVU_002G218200
PHAVU_007G039500		PHAVU_001G118200
PHAVU_007G039600		PHAVU_006G151400
PHAVU_007G039700		PHAVU_005G065900
PHAVU_007G039800		PHAVU_009G008400
PHAVU_007G039900		PHAVU_002G210300
PHAVU_007G040000		PHAVU_001G212000
PHAVU_007G040100		PHAVU_007G020400
PHAVU_007G040200		PHAVU_001G053100
PHAVU_007G040300		PHAVU_009G261700
PHAVU_007G040500		PHAVU_006G069600
PHAVU_007G040600		PHAVU_002G282800
PHAVU_007G040700		PHAVU_011G131800
PHAVU_007G040800		PHAVU_010G147200
PHAVU_007G040900		PHAVU_002G086700
PHAVU_007G041000		PHAVU_006G201100
PHAVU_007G041100		PHAVU_011G090900
PHAVU_007G041200		PHAVU_003G141200
PHAVU_007G041300		PHAVU_003G293400
PHAVU_007G041500		PHAVU_008G281900
PHAVU_007G041600		PHAVU_002G084100
PHAVU_007G041700		PHAVU_011G069800
PHAVU_007G041800		PHAVU_011G074900
PHAVU_007G0419000		PHAVU_008G021100
PHAVU_007G0419001		PHAVU_007G229500
PHAVU_007G042000		PHAVU_006G217700
PHAVU_007G042100		PHAVU_001G137800
PHAVU_007G042200		PHAVU_009G202000
PHAVU_007G042300		PHAVU_001G018300
PHAVU_007G152000		PHAVU_007G208200
PHAVU_007G152100		PHAVU_004G146200
PHAVU_007G152200		PHAVU_009G082100
PHAVU_007G152300		PHAVU_002G083600
PHAVU_007G152400		PHAVU_003G080400
PHAVU_007G152500		PHAVU_002G254900
PHAVU_007G152700		PHAVU_010G023400
PHAVU_007G152800		PHAVU_005G088300
PHAVU_007G152900		PHAVU_007G101300
PHAVU_007G153000		PHAVU_003G206500
PHAVU_007G153100		PHAVU_009G119300
PHAVU_007G153200		PHAVU_003G028600
PHAVU_007G153300		PHAVU_002G018200
PHAVU_007G153400		PHAVU_006G034900
PHAVU_007G153500		PHAVU_006G021400
PHAVU_007G153600		PHAVU_004G019600
PHAVU_007G153700		PHAVU_008G199400
PHAVU_007G153800		PHAVU_011G102700
PHAVU_007G153900		PHAVU_008G287500
PHAVU_007G154000		PHAVU_006G181200
PHAVU_007G154100		PHAVU_011G110300
PHAVU_007G1542000		PHAVU_009G226800
PHAVU_007G1542001		PHAVU_003G053100
PHAVU_007G154300		PHAVU_007G217400
PHAVU_007G154400		PHAVU_003G071700
PHAVU_007G154500		PHAVU_010G157300
PHAVU_007G154600		PHAVU_001G020500
PHAVU_007G154700		PHAVU_003G175400
PHAVU_007G154800		PHAVU_002G198700
PHAVU_007G154900		PHAVU_002G235700
PHAVU_007G155000		PHAVU_008G231500
PHAVU_007G155100		PHAVU_010G157800
PHAVU_007G155200		PHAVU_011G190300
PHAVU_007G155300		PHAVU_011G131300
PHAVU_007G155400		PHAVU_003G040500
PHAVU_007G155500		PHAVU_003G091400
PHAVU_007G155600		PHAVU_006G032500
PHAVU_007G155700		PHAVU_001G111400
PHAVU_007G155900		PHAVU_006G114400
PHAVU_007G156100		PHAVU_004G067900
PHAVU_007G156200		PHAVU_003G185300
PHAVU_007G156300		PHAVU_002G017700
PHAVU_007G156400		PHAVU_008G210600
PHAVU_007G156500		PHAVU_002G292100
PHAVU_007G156600		PHAVU_009G049600
PHAVU_007G156800		PHAVU_005G066600
PHAVU_007G156900		PHAVU_003G054200
PHAVU_007G157000		PHAVU_009G121700
PHAVU_007G157100		PHAVU_001G250900
PHAVU_007G157200		PHAVU_009G181400
PHAVU_007G157300		PHAVU_010G036500
PHAVU_007G157400		PHAVU_003G035400
PHAVU_007G157600		PHAVU_009G065800
PHAVU_007G157700		PHAVU_003G161200
PHAVU_007G157800		PHAVU_005G097600
PHAVU_007G157900		PHAVU_005G092700
PHAVU_007G158000		PHAVU_011G204200
PHAVU_007G158100		PHAVU_007G120200
PHAVU_007G158200		PHAVU_008G071300
PHAVU_007G158300		PHAVU_008G068500
PHAVU_007G158400		PHAVU_004G011300
PHAVU_007G158500		PHAVU_002G158900
PHAVU_007G158600		PHAVU_004G116400
PHAVU_007G158700		PHAVU_005G141200
PHAVU_007G158800		PHAVU_006G083100
PHAVU_007G158900		PHAVU_003G003400
PHAVU_007G159000		PHAVU_005G172900
PHAVU_007G159100		PHAVU_002G059100
PHAVU_007G159200		PHAVU_001G046500
PHAVU_007G159300		PHAVU_008G001600
PHAVU_007G159400		PHAVU_002G211800
PHAVU_007G159500		PHAVU_002G152800
PHAVU_007G159600		PHAVU_003G146900
PHAVU_007G159700		PHAVU_009G118900
PHAVU_007G159800		PHAVU_009G013400
PHAVU_007G159900		PHAVU_002G285100
PHAVU_007G160000		PHAVU_009G075800
PHAVU_007G160100		PHAVU_009G064900
PHAVU_007G160200		PHAVU_006G146100
PHAVU_007G160300		PHAVU_006G133600
PHAVU_007G160400		PHAVU_002G073000
PHAVU_007G160500		PHAVU_008G215500
PHAVU_007G160600		PHAVU_009G047300
PHAVU_007G160700		PHAVU_002G316400
PHAVU_007G160800		PHAVU_011G007000
PHAVU_007G160900		PHAVU_011G007200
PHAVU_007G161000		PHAVU_005G145700
PHAVU_007G161100		PHAVU_003G171300
PHAVU_007G161200		PHAVU_004G057800
PHAVU_007G161300		PHAVU_007G137600
PHAVU_007G1615000		PHAVU_001G255100
PHAVU_007G1615001		PHAVU_006G160800
PHAVU_007G161600		PHAVU_009G001200
PHAVU_007G161700		PHAVU_006G008500
PHAVU_007G1618000		PHAVU_006G135500
PHAVU_007G1618001		PHAVU_003G000500
PHAVU_007G161900		PHAVU_002G229200
PHAVU_007G162000		PHAVU_009G138100
PHAVU_007G162100		PHAVU_009G157900
PHAVU_007G162200		PHAVU_002G313700
PHAVU_007G162300		PHAVU_001G136700
PHAVU_007G162400		PHAVU_011G175600
PHAVU_007G162500		PHAVU_009G260200
PHAVU_007G162600		PHAVU_006G087300
PHAVU_007G162700		PHAVU_001G216100
PHAVU_007G162800		PHAVU_011G075000
PHAVU_007G162900		PHAVU_005G124400
PHAVU_007G163000		PHAVU_001G181300
PHAVU_007G163100		PHAVU_001G172500
PHAVU_007G163300		PHAVU_002G029400
PHAVU_007G163400		PHAVU_008G002700
PHAVU_007G163500		PHAVU_009G106200
PHAVU_007G163600		PHAVU_008G047900
PHAVU_007G163700		PHAVU_003G061900
PHAVU_007G163800		PHAVU_002G056300
PHAVU_007G164000		PHAVU_001G017400
PHAVU_007G164100		PHAVU_011G155700
PHAVU_007G164200		PHAVU_003G041400
PHAVU_007G164300		PHAVU_003G132900
PHAVU_007G164400		PHAVU_008G087200
PHAVU_007G164500		PHAVU_010G005400
PHAVU_007G164600		PHAVU_003G014500
PHAVU_007G164700		PHAVU_006G088600
PHAVU_007G164800		PHAVU_004G096900
PHAVU_007G164900		PHAVU_011G133100
PHAVU_007G165000		PHAVU_002G073200
PHAVU_007G165100		PHAVU_005G160700
PHAVU_007G165200		PHAVU_009G124400
PHAVU_007G165300		PHAVU_011G148900
PHAVU_007G165400		PHAVU_002G086300
PHAVU_007G165500		PHAVU_002G140500
PHAVU_007G165600		PHAVU_009G258500
PHAVU_007G165700		PHAVU_009G029300
PHAVU_007G165800		PHAVU_003G076600
PHAVU_007G165900		PHAVU_003G258300
PHAVU_007G166100		PHAVU_007G280500
PHAVU_007G166200		PHAVU_007G017100
PHAVU_007G166300		PHAVU_011G180500
PHAVU_007G1665000		PHAVU_004G032800
PHAVU_007G1665001		PHAVU_006G021500
PHAVU_007G166600		PHAVU_004G128100
PHAVU_007G166700		PHAVU_003G229700
PHAVU_007G166800		PHAVU_009G016800
PHAVU_007G166900		PHAVU_003G014800
PHAVU_007G167000		PHAVU_003G132600
PHAVU_007G167100		PHAVU_008G157000
PHAVU_007G167200		PHAVU_007G079100
PHAVU_007G167300		PHAVU_005G124800
PHAVU_007G167400		PHAVU_002G239900
PHAVU_007G167500		PHAVU_008G288800
PHAVU_007G167600		PHAVU_008G237100
PHAVU_007G167700		PHAVU_001G215700
PHAVU_007G167800		PHAVU_002G189400
PHAVU_007G167900		PHAVU_009G181100
PHAVU_007G168000		PHAVU_002G258300
PHAVU_007G168100		PHAVU_007G056000
PHAVU_007G168200		PHAVU_003G005500
PHAVU_007G168300		PHAVU_006G077100
PHAVU_007G168400		PHAVU_011G098200
PHAVU_007G168500		PHAVU_010G056200
PHAVU_007G1686000		PHAVU_005G032600
PHAVU_007G1686001		PHAVU_004G059200
PHAVU_007G168700		PHAVU_009G120000
PHAVU_007G168800		PHAVU_001G203800
PHAVU_007G168900		PHAVU_011G206100
PHAVU_007G169000		PHAVU_001G078400
PHAVU_007G1691000		PHAVU_005G143500
PHAVU_007G1691001		PHAVU_009G128200
PHAVU_007G169200		PHAVU_009G067200
PHAVU_007G169300		PHAVU_008G116500
PHAVU_007G169400		PHAVU_011G204500
PHAVU_007G169500		PHAVU_001G018000
PHAVU_007G169600		PHAVU_004G127400
PHAVU_007G169800		PHAVU_003G014400
PHAVU_007G169900		PHAVU_002G021900
PHAVU_007G170000		PHAVU_005G168500
PHAVU_007G170100		PHAVU_008G005900
PHAVU_007G170200		PHAVU_009G195700
PHAVU_007G170300		PHAVU_006G157000
PHAVU_007G170400		PHAVU_006G197900
PHAVU_007G170500		PHAVU_007G057000
PHAVU_007G170600		PHAVU_008G282300
PHAVU_007G170700		PHAVU_003G169100
PHAVU_007G170800		PHAVU_004G104200
PHAVU_007G170900		PHAVU_003G236700
PHAVU_007G171000		PHAVU_007G126300
PHAVU_007G171100		PHAVU_002G257400
PHAVU_007G171200		PHAVU_006G187500
PHAVU_007G171300		PHAVU_008G136800
PHAVU_007G171400		PHAVU_006G046300
PHAVU_007G171500		PHAVU_008G054500
PHAVU_007G171600		PHAVU_001G047100
PHAVU_007G171700		PHAVU_009G240100
PHAVU_007G171800		PHAVU_007G053100
PHAVU_007G171900		PHAVU_002G306400
PHAVU_007G172000		PHAVU_002G316100
PHAVU_007G172200		PHAVU_004G079200
PHAVU_007G172300		PHAVU_008G231700
PHAVU_007G172400		PHAVU_002G071200
PHAVU_007G172500		PHAVU_002G131600
PHAVU_007G172600		PHAVU_009G176900
PHAVU_007G172800		PHAVU_006G174100
PHAVU_007G172900		PHAVU_005G184800
PHAVU_007G173100		PHAVU_009G023500
PHAVU_007G173200		PHAVU_009G249500
PHAVU_007G173300		PHAVU_009G003200
PHAVU_007G173400		PHAVU_006G156300
PHAVU_007G173500		PHAVU_005G099100
PHAVU_007G173600		PHAVU_003G137400
PHAVU_007G173700		PHAVU_002G242600
PHAVU_007G173800		PHAVU_003G203500
PHAVU_007G173900		PHAVU_004G077900
PHAVU_007G174000		PHAVU_003G202600
PHAVU_007G174100		PHAVU_011G025500
PHAVU_007G174200		PHAVU_008G197300
PHAVU_007G174300		PHAVU_002G210000
PHAVU_007G174400		PHAVU_001G176600
PHAVU_007G174500		PHAVU_010G010900
PHAVU_007G174600		PHAVU_011G156900
PHAVU_007G174700		PHAVU_002G155900
PHAVU_007G174800		PHAVU_004G123600
PHAVU_007G174900		PHAVU_009G163200
PHAVU_007G175000		PHAVU_004G116700
PHAVU_007G175100		PHAVU_002G071800
PHAVU_007G175200		PHAVU_008G137700
PHAVU_007G175300		PHAVU_005G100800
PHAVU_007G175400		PHAVU_003G217700
PHAVU_007G175500		PHAVU_011G142200
PHAVU_007G175600		PHAVU_003G273300
PHAVU_007G175700		PHAVU_003G052000
PHAVU_007G175800		PHAVU_009G100300
PHAVU_007G175900		PHAVU_001G145100
PHAVU_007G176000		PHAVU_009G178700
PHAVU_007G176100		PHAVU_007G273200
PHAVU_007G176200		PHAVU_002G207400
PHAVU_007G176300		PHAVU_011G121700
PHAVU_007G176400		PHAVU_003G189600
PHAVU_007G176500		PHAVU_010G074800
PHAVU_007G176700		PHAVU_004G041900
PHAVU_007G176800		PHAVU_011G081200
PHAVU_007G176900		PHAVU_001G014900
PHAVU_007G177000		PHAVU_001G016700
PHAVU_007G177100		PHAVU_003G203000
PHAVU_007G177200		PHAVU_004G001000
PHAVU_007G177300		PHAVU_008G227600
PHAVU_007G177400		PHAVU_005G021600
PHAVU_007G177500		PHAVU_010G059500
PHAVU_007G177600		PHAVU_009G088200
PHAVU_007G177700		PHAVU_006G165100
PHAVU_007G177800		PHAVU_008G167800
PHAVU_007G177900		PHAVU_006G151000
PHAVU_007G178000		PHAVU_009G061900
PHAVU_007G178100		PHAVU_002G134100
PHAVU_007G178200		PHAVU_001G050300
PHAVU_007G178300		PHAVU_003G011200
PHAVU_007G178400		PHAVU_006G111800
PHAVU_007G178500		PHAVU_010G011000
PHAVU_007G178600		PHAVU_002G076700
PHAVU_007G178700		PHAVU_002G080200
PHAVU_007G178800		PHAVU_001G168900
PHAVU_007G178900		PHAVU_008G178000
PHAVU_007G179000		PHAVU_008G221800
PHAVU_007G179100		PHAVU_003G282100
PHAVU_007G1792000		PHAVU_001G218400
PHAVU_007G1792001		PHAVU_005G108300
PHAVU_007G1793000		PHAVU_003G268000
PHAVU_007G1793001		PHAVU_001G085600
PHAVU_007G179400		PHAVU_001G193200
PHAVU_007G179500		PHAVU_004G161500
PHAVU_007G179600		PHAVU_007G224300
PHAVU_007G179700		PHAVU_006G189600
PHAVU_007G179800		PHAVU_009G183500
PHAVU_007G179900		PHAVU_008G123000
PHAVU_007G180000		PHAVU_007G252700
PHAVU_007G180100		PHAVU_006G150600
PHAVU_007G180200		PHAVU_011G021300
PHAVU_007G180300		PHAVU_002G228700
PHAVU_007G180400		PHAVU_002G010500
PHAVU_007G180500		PHAVU_009G236800
PHAVU_007G180600		PHAVU_002G287700
PHAVU_007G180900		PHAVU_011G034000
PHAVU_007G181000		PHAVU_001G037200
PHAVU_007G181100		PHAVU_003G277900
PHAVU_007G181200		PHAVU_010G162400
PHAVU_007G181300		PHAVU_002G151800
PHAVU_007G181400		PHAVU_005G174000
PHAVU_007G181500		PHAVU_009G245900
PHAVU_007G181600		PHAVU_008G202300
PHAVU_007G181700		PHAVU_008G144200
PHAVU_007G181800		PHAVU_006G061800
PHAVU_007G181900		PHAVU_006G097000
PHAVU_007G182000		PHAVU_008G069200
PHAVU_007G182100		PHAVU_005G152900
PHAVU_007G182200		PHAVU_009G230300
PHAVU_007G182300		PHAVU_002G119700
PHAVU_007G182400		PHAVU_006G089300
PHAVU_007G1825000		PHAVU_011G121100
PHAVU_007G1825001		PHAVU_006G011700
PHAVU_007G182600		PHAVU_008G166000
PHAVU_007G182700		PHAVU_001G268700
PHAVU_007G182800		PHAVU_005G021800
PHAVU_007G182900		PHAVU_008G029800
PHAVU_007G183000		PHAVU_009G016100
PHAVU_007G183100		PHAVU_003G258700
PHAVU_007G183200		PHAVU_003G095100
PHAVU_007G183400		PHAVU_005G088400
PHAVU_007G183500		PHAVU_008G071500
PHAVU_007G183600		PHAVU_002G304500
PHAVU_007G183700		PHAVU_009G248300
PHAVU_007G183800		PHAVU_009G164600
PHAVU_007G183900		PHAVU_011G117600
PHAVU_007G184000		PHAVU_011G213000
PHAVU_007G184100		PHAVU_002G243500
PHAVU_007G184200		PHAVU_003G102100
PHAVU_007G184300		PHAVU_008G022000
PHAVU_007G184400		PHAVU_008G153300
PHAVU_007G184500		PHAVU_004G125800
PHAVU_007G184600		PHAVU_011G193400
PHAVU_007G184700		PHAVU_003G199900
PHAVU_007G184800		PHAVU_008G051600
PHAVU_007G184900		PHAVU_003G159400
PHAVU_007G185000		PHAVU_001G012200
PHAVU_007G185200		PHAVU_001G224100
PHAVU_007G185300		PHAVU_001G163600
PHAVU_007G185400		PHAVU_008G021200
PHAVU_007G185500		PHAVU_008G234100
PHAVU_007G185600		PHAVU_011G161400
PHAVU_007G185700		PHAVU_008G142500
PHAVU_007G185800		PHAVU_002G132500
PHAVU_007G185900		PHAVU_006G106200
PHAVU_007G186000		PHAVU_003G063100
PHAVU_007G186100		PHAVU_007G257500
PHAVU_007G186200		PHAVU_002G229100
PHAVU_007G186300		PHAVU_010G031400
PHAVU_007G186400		PHAVU_009G142500
PHAVU_007G186600		PHAVU_009G153100
PHAVU_007G186700		PHAVU_002G162600
PHAVU_007G186900		PHAVU_006G004200
PHAVU_007G187000		PHAVU_004G046800
PHAVU_007G187100		PHAVU_003G262100
PHAVU_007G187200		PHAVU_008G241900
PHAVU_007G187300		PHAVU_002G083100
PHAVU_007G187400		PHAVU_002G273700
PHAVU_007G187500		PHAVU_006G054200
PHAVU_007G187600		PHAVU_004G017000
PHAVU_007G187700		PHAVU_004G066300
PHAVU_007G187800		PHAVU_007G273600
PHAVU_007G187900		PHAVU_005G170200
PHAVU_007G188000		PHAVU_005G141100
PHAVU_007G188100		PHAVU_011G174700
PHAVU_007G188200		PHAVU_010G161300
PHAVU_007G188300		PHAVU_008G088900
PHAVU_007G188400		PHAVU_009G234800
PHAVU_007G188500		PHAVU_010G005000
PHAVU_007G1886000		PHAVU_002G312400
PHAVU_007G1886001		PHAVU_008G007000
PHAVU_007G188700		PHAVU_003G212200
PHAVU_007G188800		PHAVU_007G223100
PHAVU_007G188900		PHAVU_003G260000
PHAVU_007G189000		PHAVU_007G094500
PHAVU_007G189100		PHAVU_011G036700
PHAVU_007G189200		PHAVU_003G131400
PHAVU_007G189300		PHAVU_008G235000
PHAVU_007G189400		PHAVU_011G100600
PHAVU_007G189500		PHAVU_008G222200
PHAVU_007G189600		PHAVU_006G048800
PHAVU_007G189700		PHAVU_001G078500
PHAVU_007G189800		PHAVU_011G002300
PHAVU_007G189900		PHAVU_008G285900
PHAVU_007G190000		PHAVU_009G238700
PHAVU_007G190100		PHAVU_003G068900
PHAVU_007G190200		PHAVU_011G036800
PHAVU_007G190300		PHAVU_005G107200
PHAVU_007G190400		PHAVU_006G045500
PHAVU_007G190500		PHAVU_008G225600
PHAVU_007G1906000		PHAVU_008G136300
PHAVU_007G1906001		PHAVU_003G215500
PHAVU_007G190700		PHAVU_006G041200
PHAVU_007G190800		PHAVU_002G022900
PHAVU_007G190900		PHAVU_008G030200
PHAVU_007G191000		PHAVU_007G280100
PHAVU_007G191100		PHAVU_002G318800
PHAVU_007G191200		PHAVU_008G203900
PHAVU_007G191300		PHAVU_003G007300
PHAVU_007G191400		PHAVU_010G146300
PHAVU_007G191500		PHAVU_009G003100
PHAVU_007G191600		PHAVU_002G304400
PHAVU_007G191700		PHAVU_002G009500
PHAVU_007G191800		PHAVU_007G077100
PHAVU_007G191900		PHAVU_011G136400
PHAVU_007G192000		PHAVU_011G194100
PHAVU_007G192100		PHAVU_007G016700
PHAVU_007G192200		PHAVU_002G276900
PHAVU_007G192300		PHAVU_011G133800
PHAVU_007G192400		PHAVU_002G308900
PHAVU_007G192500		PHAVU_003G253800
PHAVU_007G1926000		PHAVU_008G080500
PHAVU_007G1926001		PHAVU_006G065400
PHAVU_007G192700		PHAVU_004G164900
PHAVU_007G192800		PHAVU_011G044800
PHAVU_007G192900		PHAVU_001G019400
PHAVU_007G193000		PHAVU_005G066000
PHAVU_007G193100		PHAVU_001G066100
PHAVU_007G1932000		PHAVU_007G209900
PHAVU_007G1932001		PHAVU_006G080400
PHAVU_007G193300		PHAVU_003G068200
PHAVU_007G193400		PHAVU_006G207300
PHAVU_007G1935000		PHAVU_002G070800
PHAVU_007G1935001		PHAVU_001G178900
PHAVU_007G193600		PHAVU_004G023200
PHAVU_007G193700		PHAVU_006G115800
PHAVU_007G193800		PHAVU_003G078600
PHAVU_007G193900		PHAVU_002G292300
PHAVU_007G194000		PHAVU_009G213100
PHAVU_007G194100		PHAVU_010G036800
PHAVU_007G194200		PHAVU_004G019900
PHAVU_007G194300		PHAVU_001G147400
PHAVU_007G194400		PHAVU_002G172700
PHAVU_007G194500		PHAVU_008G100300
PHAVU_007G194700		PHAVU_002G182100
PHAVU_007G194800		PHAVU_005G001000
PHAVU_007G194900		PHAVU_004G069700
PHAVU_007G195000		PHAVU_004G025600
PHAVU_007G195100		PHAVU_008G214100
PHAVU_007G195200		PHAVU_003G194400
PHAVU_007G195300		PHAVU_011G065300
PHAVU_007G195400		PHAVU_011G015800
PHAVU_007G195500		PHAVU_005G088500
PHAVU_007G195600		PHAVU_007G107600
PHAVU_007G1957000		PHAVU_009G106400
PHAVU_007G1957001		PHAVU_011G096400
PHAVU_007G195800		PHAVU_003G147700
PHAVU_007G195900		PHAVU_005G123800
PHAVU_007G196000		PHAVU_006G208200
PHAVU_007G196100		PHAVU_007G206600
PHAVU_007G196200		PHAVU_008G084600
PHAVU_007G196300		PHAVU_010G149800
PHAVU_007G196400		PHAVU_009G055600
PHAVU_007G196500		PHAVU_006G208300
PHAVU_007G196600		PHAVU_003G259600
PHAVU_007G196800		PHAVU_004G055000
PHAVU_007G196900		PHAVU_009G143000
PHAVU_007G197000		PHAVU_006G095100
PHAVU_007G197100		PHAVU_008G041100
PHAVU_007G197200		PHAVU_003G239200
PHAVU_007G197300		PHAVU_005G136900
PHAVU_007G197400		PHAVU_006G077200
PHAVU_007G197500		PHAVU_007G279300
PHAVU_007G197600		PHAVU_002G184100
PHAVU_007G197700		PHAVU_009G249700
PHAVU_007G197800		PHAVU_004G127500
PHAVU_007G197900		PHAVU_008G132900
PHAVU_007G198000		PHAVU_001G110100
PHAVU_007G198100		PHAVU_003G190300
PHAVU_007G198200		PHAVU_011G037000
PHAVU_007G198300		PHAVU_009G029400
PHAVU_007G198400		PHAVU_009G067600
PHAVU_007G198600		PHAVU_002G062100
PHAVU_007G198700		PHAVU_003G208300
PHAVU_007G198800		PHAVU_009G081500
PHAVU_007G198900		PHAVU_004G034600
PHAVU_007G199000		PHAVU_007G126400
PHAVU_007G199100		PHAVU_005G105900
PHAVU_007G199200		PHAVU_009G107700
PHAVU_007G199300		PHAVU_003G274000
PHAVU_007G199400		PHAVU_005G021300
PHAVU_007G199500		PHAVU_003G179900
PHAVU_007G199600		PHAVU_005G168000
PHAVU_007G199700		PHAVU_002G241200
PHAVU_007G199800		PHAVU_006G181400
PHAVU_007G199900		PHAVU_006G139800
PHAVU_007G200000		PHAVU_011G204100
PHAVU_007G200100		PHAVU_011G131600
PHAVU_007G200200		PHAVU_003G166900
PHAVU_007G200300		PHAVU_004G031000
PHAVU_007G200400		PHAVU_008G237400
PHAVU_007G200500		PHAVU_002G035800
PHAVU_007G200600		PHAVU_002G062500
PHAVU_007G200700		PHAVU_003G193000
PHAVU_007G200800		PHAVU_006G063600
PHAVU_007G200900		PHAVU_008G119600
PHAVU_007G201000		PHAVU_006G041300
PHAVU_007G201100		PHAVU_006G115900
PHAVU_007G2012000		PHAVU_008G006900
PHAVU_007G2012001		PHAVU_003G274800
PHAVU_007G201300		PHAVU_011G161700
PHAVU_007G201400		PHAVU_001G226800
PHAVU_007G201500		PHAVU_008G092900
PHAVU_007G201600		PHAVU_001G114100
PHAVU_007G201700		PHAVU_001G143700
PHAVU_007G201800		PHAVU_011G084100
PHAVU_007G201900		PHAVU_007G142700
PHAVU_007G202000		PHAVU_006G182700
PHAVU_007G202100		PHAVU_003G090400
PHAVU_007G202200		PHAVU_006G133800
PHAVU_007G202300		PHAVU_007G006300
PHAVU_007G202400		PHAVU_001G033400
PHAVU_007G202500		PHAVU_002G048500
PHAVU_007G202600		PHAVU_009G188100
PHAVU_007G202700		PHAVU_003G284700
PHAVU_007G202900		PHAVU_007G100900
PHAVU_007G203000		PHAVU_006G129200
PHAVU_007G203100		PHAVU_006G207400
PHAVU_007G203200		PHAVU_001G094700
PHAVU_007G203300		PHAVU_011G153400
PHAVU_007G203400		PHAVU_003G056000
PHAVU_007G203500		PHAVU_001G017500
PHAVU_007G203600		PHAVU_001G161500
PHAVU_007G203700		PHAVU_002G020500
PHAVU_007G203800		PHAVU_001G172100
PHAVU_007G203900		PHAVU_002G063100
PHAVU_007G204000		PHAVU_002G206500
PHAVU_007G204100		PHAVU_009G017700
PHAVU_007G204300		PHAVU_007G056100
PHAVU_008G010700		PHAVU_002G199000
PHAVU_008G010800		PHAVU_004G166400
PHAVU_008G010900		PHAVU_011G205900
PHAVU_008G011000		PHAVU_007G058800
PHAVU_008G011100		PHAVU_010G162800
PHAVU_008G011200		PHAVU_009G192700
PHAVU_008G011300		PHAVU_002G029100
PHAVU_008G011400		PHAVU_004G073500
PHAVU_008G011500		PHAVU_011G089900
PHAVU_008G011600		PHAVU_008G271700
PHAVU_008G011700		PHAVU_003G101200
PHAVU_008G011800		PHAVU_001G133300
PHAVU_008G011900		PHAVU_001G216600
PHAVU_008G012000		PHAVU_002G199100
PHAVU_008G012100		PHAVU_008G007100
PHAVU_008G0122000		PHAVU_002G308700
PHAVU_008G0122001		PHAVU_002G223300
PHAVU_008G012300		PHAVU_001G205300
PHAVU_008G012400		PHAVU_008G182400
PHAVU_008G012500		PHAVU_004G035200
PHAVU_008G012600		PHAVU_008G256500
PHAVU_008G012700		PHAVU_009G098000
PHAVU_008G012800		PHAVU_001G142500
PHAVU_008G012900		PHAVU_009G029900
PHAVU_008G013000		PHAVU_011G034700
PHAVU_008G013100		PHAVU_003G078300
PHAVU_008G013200		PHAVU_008G048200
PHAVU_008G013300		PHAVU_007G022100
PHAVU_008G013400		PHAVU_004G005400
PHAVU_008G013500		PHAVU_003G230100
PHAVU_008G013600		PHAVU_010G066400
PHAVU_008G013700		PHAVU_004G132000
PHAVU_008G013800		PHAVU_001G175400
PHAVU_008G013900		PHAVU_003G068300
PHAVU_008G014000		PHAVU_001G112100
PHAVU_008G014100		PHAVU_011G143800
PHAVU_008G014200		PHAVU_007G130500
PHAVU_008G014300		PHAVU_009G189600
PHAVU_008G014400		PHAVU_002G249800
PHAVU_008G014500		PHAVU_008G185100
PHAVU_008G014600		PHAVU_008G000600
PHAVU_008G014700		PHAVU_002G329400
PHAVU_008G014900		PHAVU_002G015300
PHAVU_008G015000		PHAVU_006G087200
PHAVU_008G015100		PHAVU_005G153600
PHAVU_008G015200		PHAVU_001G197900
PHAVU_008G015300		PHAVU_009G188400
PHAVU_008G015400		PHAVU_007G063900
PHAVU_008G015500		PHAVU_008G270000
PHAVU_008G015600		PHAVU_002G307900
PHAVU_008G015700		PHAVU_006G107800
PHAVU_008G015800		PHAVU_002G206400
PHAVU_008G015900		PHAVU_004G136900
PHAVU_008G016000		PHAVU_004G022800
PHAVU_008G016100		PHAVU_006G040000
PHAVU_008G016200		PHAVU_005G006000
PHAVU_008G016300		PHAVU_002G044300
PHAVU_009G036800		PHAVU_003G247600
PHAVU_009G036900		PHAVU_L003100
PHAVU_009G037000		PHAVU_004G064900
PHAVU_009G0371000		PHAVU_009G117400
PHAVU_009G0371001		PHAVU_002G152200
PHAVU_009G037200		PHAVU_006G184600
PHAVU_009G037300		PHAVU_008G116100
PHAVU_009G037400		PHAVU_007G080300
PHAVU_009G037500		PHAVU_009G086700
PHAVU_009G0376000		PHAVU_001G252300
PHAVU_009G0376001		PHAVU_008G018100
PHAVU_009G037700		PHAVU_006G135700
PHAVU_009G0378000		PHAVU_007G060300
PHAVU_009G0378001		PHAVU_009G066400
PHAVU_009G037900		PHAVU_001G194500
PHAVU_009G038000		PHAVU_008G147200
PHAVU_009G0381000		PHAVU_002G225600
PHAVU_009G0381001		PHAVU_005G082800
PHAVU_009G038200		PHAVU_003G202800
PHAVU_009G038300		PHAVU_008G025600
PHAVU_009G038400		PHAVU_004G176300
PHAVU_009G038500		PHAVU_011G017100
PHAVU_009G038600		PHAVU_003G032500
PHAVU_009G038700		PHAVU_009G125700
PHAVU_009G038800		PHAVU_004G128200
PHAVU_009G038900		PHAVU_002G304100
PHAVU_009G039000		PHAVU_003G058200
PHAVU_009G039100		PHAVU_007G054200
PHAVU_009G039200		PHAVU_011G038600
PHAVU_009G039300		PHAVU_008G091400
PHAVU_009G039400		PHAVU_010G005100
PHAVU_009G039500		PHAVU_006G111300
PHAVU_009G039600		PHAVU_003G170500
PHAVU_009G039700		PHAVU_003G237300
PHAVU_009G039800		PHAVU_006G171500
PHAVU_009G039900		PHAVU_001G041400
PHAVU_009G040000		PHAVU_011G145900
PHAVU_009G040100		PHAVU_006G122300
PHAVU_009G040200		PHAVU_011G014700
PHAVU_009G040300		PHAVU_002G246100
PHAVU_009G040400		PHAVU_003G127400
PHAVU_009G040500		PHAVU_010G006300
PHAVU_009G040600		PHAVU_007G109700
PHAVU_009G040700		PHAVU_002G121200
PHAVU_009G040800		PHAVU_004G086300
PHAVU_009G040900		PHAVU_009G113200
PHAVU_009G041000		PHAVU_001G151000
PHAVU_009G041100		PHAVU_007G010700
PHAVU_009G041200		PHAVU_008G244300
PHAVU_009G041300		PHAVU_002G071500
PHAVU_009G041400		PHAVU_005G112300
PHAVU_009G041500		PHAVU_011G153600
PHAVU_009G041600		PHAVU_009G001400
PHAVU_009G041700		PHAVU_009G260900
PHAVU_009G041800		PHAVU_003G053700
PHAVU_009G041900		PHAVU_002G139200
PHAVU_009G042000		PHAVU_003G190900
PHAVU_009G042100		PHAVU_002G226700
PHAVU_009G042200		PHAVU_008G259700
PHAVU_009G042300		PHAVU_002G326700
PHAVU_009G042400		PHAVU_006G012700
PHAVU_009G042500		PHAVU_011G131500
PHAVU_009G042600		PHAVU_007G117200
PHAVU_009G042700		PHAVU_003G168300
PHAVU_009G042800		PHAVU_001G189900
PHAVU_009G042900		PHAVU_005G121300
PHAVU_009G043000		PHAVU_010G034400
PHAVU_009G043100		PHAVU_011G137000
PHAVU_009G043200		PHAVU_008G189400
PHAVU_009G043300		PHAVU_001G125300
PHAVU_009G043400		PHAVU_009G167800
PHAVU_009G043500		PHAVU_011G046900
PHAVU_009G043600		PHAVU_007G069300
PHAVU_009G043700		PHAVU_005G159200
PHAVU_009G043800		PHAVU_010G033000
PHAVU_009G043900		PHAVU_011G024400
PHAVU_009G044000		PHAVU_001G024200
PHAVU_009G044100		PHAVU_002G086600
PHAVU_009G044200		PHAVU_001G045000
PHAVU_009G044300		PHAVU_011G053200
PHAVU_009G044400		PHAVU_009G070500
PHAVU_009G044500		PHAVU_007G224000
PHAVU_009G044600		PHAVU_L005200
PHAVU_009G044700		PHAVU_011G172300
PHAVU_009G044800		PHAVU_003G046500
PHAVU_009G044900		PHAVU_010G027400
PHAVU_009G045000		PHAVU_002G066800
PHAVU_009G045100		PHAVU_001G223500
PHAVU_009G045200		PHAVU_002G212100
PHAVU_009G045300		PHAVU_005G092000
PHAVU_009G252500		PHAVU_004G048900
PHAVU_009G252600		PHAVU_007G136000
PHAVU_009G252700		PHAVU_001G090900
PHAVU_009G252800		PHAVU_001G143600
PHAVU_009G252900		PHAVU_007G280600
PHAVU_009G253000		PHAVU_008G116300
PHAVU_009G253100		PHAVU_002G209000
PHAVU_009G253200		PHAVU_011G159300
PHAVU_009G253300		PHAVU_003G232600
PHAVU_009G253400		PHAVU_010G052900
PHAVU_009G253500		PHAVU_008G210700
PHAVU_009G253700		PHAVU_009G199900
PHAVU_009G253800		PHAVU_003G274100
PHAVU_009G253900		PHAVU_008G269200
PHAVU_009G254000		PHAVU_004G140900
PHAVU_009G254100		PHAVU_008G136600
PHAVU_009G254200		PHAVU_008G068700
PHAVU_009G254300		PHAVU_005G130700
PHAVU_009G254500		PHAVU_002G023600
PHAVU_009G254600		PHAVU_011G012800
PHAVU_009G254700		PHAVU_002G285200
PHAVU_009G254800		PHAVU_003G151600
PHAVU_009G254900		PHAVU_002G016700
PHAVU_009G255000		PHAVU_004G155500
PHAVU_009G255100		PHAVU_002G319500
PHAVU_009G255200		PHAVU_003G088400
PHAVU_009G255300		PHAVU_010G073000
PHAVU_009G255400		PHAVU_001G211000
PHAVU_009G255500		PHAVU_006G116300
PHAVU_009G255600		PHAVU_006G204700
PHAVU_009G255700		PHAVU_003G295900
PHAVU_009G255800		PHAVU_003G168500
PHAVU_009G255900		PHAVU_003G144200
PHAVU_009G256000		PHAVU_003G094900
PHAVU_009G256100		PHAVU_007G139200
PHAVU_009G256200		PHAVU_011G209400
PHAVU_009G256300		PHAVU_009G018100
PHAVU_009G256400		PHAVU_011G061600
PHAVU_009G256500		PHAVU_011G094900
PHAVU_010G078900		PHAVU_003G020100
PHAVU_010G079000		PHAVU_006G094400
PHAVU_010G079100		PHAVU_003G191600
PHAVU_010G079200		PHAVU_006G194400
PHAVU_010G079400		PHAVU_010G121300
PHAVU_010G079500		PHAVU_008G270800
PHAVU_010G079600		PHAVU_002G178100
PHAVU_010G079700		PHAVU_009G065200
PHAVU_010G079900		PHAVU_001G165400
PHAVU_010G080000		PHAVU_007G082800
PHAVU_010G080100		PHAVU_001G194200
PHAVU_010G080200		PHAVU_011G124000
PHAVU_010G080300		PHAVU_001G199600
PHAVU_010G0804000		PHAVU_009G074400
PHAVU_010G0804001		PHAVU_001G064300
PHAVU_010G080500		PHAVU_008G025900
PHAVU_010G080800		PHAVU_001G223900
PHAVU_010G080900		PHAVU_011G144400
PHAVU_010G081000		PHAVU_009G221700
PHAVU_010G081300		PHAVU_005G166800
PHAVU_010G081400		PHAVU_011G183000
PHAVU_010G081500		PHAVU_002G255300
PHAVU_010G081600		PHAVU_009G114400
PHAVU_010G081700		PHAVU_003G096700
PHAVU_010G081800		PHAVU_009G142300
PHAVU_010G0820000		PHAVU_004G034300
PHAVU_010G0820001		PHAVU_002G265500
PHAVU_010G082100		PHAVU_009G133100
PHAVU_010G082200		PHAVU_003G193800
PHAVU_010G082300		PHAVU_004G154000
PHAVU_010G082500		PHAVU_009G234300
PHAVU_010G082600		PHAVU_002G287800
PHAVU_010G0827000		PHAVU_005G113300
PHAVU_010G0827001		PHAVU_001G147500
PHAVU_010G082900		PHAVU_001G043200
PHAVU_010G083000		PHAVU_006G169000
PHAVU_010G0831000		PHAVU_001G119700
PHAVU_010G0831001		PHAVU_006G137700
PHAVU_010G083300		PHAVU_011G036900
PHAVU_010G083400		PHAVU_007G138800
PHAVU_010G083500		PHAVU_003G100500
PHAVU_010G083600		PHAVU_011G016500
PHAVU_010G083700		PHAVU_009G115900
PHAVU_010G083800		PHAVU_011G148700
PHAVU_010G083900		PHAVU_004G171400
PHAVU_010G084100		PHAVU_008G166500
PHAVU_010G084200		PHAVU_009G249000
PHAVU_010G084300		PHAVU_005G058800
PHAVU_010G084400		PHAVU_011G054100
PHAVU_010G084500		PHAVU_005G157300
PHAVU_010G084600		PHAVU_002G167600
PHAVU_010G084700		PHAVU_001G202400
PHAVU_010G084800		PHAVU_002G255700
PHAVU_010G084900		PHAVU_005G058600
PHAVU_010G085000		PHAVU_006G161600
PHAVU_010G085100		PHAVU_002G013300
PHAVU_010G085200		PHAVU_004G106700
PHAVU_010G085300		PHAVU_006G141000
PHAVU_010G085400		PHAVU_005G120300
PHAVU_010G085500		PHAVU_002G006500
PHAVU_010G085600		PHAVU_003G027600
PHAVU_010G085700		PHAVU_002G207500
PHAVU_010G0858000		PHAVU_005G006800
PHAVU_010G0858001		PHAVU_009G099800
PHAVU_010G0858002		PHAVU_008G265900
PHAVU_010G085900		PHAVU_009G136300
PHAVU_010G086000		PHAVU_004G122300
PHAVU_010G086100		PHAVU_005G052700
PHAVU_010G086200		PHAVU_008G211500
PHAVU_010G086300		PHAVU_003G059800
PHAVU_010G086400		PHAVU_006G004700
PHAVU_010G086700		PHAVU_001G242200
PHAVU_010G086800		PHAVU_006G045400
PHAVU_010G086900		PHAVU_003G149300
PHAVU_010G087000		PHAVU_001G008000
PHAVU_010G087100		PHAVU_003G056100
PHAVU_010G087200		PHAVU_002G239000
PHAVU_010G087300		PHAVU_006G123300
PHAVU_010G087400		PHAVU_011G068300
PHAVU_010G087500		PHAVU_001G000500
PHAVU_010G087700		PHAVU_003G015800
PHAVU_010G087800		PHAVU_009G164100
PHAVU_010G087900		PHAVU_005G024100
PHAVU_010G0880000		PHAVU_004G160200
PHAVU_010G0880001		PHAVU_005G146200
PHAVU_010G088100		PHAVU_003G061500
PHAVU_010G088300		PHAVU_001G180800
PHAVU_010G088400		PHAVU_001G041600
PHAVU_010G088500		PHAVU_001G165300
PHAVU_010G088700		PHAVU_011G075800
PHAVU_010G089000		PHAVU_009G057800
PHAVU_010G089100		PHAVU_009G174200
PHAVU_010G089200		PHAVU_003G128900
PHAVU_010G089300		PHAVU_009G053000
PHAVU_010G089400		PHAVU_008G119500
PHAVU_010G089500		PHAVU_005G074000
PHAVU_010G089600		PHAVU_008G274700
PHAVU_010G089700		PHAVU_010G161400
PHAVU_010G089800		PHAVU_007G075200
PHAVU_010G089900		PHAVU_004G066600
PHAVU_010G090000		PHAVU_001G257600
PHAVU_010G090100		PHAVU_008G205400
PHAVU_010G090200		PHAVU_002G087400
PHAVU_010G090300		PHAVU_007G226200
PHAVU_010G090400		PHAVU_008G292600
PHAVU_010G090500		PHAVU_007G024400
PHAVU_010G090600		PHAVU_001G034100
PHAVU_010G090700		PHAVU_007G121500
PHAVU_010G090800		PHAVU_007G106300
PHAVU_010G090900		PHAVU_006G005100
PHAVU_010G091000		PHAVU_001G261900
PHAVU_010G091300		PHAVU_005G123900
PHAVU_010G0914000		PHAVU_006G003800
PHAVU_010G0914001		PHAVU_006G078500
PHAVU_010G0915000		PHAVU_003G137000
PHAVU_010G0915001		PHAVU_007G009800
PHAVU_010G091600		PHAVU_007G020900
PHAVU_010G091700		PHAVU_007G081700
PHAVU_010G092000		PHAVU_002G168100
PHAVU_010G092100		PHAVU_009G089800
PHAVU_010G092200		PHAVU_001G100800
PHAVU_010G092300		PHAVU_002G279700
PHAVU_010G092600		PHAVU_007G093300
PHAVU_010G092700		PHAVU_003G092500
PHAVU_010G092800		PHAVU_002G115100
PHAVU_010G092900		PHAVU_006G084300
PHAVU_010G093300		PHAVU_011G202200
PHAVU_010G093400		PHAVU_001G197600
PHAVU_010G093500		PHAVU_001G202100
PHAVU_010G093600		PHAVU_003G106900
PHAVU_010G093800		PHAVU_011G178000
PHAVU_010G093900		PHAVU_003G264900
PHAVU_010G094000		PHAVU_004G102000
PHAVU_010G094100		PHAVU_006G090500
PHAVU_010G094200		PHAVU_009G110100
PHAVU_010G094300		PHAVU_001G082100
PHAVU_010G094400
PHAVU_010G094500
PHAVU_010G094600
PHAVU_010G094700
PHAVU_010G094800
PHAVU_010G094900
PHAVU_010G095000
PHAVU_010G095200
PHAVU_010G095300
PHAVU_010G095400
PHAVU_010G095600
PHAVU_010G095700
PHAVU_010G095800
PHAVU_010G095900
PHAVU_010G096000
PHAVU_010G096100
PHAVU_010G096200
PHAVU_010G096300
PHAVU_010G096400
PHAVU_010G096500
PHAVU_010G096600
PHAVU_010G096700
PHAVU_010G096800
PHAVU_010G096900
PHAVU_010G097000
PHAVU_010G097100
PHAVU_010G097200
PHAVU_010G097300
PHAVU_010G097400
PHAVU_010G097500
PHAVU_010G097600
PHAVU_010G0977000
PHAVU_010G0977001
PHAVU_010G097800
PHAVU_010G097900
PHAVU_010G098000
PHAVU_010G098100
PHAVU_010G0983000
PHAVU_010G0983001
PHAVU_010G098500
PHAVU_010G098600
PHAVU_010G098700
PHAVU_010G098800
PHAVU_010G0989000
PHAVU_010G0989001
PHAVU_010G099000
PHAVU_010G099100
PHAVU_010G099200
PHAVU_010G099300
PHAVU_010G0994000
PHAVU_010G0994001
PHAVU_010G099500
PHAVU_010G099600
PHAVU_010G099800
PHAVU_010G100000
PHAVU_010G100100
PHAVU_010G100200
PHAVU_010G100300
PHAVU_010G100700
PHAVU_010G100800
PHAVU_010G100900
PHAVU_010G101000
PHAVU_010G101200
PHAVU_010G101300
PHAVU_010G101400
PHAVU_010G101500
PHAVU_010G101700
PHAVU_010G101900
PHAVU_010G102000
PHAVU_010G102100
PHAVU_010G102200
PHAVU_010G102300
PHAVU_010G102400
PHAVU_010G102500
PHAVU_010G102600
PHAVU_010G102700
PHAVU_010G102800
PHAVU_010G102900
PHAVU_010G103000
PHAVU_010G103200
PHAVU_010G103400
PHAVU_010G103500
PHAVU_010G103600
PHAVU_010G103700
PHAVU_010G103800
PHAVU_010G103900
PHAVU_010G104100
PHAVU_010G104400
PHAVU_010G104500
PHAVU_010G104600
PHAVU_010G104800
PHAVU_010G104900
PHAVU_010G105000
PHAVU_010G105100
PHAVU_010G105300
PHAVU_010G105400
PHAVU_010G105500
PHAVU_010G105600
PHAVU_010G105700
PHAVU_010G105800
PHAVU_010G106000
PHAVU_010G106100
PHAVU_010G106200
PHAVU_010G106300
PHAVU_010G106400
PHAVU_010G106500
PHAVU_010G106600
PHAVU_010G106700
PHAVU_010G106800
PHAVU_010G106900
PHAVU_010G107000
PHAVU_010G107100
PHAVU_010G1072000
PHAVU_010G1072001
PHAVU_010G1072002
PHAVU_010G107300
PHAVU_010G1074000
PHAVU_010G1074001
PHAVU_010G1075000
PHAVU_010G1075001
PHAVU_010G107600
PHAVU_010G107700
PHAVU_010G107800
PHAVU_010G107900
PHAVU_010G108100
PHAVU_010G108200
PHAVU_010G108300
PHAVU_010G108400
PHAVU_010G108600
PHAVU_010G108900
PHAVU_010G109000
PHAVU_010G109100
PHAVU_010G109200
PHAVU_010G109300
PHAVU_010G109400
PHAVU_010G109500
PHAVU_010G109600
PHAVU_010G1097000
PHAVU_010G1097001
PHAVU_010G109800
PHAVU_010G109900
PHAVU_010G110000
PHAVU_010G110100
PHAVU_010G110200
PHAVU_010G110300
PHAVU_010G110400
PHAVU_010G110700
PHAVU_010G110800
PHAVU_010G110900
PHAVU_010G111100
PHAVU_010G111200
PHAVU_010G111300
PHAVU_010G111400
PHAVU_010G111500
PHAVU_010G111600
PHAVU_010G111800
PHAVU_010G112000
PHAVU_010G112300
PHAVU_010G112500
PHAVU_010G112700
PHAVU_010G112900
PHAVU_010G113000
PHAVU_010G113100
PHAVU_010G113200
PHAVU_010G113300
PHAVU_010G113400
PHAVU_010G113500
PHAVU_010G113600
PHAVU_010G113800
PHAVU_010G113900
PHAVU_010G114000
PHAVU_010G114200
PHAVU_010G114300
PHAVU_010G114400
PHAVU_010G114500
PHAVU_010G114600
PHAVU_010G114700
PHAVU_010G114800
PHAVU_010G115000
PHAVU_010G115100
PHAVU_010G115200
PHAVU_010G115300
PHAVU_010G115400
PHAVU_010G115500
PHAVU_010G115700
PHAVU_010G115900
PHAVU_010G116000
PHAVU_010G116100
PHAVU_010G116200
PHAVU_010G116400
PHAVU_010G116600
PHAVU_010G116700
PHAVU_010G116800
PHAVU_010G116900
PHAVU_010G1170000
PHAVU_010G1170001
PHAVU_010G117100
PHAVU_010G117200
PHAVU_010G117300
PHAVU_010G117400
PHAVU_010G117500
PHAVU_010G117700
PHAVU_010G117800
PHAVU_010G117900
PHAVU_010G118000
PHAVU_010G118100
PHAVU_010G118200
PHAVU_010G118500
PHAVU_010G118600
PHAVU_010G118700
PHAVU_010G118800
PHAVU_010G118900
PHAVU_010G119000
PHAVU_010G119100
PHAVU_010G119200
PHAVU_010G119300
PHAVU_010G119500
PHAVU_010G119600
PHAVU_010G119700
PHAVU_010G119900
PHAVU_010G120000
PHAVU_010G120100
PHAVU_010G120200
PHAVU_010G120300
PHAVU_010G120400
PHAVU_010G120500
PHAVU_010G120600
PHAVU_010G120700
PHAVU_010G120800
PHAVU_010G120900
PHAVU_010G121000
PHAVU_010G121100
PHAVU_010G121200
PHAVU_010G1213000
PHAVU_010G1213001
PHAVU_010G121400
PHAVU_010G121500
PHAVU_010G121600
PHAVU_010G121700
PHAVU_010G121800
PHAVU_010G121900
PHAVU_010G122100
PHAVU_010G122200
PHAVU_010G122300
PHAVU_010G122500
PHAVU_010G122600
PHAVU_010G122700
PHAVU_010G122800
PHAVU_010G122900
PHAVU_010G123000
PHAVU_010G123200
PHAVU_010G123300
PHAVU_010G123400
PHAVU_010G123500
PHAVU_010G123600
PHAVU_010G123700
PHAVU_010G123800
PHAVU_010G123900
PHAVU_010G124000
PHAVU_010G124100
PHAVU_010G124200
PHAVU_010G124300
PHAVU_010G124400
PHAVU_010G124500
PHAVU_010G124600
PHAVU_010G124700
PHAVU_010G124800
PHAVU_010G124900
PHAVU_010G125000
PHAVU_010G125100
PHAVU_010G125200
PHAVU_010G125300
PHAVU_010G125400
PHAVU_010G125500
PHAVU_010G125600
PHAVU_010G125700
PHAVU_010G1258000
PHAVU_010G125900
PHAVU_010G126000
PHAVU_010G126100
PHAVU_010G1262000
PHAVU_010G1262001
PHAVU_010G126300
PHAVU_010G126400
PHAVU_010G126500
PHAVU_010G126600
PHAVU_010G126800
PHAVU_010G126900
PHAVU_010G127000
PHAVU_010G127100
PHAVU_010G127200
PHAVU_010G127300
PHAVU_010G127400
PHAVU_010G127500
PHAVU_010G127600
PHAVU_010G127700
PHAVU_010G127800
PHAVU_010G127900
PHAVU_010G128000
PHAVU_010G128100
PHAVU_010G128200
PHAVU_010G128300
PHAVU_010G128400
PHAVU_010G128500
PHAVU_010G128600
PHAVU_010G128700
PHAVU_010G129000
PHAVU_010G129100
PHAVU_010G129200
PHAVU_010G129300
PHAVU_010G129400
PHAVU_010G129500
PHAVU_010G129600
PHAVU_010G129700
PHAVU_010G129800
PHAVU_010G130000
PHAVU_010G130100
PHAVU_010G130200
PHAVU_010G130300
PHAVU_010G130400
PHAVU_010G130500
PHAVU_010G130600
PHAVU_010G130700
PHAVU_010G130800
PHAVU_010G130900
PHAVU_010G131000
PHAVU_010G131100
PHAVU_010G131200
PHAVU_010G131300
PHAVU_010G131400
PHAVU_010G131500
PHAVU_010G131600
PHAVU_010G131700
PHAVU_010G131800
PHAVU_010G131900
PHAVU_010G1320000
PHAVU_010G1320001
PHAVU_010G132100
PHAVU_010G132200
PHAVU_010G132300
PHAVU_010G132400
PHAVU_010G132500
PHAVU_010G132600
PHAVU_010G132700
PHAVU_010G132800
PHAVU_010G132900
PHAVU_010G133000
PHAVU_010G133100
PHAVU_010G133200
PHAVU_010G133300
PHAVU_010G133400
PHAVU_010G133500
PHAVU_010G133600
PHAVU_010G133700
PHAVU_010G133800
PHAVU_010G133900
PHAVU_010G134000
PHAVU_010G134100
PHAVU_010G134200
PHAVU_010G134300
PHAVU_010G134400
PHAVU_010G134500
PHAVU_010G134600
PHAVU_010G134700
PHAVU_010G134800
